# Supplementary material for: Different Shades of Kale—Approaches to Analyze Kale Variety Interrelations
Source: Genes (Basel). 2022 Jan 26;13(2):232. doi: 10.3390/genes13020232 (PMC8872201; doi:10.3390/genes13020232)
Supplement: Supplementary file 1 [file genes-13-00232-s001.zip]

Archive with 15 entries (15 files):
- Supplementary Figure S1.png
- Supplementary Figure S10.pdf
- Supplementary Figure S2.pdf
- Supplementary Figure S3.pdf
- Supplementary Figure S4.pdf
- Supplementary Figure S5.pdf
- Supplementary Figure S6.pdf
- Supplementary Figure S7.pdf
- Supplementary Figure S8.pdf
- Supplementary Figure S9.pdf
- Supplementary File S1.xlsx
- Supplementary File S2.xlsx
- Supplementary File S3.xlsx
- Supplementary File S4.R
- Supplementary Table S1.pdf
