# Supplementary material for: Different Shades of Kale—Approaches to Analyze Kale Variety Interrelations
Source: Genes (Basel). 2022 Jan 26;13(2):232. doi: 10.3390/genes13020232 (PMC8872201; doi:10.3390/genes13020232)
Supplement: Supplementary file 1 [file genes-13-00232-s001.zip › Supplementary File S1.xlsx]

## Sheet: Legend to this file
Supplementary File S1. SNP dataset created with the Brassica 60K array (referred to as 'filtered dataset' in the paper), consisting of 6167 SNPs
Row 1:	marker_index
Row 2:	original marker name from the Brassica 60K array
column A:	abbreviation of samples included in this study (for abbreviations, see Supplementary Table S1)

## Sheet: filtered dataset
marker_index	3	5	7	16	46	47	51	53	65	77	80	92	93	98	104	105	107	124	127	132	133	135	140	144	171	181	191	194	196	209	211	215	227	248	249	285	288	301	304	315	316	317	343	356	374	380	381	382	409
	Bn-A01-p1001022	Bn-A01-p10026020	Bn-A01-p10031169	Bn-A01-p10105499	Bn-A01-p10340283	Bn-A01-p10340829	Bn-A01-p10346546	Bn-A01-p10392909	Bn-A01-p10493092	Bn-A01-p10543102	Bn-A01-p1056386	Bn-A01-p10693617	Bn-A01-p10693623	Bn-A01-p108136	Bn-A01-p10876307	Bn-A01-p10889788	Bn-A01-p10916044	Bn-A01-p11091663	Bn-A01-p11119985	Bn-A01-p11163785	Bn-A01-p11163980	Bn-A01-p1119894	Bn-A01-p11249993	Bn-A01-p11273927	Bn-A01-p1149351	Bn-A01-p11560385	Bn-A01-p11642772	Bn-A01-p11653461	Bn-A01-p1170567	Bn-A01-p1188928	Bn-A01-p1192928	Bn-A01-p1194009	Bn-A01-p12066369	Bn-A01-p12237534	Bn-A01-p12257699	Bn-A01-p12533991	Bn-A01-p12539479	Bn-A01-p12618357	Bn-A01-p12653338	Bn-A01-p1296503	Bn-A01-p1314194	Bn-A01-p1314440	Bn-A01-p14001039	Bn-A01-p1409723	Bn-A01-p14191393	Bn-A01-p14223709	Bn-A01-p1422384	Bn-A01-p1423163	Bn-A01-p14723306
BOLERA1	BB	AA	AA	BB	BB	AB	BB	AA	AA	AA	BB	BB	AA	BB	AA	AA	AA	AA	AA	AA	BB	AA	AA	AA	AA	BB	AA	AA	BB	BB	BB	AA	BB	AA	BB	BB	AB	AA	AA	BB	BB	BB	BB	BB	AA	AA	BB	BB	BB
BOLERA10	BB	AA	AA	BB	BB	AB	BB	AA	AA	AA	BB	BB	AA	BB	AA	AA	AA	AA	AA	AA	BB	AA	AA	AA	AB	BB	AA	AA	BB	BB	BB	AA	AA	AA	BB	BB	AA	AA	AA	BB	BB	BB	BB	BB	AA	AA	BB	BB	BB
BOLERA11	BB	AA	AA	BB	BB	BB	BB	AA	AA	AA	BB	BB	AA	BB	AA	AA	AA	AA	AA	AA	BB	AA	AA	AA	AA	BB	AA	AA	BB	BB	BB	AA	AB	AA	BB	BB	AB	AA	AA	BB	BB	BB	BB	BB	AA	AA	BB	BB	BB
BOLERA12	BB	AA	AA	BB	BB	AA	BB	AA	AA	AA	BB	BB	AA	BB	AA	AA	AA	AA	AA	AA	BB	AA	AA	AA	AA	BB	AA	AA	BB	BB	BB	AA	AB	AA	BB	BB	AB	AA	AA	BB	BB	BB	BB	BB	AA	AA	BB	BB	BB
BOLERA13	BB	AA	AA	BB	BB	BB	BB	AA	AA	AA	BB	BB	AA	BB	AA	AA	AA	AA	AA	AA	BB	AA	AA	AA	AA	BB	AA	AA	BB	BB	BB	AA	AA	AA	BB	BB	AA	AA	AA	BB	BB	BB	BB	BB	AA	AA	BB	BB	BB
BOLERA14	BB	AA	AA	BB	BB	BB	BB	AA	AA	AA	BB	BB	AA	BB	AA	AA	AA	AA	AA	AA	BB	AA	AA	AA	AA	BB	AA	AA	BB	BB	BB	AA	AA	AA	BB	BB	AB	AA	AA	BB	BB	BB	BB	BB	AA	AA	AA	BB	BB
BOLERA15	BB	AA	AA	BB	BB	AB	BB	AA	AA	AA	BB	BB	AA	BB	AA	AA	AA	AA	AA	AA	BB	AA	AA	AA	AA	BB	AA	AA	BB	BB	BB	AA	AA	AA	BB	BB	AA	AA	AA	BB	BB	BB	BB	BB	AA	AA	BB	BB	BB
BOLERA2	BB	AA	AA	BB	BB	AA	BB	AA	AA	AA	BB	BB	AA	BB	AA	AA	AA	AA	AA	AA	BB	AA	AA	AA	AA	BB	AA	AA	BB	BB	BB	AA	BB	AA	BB	BB	BB	AA	AA	BB	BB	BB	BB	BB	AA	AA	BB	BB	BB
BOLERA3	BB	AA	AA	BB	BB	BB	BB	AA	AA	AA	BB	BB	AA	BB	AA	AA	AA	AA	AA	AA	BB	AA	AA	AA	AA	BB	AA	AA	BB	BB	BB	AA	AB	AA	BB	BB	AB	AA	AA	BB	BB	BB	BB	BB	AA	AA	AB	BB	BB
BOLERA4	BB	AA	AA	BB	BB	BB	BB	AA	AA	AA	BB	BB	AA	BB	AA	AA	AA	AA	AA	AA	BB	AA	AA	AA	AA	BB	AA	AA	BB	BB	BB	AA	AA	AA	BB	BB	AA	AA	AA	BB	BB	BB	BB	BB	AA	AA	BB	BB	BB
BOLERA5	BB	AA	AA	BB	BB	BB	BB	AA	AA	AA	BB	BB	AA	BB	AA	AA	AA	AA	AA	AA	BB	AA	AA	AA	AA	BB	AA	AA	BB	BB	BB	AA	AB	AA	BB	BB	AA	AA	AA	BB	BB	BB	BB	BB	AA	AA	BB	BB	BB
BOLERA6	BB	AA	AA	BB	BB	BB	BB	AA	AA	AA	BB	BB	AA	BB	AA	AA	AA	AA	AA	AA	BB	AA	AA	AA	AA	BB	AA	AA	BB	BB	BB	AA	AB	AA	BB	BB	AA	AA	AA	BB	BB	BB	BB	BB	AA	AA	BB	BB	BB
BOLERA7	BB	AA	AA	BB	BB	BB	BB	AA	AA	AA	BB	BB	AA	BB	AA	AA	AA	AA	AA	AA	BB	AA	AA	AA	AA	BB	AA	AA	BB	BB	BB	AA	AA	AA	BB	BB	AA	AA	AA	BB	BB	BB	BB	BB	AA	AA	BB	BB	BB
BOLERA8	BB	AA	AA	BB	BB	BB	BB	AA	AA	AA	BB	BB	AA	BB	AA	AA	AA	AA	AA	AA	BB	AA	AA	AA	AA	BB	AA	AA	BB	BB	BB	AA	AA	AA	BB	BB	AA	AA	AA	BB	BB	BB	BB	BB	AA	AA	BB	BB	BB
BOLERA9	BB	AA	AA	BB	BB	BB	BB	AA	AA	AA	BB	BB	AA	BB	AA	AA	AA	AA	AA	AA	BB	AA	AA	AA	AA	BB	AA	AA	BB	BB	BB	AA	AA	AA	BB	BB	AA	AA	AA	BB	BB	BB	BB	BB	AA	AA	BB	BB	BB
BRASS14	AA	BB	BB	AA	AA	BB	AA	BB	BB	AA	AB	BB	AA	BB	BB	AA	AB	BB	BB	BB	AA	AB	BB	BB	BB	AA	BB	AB	AA	AA	BB	BB	AA	BB	AA	BB	BB	AA	BB	AA	BB	AA	AB	AB	AB	AB	AA	BB	AA
BRASS15	BB	AA	AB	AB	AB	BB	AA	BB	AB	BB	AB	BB	AA	BB	AB	AB	AA	AB	AB	AA	AA	AB	--	AA	AB	AA	BB	AB	BB	BB	AA	BB	AA	AA	AB	AA	AA	BB	AB	BB	AB	BB	BB	AA	BB	BB	AB	BB	BB
BRASS16	BB	BB	AA	AB	AB	AB	AB	BB	AB	AA	AB	AA	BB	BB	AB	AB	AA	AB	AA	AB	BB	AB	AB	AA	AB	AA	BB	AB	--	BB	AB	AB	AA	AA	AB	AA	AA	BB	AB	BB	AB	BB	BB	AA	AB	AB	AB	AA	AB
BRASS17	BB	AA	BB	BB	AB	BB	AA	BB	BB	AA	AA	BB	AA	AA	AB	BB	BB	BB	AB	AB	AA	BB	AB	AA	AA	AA	AA	BB	AA	AA	AB	AA	AA	BB	BB	BB	BB	BB	AA	AB	AA	BB	AA	AA	AA	AA	AA	AA	BB
BRASS9	BB	AA	AA	BB	BB	BB	AA	AA	AB	AA	BB	BB	AA	BB	AA	AA	AA	AA	AA	AA	BB	AA	AA	AA	AA	BB	AA	AB	BB	BB	AB	AA	AB	AB	BB	BB	AA	AA	AA	--	BB	BB	BB	BB	--	AA	AB	AA	BB
GER1	BB	AA	AA	BB	BB	BB	BB	AA	AA	AA	BB	BB	AA	BB	AA	AA	AA	AA	AA	AA	BB	AA	AA	AA	AA	BB	AA	AA	BB	BB	BB	AA	AA	AA	BB	BB	BB	AA	AA	BB	BB	BB	BB	BB	AA	AA	BB	BB	BB
GER10	BB	AA	AA	BB	BB	BB	BB	AA	AA	AA	BB	BB	AA	BB	AA	AA	AA	AA	AA	AA	BB	AA	AA	AA	AA	BB	AA	AA	BB	BB	BB	AA	AA	AA	BB	BB	AA	AA	AA	BB	BB	BB	BB	BB	AA	AA	BB	BB	BB
GER11	BB	AA	AA	BB	BB	BB	BB	AA	AA	AA	BB	BB	AA	BB	AA	AA	AA	AA	AA	AA	BB	AA	AA	AA	AA	BB	AA	AA	BB	BB	BB	AA	AA	AA	BB	BB	AA	AA	AA	BB	BB	BB	BB	BB	AA	AA	BB	BB	BB
GER12	BB	AA	AA	BB	BB	BB	BB	AA	AA	AA	BB	BB	AA	BB	AA	AA	AA	AA	AA	AA	BB	AA	AA	AA	AA	BB	AA	AA	BB	BB	BB	AA	AA	AA	BB	BB	AA	AA	AA	BB	BB	BB	BB	BB	AA	AA	BB	BB	BB
GER13	BB	AA	AA	BB	BB	AB	BB	AA	AA	AA	BB	BB	AA	BB	AA	AA	AA	AA	AA	AA	BB	AA	AA	AA	AA	BB	AA	AA	BB	BB	BB	AA	AB	AA	BB	BB	AA	AA	AA	BB	BB	BB	BB	BB	AA	AA	BB	BB	BB
GER14	BB	AA	AA	BB	BB	BB	BB	AA	AA	AA	BB	BB	AA	BB	AA	AA	AA	AA	AA	AA	BB	AA	AA	AA	AA	BB	AA	AA	BB	BB	BB	AA	AA	AA	BB	BB	BB	AA	AA	BB	BB	BB	BB	BB	AA	AA	BB	BB	BB
GER15	BB	AA	AA	BB	BB	BB	BB	AA	AA	AA	BB	BB	AA	BB	AA	AA	AA	AA	AA	AA	BB	AA	AA	AA	AA	BB	AA	AA	BB	BB	BB	AA	AA	AA	BB	BB	AA	AA	AA	BB	BB	BB	BB	BB	AA	AA	AB	BB	BB
GER16	BB	AA	AA	BB	BB	BB	BB	AA	AA	AA	BB	BB	AA	BB	AA	AA	AA	AA	AA	AA	BB	AA	AA	AA	AA	BB	AA	AA	BB	BB	BB	AA	AB	AA	BB	BB	AB	AA	AA	BB	BB	BB	BB	BB	AA	AA	BB	BB	BB
GER17	BB	AA	AA	BB	BB	BB	BB	AA	AA	AA	BB	BB	AA	BB	AA	AA	AA	AA	AA	AA	BB	AA	AA	AA	AA	BB	AA	AA	BB	BB	BB	AA	AA	AA	BB	BB	AA	AA	AA	BB	BB	BB	BB	BB	AA	AA	BB	BB	BB
GER18	BB	AA	AA	BB	BB	BB	BB	AA	AA	AA	BB	BB	AA	BB	AA	AA	AA	AA	AA	AA	BB	AA	AA	AA	AA	BB	AA	AA	BB	BB	BB	AA	AB	AA	BB	BB	BB	AA	AA	BB	BB	BB	BB	BB	AA	AA	BB	BB	BB
GER19	BB	AA	AA	BB	BB	BB	BB	AA	AA	AA	BB	BB	AA	BB	AA	AA	AA	AA	AA	AA	BB	AA	AA	AA	AA	BB	AA	AA	BB	BB	BB	AA	AA	AA	BB	BB	AA	AA	AA	BB	BB	BB	BB	BB	AA	AA	BB	BB	BB
GER2	BB	AA	AA	BB	BB	BB	BB	AA	AA	AA	BB	BB	AA	BB	AA	AA	AA	AA	AA	AA	BB	AA	AA	AA	AB	BB	AA	AA	BB	BB	BB	AA	AB	AA	BB	BB	AB	AA	AA	BB	BB	BB	BB	BB	AA	AA	BB	BB	BB
GER20	BB	AA	AA	BB	BB	BB	BB	AA	AA	AA	BB	BB	AA	BB	AA	AA	AA	AA	AA	AA	BB	AA	AA	AA	AA	BB	AA	AA	BB	BB	BB	AA	AA	AA	BB	BB	BB	AA	AA	BB	BB	BB	BB	BB	AA	AA	BB	BB	BB
GER21	BB	AA	AA	BB	BB	BB	BB	AA	AA	AA	BB	BB	AA	BB	AA	AA	AA	AA	AA	AA	BB	AA	AA	AA	AA	BB	AA	AA	BB	BB	BB	AA	AA	AA	--	BB	AA	AA	AA	BB	BB	BB	BB	BB	AA	AA	BB	BB	BB
GER22	BB	AA	AA	BB	BB	BB	BB	AA	AA	AA	BB	BB	AA	BB	AA	AA	AA	AA	AA	AA	BB	AA	AA	AA	AA	BB	AA	AA	BB	BB	BB	AA	AB	AA	BB	BB	AA	AA	AA	BB	BB	BB	BB	BB	AA	AA	BB	BB	BB
GER23	BB	AA	AA	BB	BB	AA	BB	AA	AA	AA	BB	BB	AA	BB	AA	AA	AA	AA	AA	AA	BB	AA	AA	AA	AA	BB	AA	AA	BB	BB	BB	AA	AA	AA	BB	BB	BB	AA	AA	BB	BB	BB	BB	BB	AA	AA	AA	BB	BB
GER24	BB	AA	AA	BB	BB	BB	BB	AA	AA	AA	BB	BB	AA	BB	AA	AA	AA	AA	AA	AA	BB	AA	AA	AA	AA	BB	AA	AA	BB	BB	BB	AA	AB	AA	BB	BB	BB	AA	AA	BB	BB	BB	BB	BB	AA	AA	BB	BB	BB
GER25	BB	AA	AA	BB	BB	BB	BB	AA	AA	AA	BB	BB	AA	BB	AA	AA	AA	AA	AA	AA	BB	AA	AA	AA	AA	BB	AA	AA	BB	BB	BB	AA	BB	AA	BB	BB	AA	AA	AA	BB	BB	BB	BB	BB	AA	AA	BB	BB	BB
GER26	BB	AA	AA	BB	BB	BB	BB	AA	AA	AA	BB	BB	AA	BB	AA	AA	AA	AA	AA	AA	BB	AA	AA	AA	AA	BB	AA	AA	BB	BB	BB	AA	AA	AA	BB	BB	AA	AA	AA	BB	BB	BB	BB	BB	AA	AA	BB	BB	BB
GER3	BB	AA	AA	BB	BB	BB	BB	AA	AA	AA	BB	BB	AA	BB	AA	AA	AA	AA	AA	AA	BB	AA	AA	AA	AA	BB	AA	AA	BB	BB	BB	AA	AA	AA	BB	BB	BB	AA	AA	BB	BB	BB	BB	BB	AA	AA	BB	BB	BB
GER4	BB	AA	AA	BB	BB	BB	BB	AA	AA	AA	BB	BB	AA	BB	AA	AA	AA	AA	AA	AA	BB	AA	AA	AA	AA	BB	AA	AA	BB	BB	BB	AA	AA	AA	BB	BB	AA	AA	AA	BB	BB	BB	BB	BB	AA	AA	AA	BB	BB
GER5	BB	AA	AA	BB	BB	BB	BB	AA	AA	AA	BB	BB	AA	BB	AA	AA	AA	AA	AA	AA	BB	AA	AA	AA	AA	BB	AA	AA	BB	BB	BB	AA	AB	AA	BB	BB	AB	AA	AA	BB	BB	BB	BB	BB	AA	AA	BB	BB	BB
GER6	BB	AA	AA	BB	BB	BB	BB	AA	AA	AA	BB	BB	AA	BB	AA	AA	AA	AA	AA	AA	BB	AA	AA	AA	AA	BB	AA	AA	BB	BB	BB	AA	AB	AA	BB	BB	AA	AA	AA	BB	BB	BB	BB	BB	AA	AA	BB	BB	BB
GER7	BB	AA	AA	BB	BB	BB	BB	AA	AA	AA	BB	BB	AA	BB	AA	AA	AA	AA	AA	AA	BB	AA	AA	AA	AA	BB	AA	AA	BB	BB	BB	AA	BB	AA	BB	BB	AA	AA	AA	BB	BB	BB	BB	BB	AA	AA	BB	BB	BB
GER8	BB	AA	AA	BB	BB	BB	BB	AA	AA	AA	BB	BB	AA	BB	AA	AA	AA	AA	AA	AA	BB	AA	AA	AA	AA	BB	AA	AA	BB	BB	BB	AA	AA	AA	BB	BB	BB	AA	AA	BB	BB	BB	BB	BB	AA	AA	BB	BB	BB
GER9	BB	AA	AA	BB	BB	BB	BB	AA	AA	AA	BB	BB	AA	BB	AA	AA	AA	AA	AA	AA	BB	AA	AA	AA	AA	BB	AA	AA	BB	BB	BB	AA	AA	AA	BB	BB	AB	AA	AA	BB	BB	BB	BB	BB	AA	AA	BB	BB	BB
ITAL1	BB	AA	AA	BB	BB	BB	BB	AA	AA	AA	BB	BB	AA	BB	AA	AA	AA	AA	AA	AA	BB	AA	AA	AA	AA	BB	AA	AA	BB	BB	BB	AA	AA	AA	BB	BB	AB	AA	AA	BB	BB	BB	BB	BB	AA	AA	BB	BB	BB
ITAL10	BB	AA	AA	BB	BB	BB	BB	AA	AA	AA	BB	BB	AA	BB	AA	AA	AA	AA	AA	AA	BB	AA	AA	AA	AA	BB	AA	AA	BB	BB	BB	AA	AB	AA	BB	BB	AA	AA	AA	BB	BB	BB	BB	BB	AA	AA	BB	BB	BB
ITAL11	BB	AA	AA	BB	BB	BB	BB	AA	AA	AA	BB	BB	AA	BB	AA	AA	AA	AA	AA	AA	BB	AA	AA	AA	AA	BB	AA	AA	BB	BB	BB	AA	AB	AA	BB	BB	AA	AA	AA	BB	BB	BB	BB	BB	AA	AA	BB	BB	BB
ITAL12	BB	AA	AA	BB	BB	BB	BB	AA	AA	AA	BB	BB	AA	BB	AA	AA	AA	AA	AA	AA	BB	AA	AA	AA	AA	BB	AA	AA	BB	BB	BB	AA	AA	AA	BB	BB	AA	AA	AA	BB	BB	BB	BB	BB	AA	AA	BB	BB	BB
ITAL13	BB	AA	AA	BB	BB	BB	BB	AA	AA	AA	BB	BB	AA	BB	AA	AA	AA	AA	AA	AA	BB	AA	AA	AA	AA	BB	AA	AA	BB	BB	BB	AA	BB	AA	BB	BB	AA	AA	AA	BB	BB	BB	BB	BB	AA	AA	BB	BB	BB
ITAL14	BB	AA	AA	BB	BB	BB	BB	AA	AA	AA	BB	BB	AA	BB	AA	AA	AA	AA	AA	AA	BB	AA	AA	AA	AA	BB	AA	AA	BB	BB	BB	AA	BB	AA	BB	BB	AA	AA	AA	BB	BB	BB	BB	BB	AA	AA	BB	BB	BB
ITAL15	BB	AA	AA	BB	BB	BB	BB	AA	AA	AA	BB	BB	AA	BB	AA	AA	AA	AA	AA	AA	BB	AA	AA	AA	AB	BB	AA	AA	BB	BB	BB	AA	AA	AA	BB	BB	AA	AA	AA	BB	BB	BB	BB	BB	AA	AA	BB	BB	BB
ITAL16	BB	AA	AA	BB	BB	BB	BB	AA	AA	AA	BB	BB	AA	BB	AA	AA	AA	AA	AA	AA	BB	AA	AA	AA	AA	BB	AA	AA	BB	BB	BB	AA	BB	AA	BB	BB	AA	AA	AA	BB	BB	BB	BB	BB	AA	AA	BB	BB	BB
ITAL2	BB	AA	AA	BB	BB	BB	BB	AA	AA	AA	BB	BB	AA	BB	AA	AA	AA	AA	AA	AA	BB	AA	AA	AA	AA	BB	AA	AA	BB	BB	BB	AA	AA	AA	BB	BB	AA	AA	AA	BB	BB	BB	BB	BB	AA	AA	BB	BB	BB
ITAL3	BB	AA	AA	BB	BB	BB	BB	AA	AA	AA	BB	BB	AA	BB	AA	AA	AA	AA	AA	AA	BB	AA	AA	AA	AA	BB	AA	AA	BB	BB	BB	AA	AA	AA	BB	BB	AA	AA	AA	BB	BB	BB	BB	BB	AA	AA	BB	BB	BB
ITAL4	BB	AA	AA	BB	BB	BB	BB	AA	AA	AA	BB	BB	AA	BB	AA	AA	AA	AA	AA	AA	BB	AA	AA	AA	AA	BB	AA	AA	BB	BB	BB	AA	AA	AA	BB	BB	AA	AA	AA	BB	BB	BB	BB	BB	AA	AA	BB	BB	BB
ITAL5	BB	AA	AA	BB	BB	BB	BB	AA	AA	AA	BB	BB	AA	BB	AA	AA	AA	AA	AA	AA	BB	AA	AA	AA	AA	BB	AA	AA	BB	BB	BB	AA	AA	AA	BB	BB	AA	AA	AA	BB	BB	BB	BB	BB	AA	AA	BB	BB	BB
ITAL6	BB	AA	AA	BB	BB	BB	BB	AA	AA	AA	BB	BB	AA	BB	AA	AA	AA	AA	AA	AA	BB	AA	AA	AA	AA	BB	AA	AA	BB	BB	BB	AA	AB	AA	BB	BB	AA	AA	AA	BB	BB	BB	BB	BB	AA	AA	BB	BB	BB
ITAL7	BB	AA	AA	BB	BB	BB	BB	AA	AA	AA	BB	BB	AA	BB	AA	AA	AA	AA	AA	AA	BB	AA	AA	AA	AA	BB	AA	AA	BB	BB	BB	AA	AA	AA	BB	BB	AA	AA	AA	BB	BB	BB	BB	BB	AA	AA	BB	BB	BB
ITAL8	BB	AA	AA	BB	BB	BB	BB	AA	AA	AA	BB	BB	AA	BB	AA	AA	AA	AA	AA	AA	BB	AA	AA	AA	AB	BB	AA	AA	BB	BB	BB	AA	AB	AA	BB	BB	AA	AA	AA	BB	BB	BB	BB	BB	AA	AA	BB	BB	BB
ITAL9	BB	AA	AA	BB	BB	BB	BB	AA	AA	AA	BB	BB	AA	BB	AA	AA	AA	AA	AA	AA	BB	AA	AA	AA	AA	BB	AA	AA	BB	BB	BB	AA	BB	AA	BB	BB	AA	AA	AA	BB	BB	BB	BB	BB	AA	AA	BB	BB	BB
OSTFR1	BB	AA	AA	BB	BB	BB	BB	AA	AA	AA	BB	BB	AA	BB	AA	AA	AA	AA	AA	AA	BB	AA	AA	AA	AA	BB	AA	AA	BB	BB	BB	AA	AA	AA	BB	BB	BB	AA	AA	BB	BB	BB	BB	BB	AA	AA	BB	BB	BB
OSTFR10	BB	AA	AA	BB	BB	BB	BB	AA	AA	AA	BB	BB	AA	BB	AA	AA	AA	AA	AA	AA	BB	AA	AA	AA	AA	BB	AA	AA	BB	BB	BB	AA	AA	AA	BB	BB	AA	AA	AA	BB	BB	BB	BB	BB	AA	AA	BB	BB	BB
OSTFR2	BB	AA	AA	BB	BB	BB	BB	AA	AA	AA	BB	BB	AA	BB	AA	AA	AA	AA	AA	AA	BB	AA	AA	AA	AA	BB	AA	AA	BB	BB	BB	AA	BB	AA	BB	BB	BB	AA	AA	BB	BB	BB	BB	BB	AA	AA	BB	BB	BB
OSTFR3	BB	AA	AA	BB	BB	BB	BB	AA	AA	AA	BB	BB	AA	BB	AA	AA	AA	AA	AA	AA	BB	AA	AA	AA	AA	BB	AA	AA	BB	BB	BB	AA	AA	AA	BB	BB	BB	AA	AA	BB	BB	BB	BB	BB	AA	AA	BB	BB	BB
OSTFR4	BB	AA	AA	BB	BB	AA	BB	AA	AA	AA	BB	BB	AA	BB	AA	AA	AA	AA	AA	AA	BB	AA	AA	AA	AA	BB	AA	AA	BB	BB	BB	AA	AA	AA	BB	BB	AA	AA	AA	BB	BB	BB	BB	BB	AA	AA	BB	BB	BB
OSTFR5	BB	AA	AA	BB	BB	BB	BB	AA	AA	AA	BB	BB	AA	BB	AA	AA	AA	AA	AA	AA	BB	AA	AA	AA	AA	BB	AA	AA	BB	BB	BB	AA	AB	AA	BB	BB	AB	AA	AA	BB	BB	AB	BB	BB	AA	AA	BB	BB	BB
OSTFR6	BB	AA	AA	BB	BB	BB	BB	AA	AA	AA	BB	BB	AA	BB	AA	AA	AA	AA	AA	AA	BB	AA	AA	AA	AA	BB	AA	AA	BB	BB	BB	AA	AA	AA	BB	BB	AA	AA	AA	BB	BB	BB	BB	BB	AA	AA	BB	BB	BB
OSTFR7	BB	AA	AA	BB	BB	AA	BB	AA	AA	AA	BB	BB	AA	BB	AA	AA	AA	AA	AA	AA	BB	AA	AA	AA	AA	BB	AA	AA	BB	BB	BB	AA	AA	AA	BB	BB	AA	AA	AA	BB	BB	BB	BB	BB	AA	AA	BB	BB	BB
OSTFR8	BB	AA	AA	BB	BB	AB	BB	AA	AA	AA	BB	BB	AA	BB	AA	AA	AA	AA	AA	AA	BB	AA	AA	AA	AA	BB	AA	AA	BB	BB	BB	AA	AA	AA	BB	BB	AA	AA	AA	BB	BB	BB	BB	BB	AA	AA	BB	BB	BB
OSTFR9	BB	AA	AA	BB	BB	AB	BB	AA	AA	AA	BB	BB	AA	BB	AA	AA	AA	AA	AA	AA	BB	AA	AA	AA	AA	BB	AA	AA	BB	BB	BB	AA	AA	AA	BB	BB	AB	AA	AA	BB	BB	BB	BB	BB	AA	AA	BB	BB	BB
USA1	BB	AA	AA	BB	BB	BB	BB	AA	AA	AA	BB	BB	AA	BB	AA	AA	AA	AA	AA	AA	BB	AA	AA	AA	AA	BB	AA	AA	BB	BB	BB	AA	AB	AA	BB	BB	AA	AA	AA	BB	BB	BB	BB	BB	AA	AA	BB	BB	BB
USA2	BB	AA	AA	BB	BB	BB	BB	AA	AA	AA	BB	BB	AA	BB	AA	AA	AA	AA	AA	AA	BB	AA	AA	AA	AA	BB	AA	AA	BB	BB	BB	AA	AB	AA	BB	BB	AB	AA	AA	BB	BB	BB	BB	BB	AA	AA	BB	BB	BB
USA3	BB	AA	AA	BB	BB	BB	BB	AA	AA	AA	BB	BB	AA	BB	AA	AA	AA	AA	AA	AA	BB	AA	AA	AA	AA	BB	AA	AA	BB	BB	BB	AA	AA	AA	BB	BB	AB	AA	AA	BB	BB	BB	BB	BB	AA	AA	BB	BB	BB
USA4	BB	AA	AA	BB	BB	BB	BB	AA	AA	AA	BB	BB	AA	BB	AA	AA	AA	AA	AA	AA	BB	AA	AA	AA	AA	BB	AA	AA	BB	BB	BB	AA	AA	AA	BB	BB	AB	AA	AA	BB	BB	BB	BB	BB	AA	AA	BB	BB	BB
USA5	BB	AA	AA	BB	BB	BB	BB	AA	AA	AA	BB	BB	AA	BB	AA	AA	AA	AA	AA	AA	BB	AA	AA	AA	AA	BB	AA	AA	BB	BB	BB	AA	AB	AA	BB	BB	AB	AA	AA	BB	BB	BB	BB	BB	AA	AA	BB	BB	BB
USA6	BB	AA	AA	BB	BB	BB	BB	AA	AA	AA	BB	BB	AA	BB	AA	AA	AA	AA	AA	AA	BB	AA	AA	AA	AA	BB	AA	AA	BB	BB	BB	AA	AB	AA	BB	BB	AA	AA	AA	BB	BB	BB	BB	BB	AA	AA	BB	BB	BB
USA7	BB	AA	AA	BB	BB	BB	BB	AA	AA	AA	BB	BB	AA	BB	AA	AA	AA	AA	AA	AA	BB	AA	AA	AA	AA	BB	AA	AA	BB	BB	BB	AA	AB	AA	BB	BB	AA	AA	AA	BB	BB	BB	BB	BB	AA	AA	BB	BB	BB
[truncated: 5,000 more columns]
