# Supplementary material for: Different Shades of Kale—Approaches to Analyze Kale Variety Interrelations
Source: Genes (Basel). 2022 Jan 26;13(2):232. doi: 10.3390/genes13020232 (PMC8872201; doi:10.3390/genes13020232)
Supplement: Supplementary file 1 [file genes-13-00232-s001.zip › Supplementary File S2.xlsx]

## Sheet: Legend to this file
Supplementary File S2. SNP dataset with SNPs from a published B. napus map (Wu et al. 2019 [50]) (referred to as 'map dataset' in the paper), consisting of 2668 SNPs
The 15,622 SNPs of the map were filtered to put only those SNPs that were in our filtered dataset (Supplementary File S1) into a new dataset (this file).
map dataset
Row 1:	linkage group
Row 2:	physical position of the SNP marker
Row 3:	marker_index
Row 4:	original marker name from the Brassica 60K array
column A:	abbreviation of samples included in this study (for abbreviations, see Supplementary Table S1)
map dataset_transposed (same dataset, just with markers in rows and samples in columns)
sort	marker sorting order
index	marker index number
marker	original marker name from the Brassica 60K array
position	physical position of the SNP marker
chromosome	linkage group
column F etc.	SNP data of the samples included in this study (for abbreviations, see Supplementary Table S1))

## Sheet: map dataset
linkage group	C1	C1	C1	C1	C1	C1	C1	C1	C1	C1	C1	C1	C1	C1	C1	C1	C1	C1	C1	C1	C1	C1	C1	C1	C1	C1	C1	C1	C1	C1	C1	C1	C1	C1	C1	C1	C1	C1	C1	C1	C1	C1	C1	C1	C1	C1	C1	C1	C1
physical position	0	0	0	0.7	0.7	2	2.3	3.3	7.1	7.1	7.1	7.1	14.7	15.4	15.4	15.4	15.4	15.4	15.8	15.8	16.9	17.3	17.3	17.3	17.3	17.3	17.3	17.3	18.5	19.5	20.2	20.9	23.3	23.3	26	32.3	32.3	32.3	33.1	34.1	34.1	34.1	36.5	38.4	38.8	40.7	43.5	44.5	44.5
marker_index	26852	26855	26858	2613	26822	26757	26772	26792	26776	26780	26789	26790	26960	26947	26948	26952	26953	27031	26958	26959	26997	27001	27003	27006	27008	27009	27011	27019	27027	1871	27014	26977	1892	26910	49840	43411	43422	43426	38558	38567	38578	38579	43424	1998	50481	43402	38605	38610	38615
	Bn-scaff_15838_1-p792117	Bn-scaff_15838_1-p793596	Bn-scaff_15838_1-p795693	Bn-A01-p933795	Bn-scaff_15838_1-p431266	Bn-scaff_15838_1-p1293912	Bn-scaff_15838_1-p1440326	Bn-scaff_15838_1-p1614431	Bn-scaff_15838_1-p1466722	Bn-scaff_15838_1-p1526984	Bn-scaff_15838_1-p1572850	Bn-scaff_15838_1-p1573954	Bn-scaff_15838_5-p217291	Bn-scaff_15838_5-p146329	Bn-scaff_15838_5-p147931	Bn-scaff_15838_5-p160091	Bn-scaff_15838_5-p164551	Bn-scaff_15838_5-p98040	Bn-scaff_15838_5-p171926	Bn-scaff_15838_5-p202432	Bn-scaff_15838_5-p519431	Bn-scaff_15838_5-p626078	Bn-scaff_15838_5-p645385	Bn-scaff_15838_5-p657514	Bn-scaff_15838_5-p658666	Bn-scaff_15838_5-p659580	Bn-scaff_15838_5-p672882	Bn-scaff_15838_5-p850964	Bn-scaff_15838_5-p944359	Bn-A01-p3069312	Bn-scaff_15838_5-p706717	Bn-scaff_15838_5-p375370	Bn-A01-p3179210	Bn-scaff_15838_5-p1043118	Bn-scaff_25149_1-p45585	Bn-scaff_19193_1-p491853	Bn-scaff_19193_1-p704018	Bn-scaff_19193_1-p725427	Bn-scaff_17731_1-p165802	Bn-scaff_17731_1-p253383	Bn-scaff_17731_1-p266653	Bn-scaff_17731_1-p266688	Bn-scaff_19193_1-p708697	Bn-A01-p4335144	Bn-scaff_27215_1-p1538	Bn-scaff_19193_1-p345684	Bn-scaff_17731_1-p468581	Bn-scaff_17731_1-p532855	Bn-scaff_17731_1-p537114
BOLERA1	BB	BB	BB	BB	AA	AB	AA	AA	BB	BB	AA	BB	BB	AB	AB	AA	BB	AB	AA	BB	BB	BB	BB	BB	AA	BB	BB	AA	AB	AB	AA	AA	AA	AB	AB	BB	AA	AA	AB	AA	BB	AA	BB	BB	BB	AA	BB	BB	BB
BOLERA10	BB	BB	BB	BB	AB	BB	BB	BB	BB	BB	AB	BB	AA	AA	BB	AA	BB	AA	AA	BB	BB	AA	AA	BB	AA	BB	BB	AA	BB	BB	AA	AA	AA	BB	BB	AA	BB	AA	BB	AA	BB	AA	BB	BB	AA	AA	BB	BB	BB
BOLERA11	BB	BB	BB	BB	AA	BB	AA	BB	BB	AA	BB	AA	AA	AA	BB	AA	BB	AA	BB	BB	AA	BB	BB	BB	AA	BB	BB	AA	BB	AA	AA	AA	BB	AA	BB	BB	AB	AA	AA	AA	BB	AA	BB	BB	AA	AA	AA	AB	AB
BOLERA12	BB	BB	BB	BB	AA	AA	AA	AB	BB	AA	AB	BB	AB	BB	AA	AA	BB	BB	AB	BB	AB	BB	BB	BB	AA	BB	BB	AA	BB	AB	AA	AA	BB	AA	AB	AB	AA	AA	AA	AA	BB	AA	BB	BB	AA	AA	AB	BB	BB
BOLERA13	BB	BB	BB	BB	AA	BB	AA	BB	BB	BB	BB	AA	AA	AB	AB	AB	AB	AA	BB	BB	BB	BB	BB	BB	AA	BB	BB	AA	AA	BB	BB	AA	AB	BB	AA	BB	BB	AA	AA	AA	BB	AA	BB	BB	AB	AA	AB	AA	AA
BOLERA14	AA	BB	AA	BB	AA	BB	AA	BB	BB	AA	BB	AA	BB	BB	AA	AA	BB	BB	AA	BB	BB	BB	BB	BB	AA	BB	BB	AA	AA	BB	AA	AA	BB	AB	AA	AB	AB	AA	AA	AA	BB	AA	BB	BB	BB	AB	AA	BB	BB
BOLERA15	BB	BB	BB	AB	AB	BB	AA	AB	BB	BB	BB	AA	AA	AA	BB	AA	BB	AB	AB	BB	AB	BB	BB	BB	AA	BB	BB	AA	AB	AB	AA	AA	AB	AB	BB	AB	BB	AA	AA	AA	BB	AA	BB	BB	AB	AA	AA	BB	BB
BOLERA2	BB	BB	BB	BB	AB	BB	AA	BB	BB	BB	BB	AA	BB	BB	AA	AA	BB	AB	AB	BB	BB	BB	BB	BB	AA	BB	BB	AA	BB	AA	AA	AA	AA	AA	BB	BB	AA	AA	AB	AA	BB	AA	BB	BB	BB	AA	BB	BB	BB
BOLERA3	BB	BB	BB	BB	AA	AB	AA	AB	AB	BB	AB	AB	AA	BB	AA	AA	BB	AB	AA	BB	AA	BB	BB	BB	AA	BB	BB	AA	BB	AB	AA	AA	AA	AB	AB	BB	AA	AA	AA	AA	BB	AA	BB	BB	BB	AA	BB	AB	AB
BOLERA4	BB	BB	BB	BB	AA	BB	AB	AA	BB	AB	BB	AA	AB	AB	AB	AA	BB	AA	AB	BB	AA	BB	BB	BB	AA	BB	BB	AA	AB	AB	AA	AA	AA	AB	AB	BB	AA	AA	BB	AA	BB	AA	BB	BB	BB	AA	BB	BB	BB
BOLERA5	BB	BB	BB	BB	BB	AA	AA	AB	BB	AA	BB	AA	AA	BB	AA	BB	AA	AA	AA	BB	BB	BB	BB	BB	AA	BB	BB	AB	AB	BB	AA	AA	AA	BB	BB	AA	BB	AA	BB	AA	BB	AA	BB	BB	AA	AA	AA	BB	BB
BOLERA6	BB	BB	BB	AB	AA	AA	AA	AA	BB	AA	BB	AA	AA	BB	AA	BB	AA	AA	AA	BB	AB	BB	BB	BB	AA	BB	BB	AB	AA	BB	AA	AA	AA	BB	BB	BB	BB	AA	BB	AA	BB	AA	BB	BB	AA	AA	BB	AA	AA
BOLERA7	BB	BB	BB	BB	BB	AA	AA	BB	BB	BB	BB	AA	AB	BB	AA	AA	BB	AB	AA	BB	AB	BB	BB	BB	AA	BB	BB	AA	BB	BB	AB	AA	AB	AB	BB	BB	AA	AA	BB	AA	BB	AA	BB	BB	BB	AA	AA	BB	BB
BOLERA8	BB	BB	BB	BB	AB	BB	AA	AA	BB	AA	AB	BB	AA	BB	AA	AA	BB	BB	AA	BB	BB	AA	BB	BB	AA	BB	BB	AA	AB	BB	AA	AA	AA	AA	AA	BB	AA	AA	BB	AA	BB	AA	BB	BB	AA	AA	AA	BB	BB
BOLERA9	BB	BB	BB	BB	AA	BB	AB	BB	BB	BB	BB	AA	AA	AA	BB	AA	BB	AA	AA	BB	AB	BB	BB	BB	AA	BB	BB	AA	AA	BB	AB	AA	BB	BB	AB	BB	BB	AA	BB	AB	AB	AB	BB	BB	AA	AA	AA	AB	AB
BRASS14	--	--	--	AA	--	--	AA	--	--	--	BB	AA	BB	--	--	--	--	--	--	--	BB	BB	--	--	--	--	--	AA	AA	BB	--	--	BB	AA	BB	BB	AA	--	AA	--	--	--	BB	AA	BB	AA	AB	--	--
BRASS15	BB	AA	BB	AB	BB	BB	AB	BB	BB	AA	AB	AA	AB	BB	AA	BB	AA	BB	BB	AA	BB	BB	BB	BB	AA	BB	BB	AA	AB	AB	AA	BB	AB	AB	AB	AB	BB	AA	--	AA	BB	AA	BB	BB	AA	AB	BB	BB	BB
BRASS16	BB	BB	BB	AB	BB	BB	AB	BB	BB	AA	AB	AA	BB	BB	AA	BB	AA	BB	BB	BB	BB	BB	BB	BB	AA	BB	BB	AA	AA	BB	BB	BB	BB	AA	BB	--	BB	AA	AB	BB	AA	BB	BB	AB	BB	AA	BB	AA	AA
BRASS17	BB	BB	BB	AB	BB	AA	AA	BB	BB	BB	BB	AA	--	BB	AA	AA	BB	AB	AA	BB	--	BB	BB	BB	AA	BB	BB	AA	AA	BB	AB	AA	BB	AA	BB	BB	AA	AA	AA	AA	BB	AA	BB	AB	BB	AA	AA	BB	BB
BRASS9	BB	BB	BB	BB	AA	BB	AA	BB	BB	BB	BB	AA	AB	BB	AA	AA	BB	BB	AA	BB	AA	AA	AA	AA	AA	AA	AA	AA	AB	AB	BB	AA	BB	AA	AA	BB	AA	AA	BB	AA	BB	AA	BB	BB	BB	AA	AA	AA	AA
GER1	BB	BB	BB	BB	AA	AA	AA	BB	BB	AA	BB	AA	AA	AA	BB	AA	BB	AA	BB	BB	AA	BB	BB	BB	AA	BB	BB	BB	AA	BB	AA	AA	AA	BB	AA	BB	BB	AA	AA	AA	BB	AA	BB	BB	BB	AA	BB	AA	AA
GER10	BB	BB	BB	AB	AB	AB	AA	AB	BB	AA	BB	AB	AA	AB	BB	AA	BB	AA	AB	BB	AB	BB	BB	BB	AA	BB	BB	AA	BB	AB	AB	AA	BB	AB	AA	BB	AB	AA	AA	AA	BB	AA	BB	BB	AB	AA	AB	BB	BB
GER11	AA	BB	AA	BB	AA	AA	AA	AB	BB	AA	BB	AB	AA	AA	BB	AA	BB	AA	BB	BB	BB	AB	BB	BB	AA	BB	BB	AA	AA	BB	AB	AA	AA	BB	AA	BB	AB	AA	AA	AA	BB	AA	BB	BB	AA	AA	BB	AA	AA
GER12	AA	BB	AA	BB	AA	AA	AA	AB	BB	AA	BB	AA	AA	AA	BB	AA	BB	AA	BB	BB	BB	BB	BB	BB	AA	BB	BB	BB	AA	BB	AA	AA	AA	BB	AA	BB	BB	AA	AA	AA	BB	AA	BB	BB	AA	AA	BB	AA	AA
GER13	BB	BB	BB	BB	AA	AA	AA	BB	BB	AA	BB	AA	AA	AA	BB	AA	BB	AA	AA	BB	BB	BB	BB	BB	AA	BB	BB	AA	BB	AA	AB	AA	AB	BB	AA	BB	AA	AB	AA	AA	BB	AA	AB	BB	BB	AA	BB	AA	AA
GER14	AB	BB	AB	BB	BB	AA	AB	AA	BB	AA	BB	AB	AA	AA	BB	AA	BB	AA	BB	BB	BB	BB	BB	BB	AA	BB	BB	AB	AA	BB	AA	AA	BB	BB	AB	BB	AB	AA	AA	AA	BB	AA	BB	BB	BB	AA	BB	AB	AB
GER15	BB	BB	AB	BB	BB	BB	AA	BB	BB	AA	BB	AA	AA	AB	AB	AB	AB	AA	AB	BB	AA	BB	BB	BB	AA	BB	BB	AA	AA	BB	AA	AA	BB	AA	AA	BB	AA	AA	AA	AA	BB	AA	BB	BB	BB	AA	BB	AA	AA
GER16	BB	BB	BB	BB	AB	AB	AB	AB	BB	AA	AB	AB	AA	AA	BB	AA	BB	AA	BB	BB	BB	AB	BB	BB	AA	BB	BB	AB	AA	BB	AA	AA	AA	BB	AB	BB	AA	AA	AA	AA	BB	AA	BB	BB	AB	AA	BB	AA	AA
GER17	BB	BB	BB	BB	AA	BB	AA	BB	BB	AA	AA	BB	AA	AA	BB	AA	BB	AA	BB	BB	BB	AB	BB	BB	AA	BB	BB	AA	AB	AB	AB	AA	AB	BB	AA	BB	AB	AA	AA	AA	BB	AA	BB	BB	BB	AB	AB	AB	AB
GER18	BB	BB	AB	BB	AA	BB	AA	BB	BB	AB	BB	AA	AA	AA	BB	AA	BB	AA	AA	BB	BB	BB	BB	BB	AA	BB	BB	AB	AA	BB	AB	AA	BB	BB	AA	AB	AB	AA	AA	AA	BB	AA	BB	BB	AB	AA	AB	AB	AB
GER19	BB	BB	BB	BB	AA	AA	AB	BB	AB	AA	BB	AB	AA	AA	BB	AA	BB	AA	BB	BB	BB	BB	BB	BB	AA	BB	BB	AA	AB	AB	AB	AA	AB	AB	AA	BB	AB	AA	AA	AA	BB	AA	BB	BB	AB	AA	BB	AA	AA
GER2	BB	BB	BB	BB	AA	BB	BB	BB	BB	AA	AA	AB	AA	AA	BB	AA	BB	AA	AA	BB	BB	BB	BB	BB	AA	BB	BB	AA	AB	AB	AA	AA	BB	AB	AB	BB	AA	AA	AA	AA	BB	AA	BB	BB	BB	AA	AB	AB	AB
GER20	BB	BB	BB	BB	AA	AA	AB	BB	BB	AB	BB	AA	AA	AA	BB	AA	BB	AA	AA	BB	BB	AB	BB	BB	AA	BB	BB	AA	AB	AB	AA	AA	AB	BB	AA	BB	AB	AA	AB	AA	BB	AA	BB	BB	BB	BB	BB	AB	AB
GER21	BB	BB	BB	BB	AA	AB	AB	AB	BB	AA	BB	AB	AA	AA	BB	AA	BB	AA	AB	BB	AA	BB	BB	BB	AA	BB	BB	AA	AA	BB	AA	AA	BB	BB	AA	BB	AA	AA	AA	AA	BB	AA	BB	BB	BB	AA	BB	AA	AA
GER22	BB	BB	BB	BB	AA	AB	AA	AB	BB	AA	BB	AB	AA	AA	BB	AA	BB	AA	AA	BB	BB	BB	BB	BB	AA	BB	BB	AA	BB	AA	AA	BB	AB	BB	BB	BB	AB	AA	AA	AA	BB	AA	BB	BB	BB	AA	BB	AA	AA
GER23	BB	BB	BB	AB	AA	AA	AB	AB	BB	AB	AA	AB	AA	BB	AA	AA	AB	AA	AB	BB	AB	BB	BB	BB	AA	BB	BB	AA	BB	BB	AA	AA	AA	BB	AB	BB	BB	AA	BB	AA	BB	AA	BB	BB	BB	AA	AB	AB	AB
GER24	BB	BB	BB	BB	AA	BB	AA	BB	BB	BB	BB	AB	AA	BB	BB	AA	BB	AA	AA	BB	BB	BB	BB	AA	BB	AA	BB	AA	BB	BB	BB	AA	BB	AA	AA	BB	AA	AA	AA	AA	BB	AA	BB	BB	BB	AA	AA	BB	BB
GER25	BB	BB	BB	BB	AA	AA	AA	AA	BB	AA	BB	BB	AA	AA	BB	AA	BB	AA	BB	BB	AA	BB	BB	BB	AA	BB	BB	AA	AA	BB	AA	AA	BB	BB	AA	BB	AA	AA	AA	AA	BB	AA	BB	BB	BB	AA	BB	AA	AA
GER26	BB	BB	BB	AB	AA	AA	AA	AB	BB	AA	AB	AB	AA	AA	BB	AA	BB	AB	AA	BB	BB	BB	BB	BB	AA	BB	BB	AA	AA	AA	AA	AA	BB	AA	AA	BB	BB	AA	BB	AA	BB	AA	BB	BB	BB	AA	BB	BB	BB
GER3	AA	BB	AA	BB	AA	AA	AA	AB	BB	AA	AB	AB	AA	AA	BB	AA	BB	AA	BB	BB	BB	AB	BB	BB	AA	BB	BB	AB	AA	BB	AB	AA	AB	BB	AB	BB	BB	AA	AA	AA	BB	AA	BB	BB	AA	AA	BB	AA	AA
GER4	AA	BB	AA	BB	AA	BB	AB	BB	AB	AB	BB	AB	AA	AA	BB	AA	BB	AA	BB	BB	BB	BB	BB	BB	AA	BB	BB	AA	AB	AB	AB	AA	BB	AB	AA	BB	AA	AA	AA	AA	BB	AA	BB	BB	AA	AB	AB	AB	AB
GER5	BB	BB	BB	BB	AB	AA	AA	AA	BB	AB	BB	AB	AA	AA	BB	AA	BB	AA	AB	BB	AB	AB	AB	BB	AA	BB	BB	AA	AB	BB	AB	AA	BB	AB	AA	BB	AA	AA	AA	AA	BB	AA	BB	BB	BB	AA	BB	AB	AB
GER6	AB	BB	AB	BB	BB	BB	AA	BB	BB	AA	BB	AA	AA	AA	BB	AA	BB	AA	AB	BB	BB	AB	BB	AB	AA	BB	BB	AA	AA	BB	AA	AA	BB	AB	AA	BB	BB	AA	AA	AA	BB	AA	BB	BB	BB	BB	AA	BB	BB
GER7	BB	BB	AA	BB	BB	AA	AA	AA	BB	AA	BB	AA	AA	BB	AA	AA	AA	AA	BB	BB	BB	AA	AA	BB	AA	BB	BB	AA	AA	BB	AA	AA	BB	AA	AA	BB	AA	AA	AB	AA	BB	AA	BB	BB	AA	AA	AA	BB	BB
GER8	BB	BB	BB	BB	BB	AB	AB	AB	BB	AA	BB	AB	AA	AA	BB	AA	AB	AA	BB	BB	BB	AB	BB	BB	AA	BB	BB	AA	AA	BB	AB	AA	AB	BB	AB	BB	AA	AA	AA	AA	BB	AA	BB	BB	BB	AA	BB	AA	AA
GER9	BB	BB	BB	BB	BB	BB	AA	AB	BB	AA	BB	AB	AA	AB	AB	AB	AB	AA	AB	BB	BB	AB	BB	AB	AB	AB	BB	AA	AA	BB	AB	AA	BB	AB	AB	BB	AA	AA	AA	AA	BB	AA	BB	BB	BB	AA	BB	AB	AB
ITAL1	BB	BB	BB	BB	AA	BB	AB	BB	AB	AB	BB	AB	AB	AB	AB	AA	BB	AB	AA	BB	BB	BB	BB	AA	AA	BB	BB	AA	AB	BB	AA	AA	BB	AB	AA	BB	AA	BB	AA	AB	AB	AB	AA	BB	AB	AB	AA	BB	BB
ITAL10	BB	BB	BB	AB	AA	AB	AA	BB	BB	AB	AB	AB	AA	AB	AB	AA	BB	BB	AB	BB	AB	AB	BB	AB	AA	BB	BB	AA	AB	BB	AA	AA	BB	BB	BB	BB	AB	AA	AA	AA	BB	AA	BB	BB	AA	AA	AA	AA	AA
ITAL11	BB	BB	BB	BB	AA	BB	BB	AB	BB	AA	AB	AB	AB	BB	AA	AA	BB	BB	AA	BB	AB	AB	BB	AB	AA	BB	BB	AA	AA	BB	AA	AA	AB	BB	AA	BB	AA	AA	AA	AA	BB	AA	BB	BB	AA	AA	BB	BB	BB
ITAL12	BB	BB	BB	BB	AA	BB	AB	AB	AB	AB	BB	AA	AA	AB	AB	AA	BB	AB	AA	BB	AB	AB	BB	AB	AA	BB	BB	AA	AA	BB	AA	AA	AB	BB	AB	BB	AA	AA	AA	AA	BB	AA	AB	BB	AB	AB	BB	BB	BB
ITAL13	BB	BB	BB	BB	AA	BB	BB	AA	BB	BB	BB	AA	BB	BB	AA	AA	BB	BB	AA	BB	AA	AB	BB	BB	AA	BB	BB	AA	AB	AB	AA	AA	AB	AA	AB	BB	AA	AB	BB	AA	BB	AA	BB	BB	BB	AA	AB	BB	BB
ITAL14	BB	BB	BB	BB	AA	BB	AA	BB	BB	BB	AA	BB	BB	BB	AA	AA	BB	BB	AA	BB	AA	AA	AA	BB	AA	BB	AA	AA	BB	BB	AA	AA	AA	BB	AA	BB	AA	AA	AB	AA	BB	AA	BB	BB	BB	AA	BB	AB	AB
ITAL15	BB	BB	BB	BB	AA	BB	BB	BB	AA	AA	AA	AB	AA	AA	BB	AA	BB	AA	AA	BB	AB	AB	BB	BB	AA	BB	BB	AA	AB	AB	AA	AA	AB	AB	BB	BB	AA	AA	AA	AA	BB	AA	BB	BB	BB	AA	AA	AA	AA
ITAL16	BB	BB	BB	BB	AA	BB	AB	AB	BB	AB	BB	AA	AA	AB	AB	AA	AB	AB	AA	BB	AB	AB	BB	AB	AA	BB	BB	AA	AA	BB	AA	AA	AA	AB	AB	BB	AA	AA	BB	AA	BB	AA	BB	BB	BB	AA	BB	AB	AB
ITAL2	BB	BB	BB	BB	AA	BB	BB	AB	AB	AB	BB	AB	AA	AB	BB	AA	BB	AB	AA	BB	AB	BB	BB	BB	AA	BB	BB	AA	AA	BB	AA	AA	BB	AB	AA	BB	AA	AB	AA	AB	AB	AB	AB	BB	AA	AA	AB	BB	BB
ITAL3	BB	BB	BB	BB	AA	BB	AA	BB	AA	AA	BB	AA	AA	BB	AB	AA	BB	AB	AA	BB	AB	BB	BB	AB	AA	BB	BB	AA	AA	BB	AA	AA	BB	AB	AA	BB	AA	AA	AA	AB	AB	AB	BB	BB	AA	AB	AA	BB	BB
ITAL4	BB	BB	BB	BB	AA	BB	AB	AB	AA	AA	BB	AA	AA	AB	BB	AA	BB	AB	AA	BB	BB	BB	BB	AB	AA	BB	BB	AA	AA	BB	AA	AA	BB	BB	AA	BB	AA	AA	AA	AB	AB	AB	BB	BB	AA	AB	AA	BB	BB
ITAL5	BB	BB	BB	BB	AA	BB	AB	AB	AA	AA	BB	AA	AA	BB	AA	AA	BB	AB	AA	BB	AB	AB	AB	BB	AA	BB	BB	AA	AA	BB	AA	AA	BB	AB	AA	BB	AA	AA	AA	AA	BB	AA	BB	BB	AA	BB	AA	BB	BB
ITAL6	BB	BB	BB	BB	AA	BB	BB	AA	AA	AA	BB	AA	AA	BB	AB	AA	BB	AB	AA	BB	AB	BB	BB	AB	AA	BB	BB	AA	AA	BB	AA	AA	BB	AB	AA	BB	AB	AA	AA	AB	AB	AB	BB	BB	AA	AB	AA	AB	AB
ITAL7	BB	BB	BB	BB	AA	BB	BB	AA	AA	AA	BB	AA	AA	BB	AB	AA	BB	BB	AA	BB	AB	BB	BB	BB	AA	BB	BB	AA	AA	BB	AA	AA	BB	AB	AA	BB	AA	AB	AA	AB	AB	AB	AB	BB	AA	AA	AA	AB	AB
ITAL8	BB	BB	BB	BB	AA	BB	AA	BB	AA	AA	BB	AA	AA	AB	AB	AA	BB	AB	AA	BB	AB	BB	BB	AB	AA	BB	BB	AA	AB	BB	AA	AA	BB	AA	AA	BB	AB	AB	AA	AA	BB	AA	AB	BB	AA	AB	AB	AB	AB
ITAL9	BB	BB	BB	AB	AA	BB	AA	BB	BB	BB	BB	AA	AA	BB	AA	AA	BB	BB	AA	BB	AA	--	BB	BB	AA	BB	BB	AA	AA	BB	AA	AA	AB	BB	--	BB	AA	AA	AA	AA	BB	AA	BB	BB	--	--	AA	AA	AA
OSTFR1	BB	BB	BB	BB	AB	BB	AA	BB	BB	AB	AA	AA	AA	AA	BB	AA	BB	AA	BB	BB	BB	BB	BB	BB	AA	BB	BB	AB	AB	BB	AA	AA	AB	BB	AA	BB	AB	AA	AA	AA	BB	AA	BB	BB	BB	AA	AB	AB	AB
OSTFR10	BB	BB	BB	BB	BB	AB	AA	AB	BB	AA	AB	AA	AA	AA	BB	AA	BB	AA	AB	BB	BB	BB	BB	BB	AA	BB	BB	AA	BB	AA	AB	AA	BB	AA	BB	BB	BB	AA	AA	AA	BB	AA	BB	BB	BB	AA	BB	BB	BB
OSTFR2	BB	BB	BB	BB	AA	BB	AB	AB	BB	AA	AB	AB	AA	BB	AA	BB	AA	AA	AA	BB	AA	AB	BB	BB	AA	BB	BB	--	AA	BB	AA	AA	--	AB	AB	BB	AB	AA	AA	AA	BB	AA	BB	BB	AB	AA	BB	AB	AB
OSTFR3	BB	BB	BB	BB	AB	AB	AA	BB	BB	AA	BB	AB	BB	AA	BB	AA	AA	AA	BB	BB	AB	AB	BB	BB	AA	BB	BB	AB	AB	BB	AA	AA	AB	AA	AA	BB	AA	AA	AA	AA	BB	AA	BB	BB	AB	AA	AB	AB	AB
OSTFR4	BB	BB	BB	BB	AA	BB	AA	AA	BB	AA	BB	AA	AA	BB	BB	AA	BB	AA	AA	BB	BB	BB	BB	BB	AA	BB	BB	AA	AA	BB	AA	AA	BB	AA	AA	BB	BB	AA	AA	AA	BB	AA	BB	BB	AA	AA	BB	AA	AA
OSTFR5	BB	BB	BB	BB	BB	AA	AA	AB	AB	AB	BB	AB	AA	AB	AB	AB	AB	AA	BB	BB	BB	AB	BB	BB	AA	BB	BB	AA	AB	AA	AA	AA	AB	AB	AA	BB	AB	AA	AB	AA	BB	AA	BB	BB	BB	AA	BB	AA	AA
OSTFR6	BB	BB	BB	BB	AB	AA	AA	BB	BB	AA	BB	AA	AA	AB	AB	AB	AB	AA	AB	BB	BB	AB	AB	BB	AA	BB	BB	AA	BB	AB	AB	AA	AB	AB	BB	BB	AB	AA	AA	AA	BB	AA	BB	BB	BB	AB	BB	AB	AB
OSTFR7	BB	BB	BB	BB	AA	AB	AA	BB	BB	AB	BB	AB	AA	AA	BB	AA	AB	AA	BB	BB	BB	BB	BB	BB	AA	BB	BB	BB	AA	BB	BB	AA	BB	BB	AA	BB	AA	AA	AA	AA	BB	AA	BB	BB	BB	AA	BB	AA	AA
OSTFR8	BB	BB	AB	BB	AA	AA	AA	BB	BB	BB	BB	AB	AB	AA	BB	AB	BB	AA	AB	BB	BB	BB	BB	BB	AA	BB	BB	AA	AA	BB	AA	AA	BB	BB	BB	BB	BB	BB	AA	AA	BB	AA	AA	BB	AA	AA	AA	BB	BB
OSTFR9	BB	BB	AB	BB	AA	AB	AA	BB	BB	BB	BB	AB	AA	AA	BB	AA	BB	AA	BB	BB	AA	AB	AB	BB	AA	BB	BB	AA	AB	BB	AB	AA	BB	BB	AB	BB	AA	AA	AA	AA	BB	AA	BB	BB	BB	AA	AB	AB	AB
USA1	BB	BB	BB	BB	AA	AA	AA	AB	BB	AA	BB	AA	BB	BB	AA	BB	BB	AA	AA	BB	AA	BB	BB	BB	AA	BB	BB	AA	AA	BB	AB	AA	BB	AB	BB	BB	BB	AA	AA	AA	BB	AA	BB	BB	AA	AA	BB	AA	AA
USA2	BB	BB	BB	BB	AB	BB	AA	AB	BB	AA	BB	AA	AA	BB	AA	AB	AB	AA	AA	BB	BB	AA	BB	AB	AA	BB	BB	AA	AB	BB	AA	AA	AA	BB	BB	AB	AB	AA	AA	AA	BB	AA	BB	BB	AB	AA	AB	AB	AB
USA3	BB	BB	BB	BB	AA	AB	AA	AB	BB	AA	BB	AB	AB	BB	AA	AB	AA	AA	AA	BB	AB	AA	BB	AB	AA	BB	BB	AA	AA	BB	AA	AA	AA	AB	BB	AB	AB	AB	AA	AA	BB	AA	AB	BB	AB	AA	AB	AA	AA
USA4	BB	BB	BB	BB	AA	AA	BB	BB	BB	BB	BB	AA	BB	AA	BB	AA	BB	AA	AA	BB	AA	BB	BB	BB	AA	BB	BB	AA	AA	BB	AA	AA	BB	AA	BB	AB	BB	AA	AA	AB	AB	AB	BB	BB	AA	AA	BB	AA	AA
USA5	BB	BB	BB	AB	AB	BB	AA	AA	BB	AA	BB	AB	AA	AA	BB	AA	BB	AA	BB	BB	BB	BB	BB	BB	AA	BB	BB	AA	AA	BB	BB	AA	BB	BB	BB	BB	AB	AA	AB	AA	BB	AA	BB	BB	AB	AA	BB	BB	BB
USA6	AB	BB	BB	BB	AA	AB	AA	AB	BB	AA	BB	AA	AA	BB	AA	AA	BB	AA	AA	BB	BB	AA	BB	BB	AA	BB	BB	AA	AB	BB	AA	AA	AA	BB	AB	AB	AB	AA	AA	AA	BB	AA	BB	BB	AB	AA	AB	AB	AB
USA7	BB	BB	BB	BB	AA	AB	AA	BB	BB	AB	BB	AA	AB	AA	BB	AA	BB	AA	AB	BB	AB	BB	BB	BB	AA	BB	BB	AA	AA	BB	AA	AA	BB	AB	BB	AB	BB	AA	AA	AA	BB	AA	BB	BB	AB	AA	BB	BB	BB
[truncated: 2,619 more columns]

## Sheet: map dataset_transposed
sort	index	marker	position	chromosome	BOLERA1	BOLERA10	BOLERA11	BOLERA12	BOLERA13	BOLERA14	BOLERA15	BOLERA2	BOLERA3	BOLERA4	BOLERA5	BOLERA6	BOLERA7	BOLERA8	BOLERA9	BRASS14	BRASS15	BRASS16	BRASS17	BRASS9	GER1	GER10	GER11	GER12	GER13	GER14	GER15	GER16	GER17	GER18	GER19	GER2	GER20	GER21	GER22	GER23	GER24	GER25	GER26	GER3	GER4	GER5	GER6	GER7	GER8
1	26852	Bn-scaff_15838_1-p792117	0	C1	BB	BB	BB	BB	BB	AA	BB	BB	BB	BB	BB	BB	BB	BB	BB	--	BB	BB	BB	BB	BB	BB	AA	AA	BB	AB	BB	BB	BB	BB	BB	BB	BB	BB	BB	BB	BB	BB	BB	AA	AA	BB	AB	BB	BB
2	26855	Bn-scaff_15838_1-p793596	0	C1	BB	BB	BB	BB	BB	BB	BB	BB	BB	BB	BB	BB	BB	BB	BB	--	AA	BB	BB	BB	BB	BB	BB	BB	BB	BB	BB	BB	BB	BB	BB	BB	BB	BB	BB	BB	BB	BB	BB	BB	BB	BB	BB	BB	BB
3	26858	Bn-scaff_15838_1-p795693	0	C1	BB	BB	BB	BB	BB	AA	BB	BB	BB	BB	BB	BB	BB	BB	BB	--	BB	BB	BB	BB	BB	BB	AA	AA	BB	AB	AB	BB	BB	AB	BB	BB	BB	BB	BB	BB	BB	BB	BB	AA	AA	BB	AB	AA	BB
4	2613	Bn-A01-p933795	0.7	C1	BB	BB	BB	BB	BB	BB	AB	BB	BB	BB	BB	AB	BB	BB	BB	AA	AB	AB	AB	BB	BB	AB	BB	BB	BB	BB	BB	BB	BB	BB	BB	BB	BB	BB	BB	AB	BB	BB	AB	BB	BB	BB	BB	BB	BB
5	26822	Bn-scaff_15838_1-p431266	0.7	C1	AA	AB	AA	AA	AA	AA	AB	AB	AA	AA	BB	AA	BB	AB	AA	--	BB	BB	BB	AA	AA	AB	AA	AA	AA	BB	BB	AB	AA	AA	AA	AA	AA	AA	AA	AA	AA	AA	AA	AA	AA	AB	BB	BB	BB
6	26757	Bn-scaff_15838_1-p1293912	2	C1	AB	BB	BB	AA	BB	BB	BB	BB	AB	BB	AA	AA	AA	BB	BB	--	BB	BB	AA	BB	AA	AB	AA	AA	AA	AA	BB	AB	BB	BB	AA	BB	AA	AB	AB	AA	BB	AA	AA	AA	BB	AA	BB	AA	AB
7	26772	Bn-scaff_15838_1-p1440326	2.3	C1	AA	BB	AA	AA	AA	AA	AA	AA	AA	AB	AA	AA	AA	AA	AB	AA	AB	AB	AA	AA	AA	AA	AA	AA	AA	AB	AA	AB	AA	AA	AB	BB	AB	AB	AA	AB	AA	AA	AA	AA	AB	AA	AA	AA	AB
8	26792	Bn-scaff_15838_1-p1614431	3.3	C1	AA	BB	BB	AB	BB	BB	AB	BB	AB	AA	AB	AA	BB	AA	BB	--	BB	BB	BB	BB	BB	AB	AB	AB	BB	AA	BB	AB	BB	BB	BB	BB	BB	AB	AB	AB	BB	AA	AB	AB	BB	AA	BB	AA	AB
9	26776	Bn-scaff_15838_1-p1466722	7.1	C1	BB	BB	BB	BB	BB	BB	BB	BB	AB	BB	BB	BB	BB	BB	BB	--	BB	BB	BB	BB	BB	BB	BB	BB	BB	BB	BB	BB	BB	BB	AB	BB	BB	BB	BB	BB	BB	BB	BB	BB	AB	BB	BB	BB	BB
10	26780	Bn-scaff_15838_1-p1526984	7.1	C1	BB	BB	AA	AA	BB	AA	BB	BB	BB	AB	AA	AA	BB	AA	BB	--	AA	AA	BB	BB	AA	AA	AA	AA	AA	AA	AA	AA	AA	AB	AA	AA	AB	AA	AA	AB	BB	AA	AA	AA	AB	AB	AA	AA	AA
11	26789	Bn-scaff_15838_1-p1572850	7.1	C1	AA	AB	BB	AB	BB	BB	BB	BB	AB	BB	BB	BB	BB	AB	BB	BB	AB	AB	BB	BB	BB	BB	BB	BB	BB	BB	BB	AB	AA	BB	BB	AA	BB	BB	BB	AA	BB	BB	AB	AB	BB	BB	BB	BB	BB
12	26790	Bn-scaff_15838_1-p1573954	7.1	C1	BB	BB	AA	BB	AA	AA	AA	AA	AB	AA	AA	AA	AA	BB	AA	AA	AA	AA	AA	AA	AA	AB	AB	AA	AA	AB	AA	AB	BB	AA	AB	AB	AA	AB	AB	AB	AB	BB	AB	AB	AB	AB	AA	AA	AB
13	26960	Bn-scaff_15838_5-p217291	14.7	C1	BB	AA	AA	AB	AA	BB	AA	BB	AA	AB	AA	AA	AB	AA	AA	BB	AB	BB	--	AB	AA	AA	AA	AA	AA	AA	AA	AA	AA	AA	AA	AA	AA	AA	AA	AA	AA	AA	AA	AA	AA	AA	AA	AA	AA
14	26947	Bn-scaff_15838_5-p146329	15.4	C1	AB	AA	AA	BB	AB	BB	AA	BB	BB	AB	BB	BB	BB	BB	AA	--	BB	BB	BB	BB	AA	AB	AA	AA	AA	AA	AB	AA	AA	AA	AA	AA	AA	AA	AA	BB	BB	AA	AA	AA	AA	AA	AA	BB	AA
15	26948	Bn-scaff_15838_5-p147931	15.4	C1	AB	BB	BB	AA	AB	AA	BB	AA	AA	AB	AA	AA	AA	AA	BB	--	AA	AA	AA	AA	BB	BB	BB	BB	BB	BB	AB	BB	BB	BB	BB	BB	BB	BB	BB	AA	BB	BB	BB	BB	BB	BB	BB	AA	BB
16	26952	Bn-scaff_15838_5-p160091	15.4	C1	AA	AA	AA	AA	AB	AA	AA	AA	AA	AA	BB	BB	AA	AA	AA	--	BB	BB	AA	AA	AA	AA	AA	AA	AA	AA	AB	AA	AA	AA	AA	AA	AA	AA	AA	AA	AA	AA	AA	AA	AA	AA	AA	AA	AA
17	26953	Bn-scaff_15838_5-p164551	15.4	C1	BB	BB	BB	BB	AB	BB	BB	BB	BB	BB	AA	AA	BB	BB	BB	--	AA	AA	BB	BB	BB	BB	BB	BB	BB	BB	AB	BB	BB	BB	BB	BB	BB	BB	BB	AB	BB	BB	BB	BB	BB	BB	BB	AA	AB
18	27031	Bn-scaff_15838_5-p98040	15.4	C1	AB	AA	AA	BB	AA	BB	AB	AB	AB	AA	AA	AA	AB	BB	AA	--	BB	BB	AB	BB	AA	AA	AA	AA	AA	AA	AA	AA	AA	AA	AA	AA	AA	AA	AA	AA	AA	AA	AB	AA	AA	AA	AA	AA	AA
19	26958	Bn-scaff_15838_5-p171926	15.8	C1	AA	AA	BB	AB	BB	AA	AB	AB	AA	AB	AA	AA	AA	AA	AA	--	BB	BB	AA	AA	BB	AB	BB	BB	AA	BB	AB	BB	BB	AA	BB	AA	AA	AB	AA	AB	AA	BB	AA	BB	BB	AB	AB	BB	BB
20	26959	Bn-scaff_15838_5-p202432	15.8	C1	BB	BB	BB	BB	BB	BB	BB	BB	BB	BB	BB	BB	BB	BB	BB	--	AA	BB	BB	BB	BB	BB	BB	BB	BB	BB	BB	BB	BB	BB	BB	BB	BB	BB	BB	BB	BB	BB	BB	BB	BB	BB	BB	BB	BB
21	26997	Bn-scaff_15838_5-p519431	16.9	C1	BB	BB	AA	AB	BB	BB	AB	BB	AA	AA	BB	AB	AB	BB	AB	BB	BB	BB	--	AA	AA	AB	BB	BB	BB	BB	AA	BB	BB	BB	BB	BB	BB	AA	BB	AB	BB	AA	BB	BB	BB	AB	BB	BB	BB
22	27001	Bn-scaff_15838_5-p626078	17.3	C1	BB	AA	BB	BB	BB	BB	BB	BB	BB	BB	BB	BB	BB	AA	BB	BB	BB	BB	BB	AA	BB	BB	AB	BB	BB	BB	BB	AB	AB	BB	BB	BB	AB	BB	BB	BB	BB	BB	BB	AB	BB	AB	AB	AA	AB
23	27003	Bn-scaff_15838_5-p645385	17.3	C1	BB	AA	BB	BB	BB	BB	BB	BB	BB	BB	BB	BB	BB	BB	BB	--	BB	BB	BB	AA	BB	BB	BB	BB	BB	BB	BB	BB	BB	BB	BB	BB	BB	BB	BB	BB	BB	BB	BB	BB	BB	AB	BB	AA	BB
24	27006	Bn-scaff_15838_5-p657514	17.3	C1	BB	BB	BB	BB	BB	BB	BB	BB	BB	BB	BB	BB	BB	BB	BB	--	BB	BB	BB	AA	BB	BB	BB	BB	BB	BB	BB	BB	BB	BB	BB	BB	BB	BB	BB	BB	AA	BB	BB	BB	BB	BB	AB	BB	BB
25	27008	Bn-scaff_15838_5-p658666	17.3	C1	AA	AA	AA	AA	AA	AA	AA	AA	AA	AA	AA	AA	AA	AA	AA	--	AA	AA	AA	AA	AA	AA	AA	AA	AA	AA	AA	AA	AA	AA	AA	AA	AA	AA	AA	AA	BB	AA	AA	AA	AA	AA	AA	AA	AA
26	27009	Bn-scaff_15838_5-p659580	17.3	C1	BB	BB	BB	BB	BB	BB	BB	BB	BB	BB	BB	BB	BB	BB	BB	--	BB	BB	BB	AA	BB	BB	BB	BB	BB	BB	BB	BB	BB	BB	BB	BB	BB	BB	BB	BB	AA	BB	BB	BB	BB	BB	BB	BB	BB
27	27011	Bn-scaff_15838_5-p672882	17.3	C1	BB	BB	BB	BB	BB	BB	BB	BB	BB	BB	BB	BB	BB	BB	BB	--	BB	BB	BB	AA	BB	BB	BB	BB	BB	BB	BB	BB	BB	BB	BB	BB	BB	BB	BB	BB	BB	BB	BB	BB	BB	BB	BB	BB	BB
28	27019	Bn-scaff_15838_5-p850964	17.3	C1	AA	AA	AA	AA	AA	AA	AA	AA	AA	AA	AB	AB	AA	AA	AA	AA	AA	AA	AA	AA	BB	AA	AA	BB	AA	AB	AA	AB	AA	AB	AA	AA	AA	AA	AA	AA	AA	AA	AA	AB	AA	AA	AA	AA	AA
29	27027	Bn-scaff_15838_5-p944359	18.5	C1	AB	BB	BB	BB	AA	AA	AB	BB	BB	AB	AB	AA	BB	AB	AA	AA	AB	AA	AA	AB	AA	BB	AA	AA	BB	AA	AA	AA	AB	AA	AB	AB	AB	AA	BB	BB	BB	AA	AA	AA	AB	AB	AA	AA	AA
30	1871	Bn-A01-p3069312	19.5	C1	AB	BB	AA	AB	BB	BB	AB	AA	AB	AB	BB	BB	BB	BB	BB	BB	AB	BB	BB	AB	BB	AB	BB	BB	AA	BB	BB	BB	AB	BB	AB	AB	AB	BB	AA	BB	BB	BB	AA	BB	AB	BB	BB	BB	BB
31	27014	Bn-scaff_15838_5-p706717	20.2	C1	AA	AA	AA	AA	BB	AA	AA	AA	AA	AA	AA	AA	AB	AA	AB	--	AA	BB	AB	BB	AA	AB	AB	AA	AB	AA	AA	AA	AB	AB	AB	AA	AA	AA	AA	AA	BB	AA	AA	AB	AB	AB	AA	AA	AB
32	26977	Bn-scaff_15838_5-p375370	20.9	C1	AA	AA	AA	AA	AA	AA	AA	AA	AA	AA	AA	AA	AA	AA	AA	--	BB	BB	AA	AA	AA	AA	AA	AA	AA	AA	AA	AA	AA	AA	AA	AA	AA	AA	BB	AA	AA	AA	AA	AA	AA	AA	AA	AA	AA
33	1892	Bn-A01-p3179210	23.3	C1	AA	AA	BB	BB	AB	BB	AB	AA	AA	AA	AA	AA	AB	AA	BB	BB	AB	BB	BB	BB	AA	BB	AA	AA	AB	BB	BB	AA	AB	BB	AB	BB	AB	BB	AB	AA	BB	BB	BB	AB	BB	BB	BB	BB	AB
34	26910	Bn-scaff_15838_5-p1043118	23.3	C1	AB	BB	AA	AA	BB	AB	AB	AA	AB	AB	BB	BB	AB	AA	BB	AA	AB	AA	AA	AA	BB	AB	BB	BB	BB	BB	AA	BB	BB	BB	AB	AB	BB	BB	BB	BB	AA	BB	AA	BB	AB	AB	AB	AA	BB
35	49840	Bn-scaff_25149_1-p45585	26	C1	AB	BB	BB	AB	AA	AA	BB	BB	AB	AB	BB	BB	BB	AA	AB	BB	AB	BB	BB	AA	AA	AA	AA	AA	AA	AB	AA	AB	AA	AA	AA	AB	AA	AA	BB	AB	AA	AA	AA	AB	AA	AA	AA	AA	AB
36	43411	Bn-scaff_19193_1-p491853	32.3	C1	BB	AA	BB	AB	BB	AB	AB	BB	BB	BB	AA	BB	BB	BB	BB	BB	AB	--	BB	BB	BB	BB	BB	BB	BB	BB	BB	BB	BB	AB	BB	BB	BB	BB	BB	BB	BB	BB	BB	BB	BB	BB	BB	BB	BB
37	43422	Bn-scaff_19193_1-p704018	32.3	C1	AA	BB	AB	AA	BB	AB	BB	AA	AA	AA	BB	BB	AA	AA	BB	AA	BB	BB	AA	AA	BB	AB	AB	BB	AA	AB	AA	AA	AB	AB	AB	AA	AB	AA	AB	BB	AA	AA	BB	BB	AA	AA	BB	AA	AA
38	43426	Bn-scaff_19193_1-p725427	32.3	C1	AA	AA	AA	AA	AA	AA	AA	AA	AA	AA	AA	AA	AA	AA	AA	--	AA	AA	AA	AA	AA	AA	AA	AA	AB	AA	AA	AA	AA	AA	AA	AA	AA	AA	AA	AA	AA	AA	AA	AA	AA	AA	AA	AA	AA
39	38558	Bn-scaff_17731_1-p165802	33.1	C1	AB	BB	AA	AA	AA	AA	AA	AB	AA	BB	BB	BB	BB	BB	BB	AA	--	AB	AA	BB	AA	AA	AA	AA	AA	AA	AA	AA	AA	AA	AA	AA	AB	AA	AA	BB	AA	AA	BB	AA	AA	AA	AA	AB	AA
40	38567	Bn-scaff_17731_1-p253383	34.1	C1	AA	AA	AA	AA	AA	AA	AA	AA	AA	AA	AA	AA	AA	AA	AB	--	AA	BB	AA	AA	AA	AA	AA	AA	AA	AA	AA	AA	AA	AA	AA	AA	AA	AA	AA	AA	AA	AA	AA	AA	AA	AA	AA	AA	AA
41	38578	Bn-scaff_17731_1-p266653	34.1	C1	BB	BB	BB	BB	BB	BB	BB	BB	BB	BB	BB	BB	BB	BB	AB	--	BB	AA	BB	BB	BB	BB	BB	BB	BB	BB	BB	BB	BB	BB	BB	BB	BB	BB	BB	BB	BB	BB	BB	BB	BB	BB	BB	BB	BB
42	38579	Bn-scaff_17731_1-p266688	34.1	C1	AA	AA	AA	AA	AA	AA	AA	AA	AA	AA	AA	AA	AA	AA	AB	--	AA	BB	AA	AA	AA	AA	AA	AA	AA	AA	AA	AA	AA	AA	AA	AA	AA	AA	AA	AA	AA	AA	AA	AA	AA	AA	AA	AA	AA
43	43424	Bn-scaff_19193_1-p708697	36.5	C1	BB	BB	BB	BB	BB	BB	BB	BB	BB	BB	BB	BB	BB	BB	BB	BB	BB	BB	BB	BB	BB	BB	BB	BB	AB	BB	BB	BB	BB	BB	BB	BB	BB	BB	BB	BB	BB	BB	BB	BB	BB	BB	BB	BB	BB
44	1998	Bn-A01-p4335144	38.4	C1	BB	BB	BB	BB	BB	BB	BB	BB	BB	BB	BB	BB	BB	BB	BB	AA	BB	AB	AB	BB	BB	BB	BB	BB	BB	BB	BB	BB	BB	BB	BB	BB	BB	BB	BB	BB	BB	BB	BB	BB	BB	BB	BB	BB	BB
45	50481	Bn-scaff_27215_1-p1538	38.8	C1	BB	AA	AA	AA	AB	BB	AB	BB	BB	BB	AA	AA	BB	AA	AA	BB	AA	BB	BB	BB	BB	AB	AA	AA	BB	BB	BB	AB	BB	AB	AB	BB	BB	BB	BB	BB	BB	BB	BB	AA	AA	BB	BB	AA	BB
46	43402	Bn-scaff_19193_1-p345684	40.7	C1	AA	AA	AA	AA	AA	AB	AA	AA	AA	AA	AA	AA	AA	AA	AA	AA	AB	AA	AA	AA	AA	AA	AA	AA	AA	AA	AA	AA	AB	AA	AA	AA	BB	AA	AA	AA	AA	AA	AA	AA	AB	AA	BB	AA	AA
47	38605	Bn-scaff_17731_1-p468581	43.5	C1	BB	BB	AA	AB	AB	AA	AA	BB	BB	BB	AA	BB	AA	AA	AA	AB	BB	BB	AA	AA	BB	AB	BB	BB	BB	BB	BB	BB	AB	AB	BB	AB	BB	BB	BB	AB	AA	BB	BB	BB	AB	BB	AA	AA	BB
48	38610	Bn-scaff_17731_1-p532855	44.5	C1	BB	BB	AB	BB	AA	BB	BB	BB	AB	BB	BB	AA	BB	BB	AB	--	BB	AA	BB	AA	AA	BB	AA	AA	AA	AB	AA	AA	AB	AB	AA	AB	AB	AA	AA	AB	BB	AA	BB	AA	AB	AB	BB	BB	AA
49	38615	Bn-scaff_17731_1-p537114	44.5	C1	BB	BB	AB	BB	AA	BB	BB	BB	AB	BB	BB	AA	BB	BB	AB	--	BB	AA	BB	AA	AA	BB	AA	AA	AA	AB	AA	AA	AB	AB	AA	AB	AB	AA	AA	AB	BB	AA	BB	AA	AB	AB	BB	BB	AA
50	38645	Bn-scaff_17731_1-p885739	45.5	C1	BB	BB	BB	BB	BB	BB	BB	BB	BB	BB	BB	BB	BB	BB	BB	--	BB	BB	BB	BB	BB	AB	BB	BB	BB	BB	BB	BB	BB	BB	BB	BB	BB	BB	BB	BB	BB	BB	BB	BB	BB	BB	BB	AB	BB
51	38646	Bn-scaff_17731_1-p889862	45.5	C1	BB	BB	AB	BB	BB	BB	AB	BB	BB	BB	AA	BB	BB	BB	BB	--	AA	AA	BB	BB	BB	BB	BB	BB	BB	BB	BB	BB	BB	BB	BB	BB	BB	BB	AB	AB	BB	BB	BB	BB	BB	BB	BB	BB	BB
52	29317	Bn-scaff_16128_2-p113163	56.5	C1	BB	BB	BB	BB	BB	BB	AB	BB	AB	BB	BB	BB	BB	BB	BB	--	BB	BB	BB	AA	BB	BB	BB	BB	BB	BB	BB	BB	BB	BB	BB	BB	BB	BB	BB	BB	BB	BB	BB	BB	BB	BB	BB	BB	BB
53	52156	Bn-scaffold9986-p592	76.1	C1	BB	AB	BB	BB	AB	AB	BB	BB	AB	AA	BB	AB	BB	AA	AA	--	AA	AA	BB	BB	AA	AA	AA	AA	AA	AA	AB	AA	AB	AB	AA	AA	AA	AA	AB	BB	AA	AA	AA	AA	AA	AB	AA	BB	AA
54	25589	Bn-scaff_15749_1-p364447	77.8	C1	BB	AB	AB	BB	AB	BB	AB	BB	AB	BB	BB	BB	BB	AA	AA	--	BB	AA	BB	AA	AA	AA	AA	AA	AA	AA	AB	AA	AB	AA	AA	AA	AA	AA	AA	AA	AA	AA	AA	AA	AA	AB	AA	AA	AA
55	25590	Bn-scaff_15749_1-p373817	77.8	C1	BB	AB	AB	BB	AB	BB	AB	BB	AB	BB	BB	BB	BB	AA	AA	--	BB	AA	BB	AA	AA	AA	AA	AA	AA	AA	AB	AA	AB	AA	AA	AA	AA	AA	AA	AA	AA	AA	AA	AA	AA	AB	AA	AA	AA
56	25595	Bn-scaff_15749_1-p406268	77.8	C1	AA	AB	AB	AA	AB	AA	AB	AA	AB	AA	AA	AA	AA	BB	BB	--	AA	BB	AA	BB	BB	BB	BB	BB	BB	BB	AB	BB	AB	BB	BB	BB	BB	BB	BB	BB	BB	BB	BB	BB	BB	AB	BB	BB	BB
57	25596	Bn-scaff_15749_1-p406376	77.8	C1	BB	AB	AB	BB	AB	BB	AB	BB	AB	BB	BB	BB	BB	AA	AA	--	BB	AA	BB	AA	AA	AA	AA	AA	AA	AA	AB	AA	AB	AA	AA	AA	AA	AA	AA	AA	AA	AA	AA	AA	AA	AB	AA	AA	AA
58	25599	Bn-scaff_15749_1-p409477	77.8	C1	AA	AB	AB	AA	AB	AA	AB	AA	AB	AA	AA	AA	AA	BB	BB	--	AA	BB	AA	BB	BB	BB	BB	BB	BB	BB	AB	BB	AB	BB	BB	BB	BB	BB	BB	BB	BB	BB	BB	BB	BB	AB	BB	BB	BB
59	25600	Bn-scaff_15749_1-p433559	77.8	C1	AA	AB	AB	AA	AB	AA	AB	AA	AB	AA	AA	AA	AA	BB	BB	--	AA	BB	AA	AA	BB	BB	BB	BB	BB	BB	AB	BB	AB	BB	BB	BB	BB	BB	BB	BB	BB	BB	BB	BB	BB	AB	BB	BB	BB
60	25601	Bn-scaff_15749_1-p433641	77.8	C1	AA	AB	AB	AA	AB	AA	AB	AA	AB	AA	AA	AA	AA	BB	BB	--	AA	BB	AA	AA	BB	BB	BB	BB	BB	BB	AB	BB	AB	BB	BB	BB	BB	BB	BB	BB	BB	BB	BB	BB	BB	AB	BB	BB	BB
61	25608	Bn-scaff_15749_1-p477776	77.8	C1	AA	AA	AB	AA	AB	AA	AB	AA	AB	AA	AA	AA	AA	BB	BB	--	BB	BB	AA	AA	BB	BB	BB	BB	BB	BB	AB	BB	AB	BB	BB	BB	BB	BB	BB	BB	BB	BB	BB	BB	BB	AB	BB	BB	BB
62	26054	Bn-scaff_15791_1-p10371	77.8	C1	AA	AA	AA	AA	AA	AA	AA	AA	AA	AA	AA	AA	AA	AA	AB	--	BB	BB	AA	AA	BB	BB	BB	BB	BB	BB	AB	AB	AB	AB	BB	BB	BB	BB	AB	AA	BB	BB	BB	AA	BB	AB	BB	AA	BB
63	26056	Bn-scaff_15791_1-p112906	77.8	C1	AA	AA	AA	AA	AA	AA	AA	AA	AB	AA	AA	AA	AA	BB	BB	--	BB	BB	AA	AA	BB	BB	BB	BB	BB	BB	AB	BB	AB	AB	BB	BB	BB	BB	AB	AA	BB	BB	BB	BB	BB	AB	BB	AA	BB
64	26059	Bn-scaff_15791_1-p116498	77.8	C1	BB	BB	BB	BB	BB	BB	BB	BB	BB	BB	BB	BB	BB	BB	BB	BB	--	AA	BB	BB	BB	BB	AA	AA	BB	BB	BB	BB	BB	BB	BB	BB	AA	BB	AB	BB	BB	BB	BB	BB	BB	BB	BB	BB	BB
65	26060	Bn-scaff_15791_1-p11657	77.8	C1	AA	AA	AA	AA	AA	AA	AA	AA	AB	AA	AA	AA	AA	BB	BB	--	BB	BB	AA	AA	BB	BB	BB	BB	BB	BB	AB	BB	AB	AB	BB	BB	BB	BB	AB	AA	BB	BB	BB	BB	BB	AB	BB	AA	BB
66	26061	Bn-scaff_15791_1-p116689	77.8	C1	AA	AA	AA	AA	AA	AA	AA	AA	AB	AA	AA	AA	AA	BB	BB	--	BB	BB	AA	BB	BB	BB	BB	BB	BB	BB	AB	BB	AB	AB	BB	BB	BB	BB	AB	AA	BB	BB	BB	BB	BB	AB	BB	AA	BB
67	26062	Bn-scaff_15791_1-p117202	77.8	C1	AA	AA	AA	AA	AA	AA	AA	AA	AA	AA	AA	AA	AA	AA	AA	--	BB	BB	AA	AA	AA	AA	BB	BB	AA	AA	AA	AA	AA	AA	AA	AA	BB	AA	AB	AA	AA	AA	AA	AA	AA	AA	AA	AA	AA
68	26078	Bn-scaff_15791_1-p17957	77.8	C1	BB	BB	BB	BB	BB	BB	BB	BB	AB	BB	BB	BB	BB	AA	AA	BB	AA	AA	BB	AA	AA	AA	AA	AA	AA	AA	AB	AA	AB	AB	AA	AA	AA	AA	AB	BB	AA	AA	AA	AA	AA	AB	AA	BB	AA
69	26085	Bn-scaff_15791_1-p32569	77.8	C1	BB	BB	BB	BB	BB	BB	BB	BB	AB	BB	BB	BB	BB	AA	AA	--	AA	AA	BB	BB	AA	AA	AA	AA	AA	AA	AB	AA	AB	AB	AA	AA	AA	AA	AB	BB	AA	AA	AA	AA	AA	AB	AA	BB	AA
70	26093	Bn-scaff_15791_1-p89788	77.8	C1	BB	BB	BB	BB	BB	BB	BB	BB	AB	BB	BB	BB	BB	AA	AA	BB	--	AA	BB	BB	AA	AA	AA	AA	AA	AA	AB	AA	AB	AB	AA	AA	AA	AA	AB	BB	AA	AA	AA	AA	AA	AB	AA	BB	AA
71	27404	Bn-scaff_15906_1-p111421	77.8	C1	AA	AA	AA	AA	AA	AA	AA	AA	AB	AA	AA	AA	AA	BB	BB	AA	BB	BB	AA	BB	BB	BB	BB	BB	BB	BB	AB	BB	AB	AB	BB	BB	BB	BB	AB	AA	BB	BB	BB	BB	BB	AB	BB	AA	BB
72	27410	Bn-scaff_15906_1-p118049	77.8	C1	AA	AA	AA	AA	AA	AA	AA	AA	AB	AA	AA	AA	AA	BB	BB	--	BB	BB	AA	AA	BB	BB	BB	BB	BB	BB	AB	BB	AB	AB	BB	BB	BB	BB	AB	AA	BB	BB	BB	BB	BB	AB	BB	AA	BB
73	27412	Bn-scaff_15906_1-p120836	77.8	C1	AA	AA	AA	AA	AA	AA	AA	AA	AB	AA	AA	AA	AA	BB	BB	--	BB	BB	AA	AA	BB	BB	BB	BB	BB	BB	AB	BB	AB	AB	BB	BB	BB	BB	AB	AA	BB	BB	BB	BB	BB	AB	BB	AA	BB
74	27413	Bn-scaff_15906_1-p120855	77.8	C1	AA	AA	AA	AA	AA	AA	AA	AA	AB	AA	AA	AA	AA	BB	BB	AA	BB	BB	AA	AA	BB	BB	BB	BB	BB	BB	AB	BB	AB	AB	BB	BB	BB	BB	AB	AA	BB	BB	BB	BB	BB	AB	BB	AA	BB
75	27417	Bn-scaff_15906_1-p125874	77.8	C1	BB	BB	BB	BB	BB	BB	BB	BB	AB	BB	BB	BB	BB	AA	AA	BB	AA	AA	BB	BB	AA	AA	AA	AA	AA	AA	AB	AA	AB	AB	AA	AA	AA	AA	AB	BB	AA	AA	AA	AA	AA	AB	AA	BB	AA
76	27420	Bn-scaff_15906_1-p135250	77.8	C1	AA	AA	AA	AA	AA	AA	AA	AA	AB	AA	AA	AA	AA	BB	BB	--	BB	BB	AA	AA	BB	BB	BB	BB	BB	BB	AB	BB	AB	AB	BB	BB	BB	BB	AB	AA	BB	BB	BB	BB	BB	AB	BB	AA	BB
77	27421	Bn-scaff_15906_1-p135821	77.8	C1	AA	AA	AA	AA	AA	AA	AA	AA	AB	AA	AA	AA	AA	BB	BB	--	BB	BB	AA	BB	BB	BB	BB	BB	BB	BB	AB	BB	AB	AB	BB	BB	BB	BB	AB	AA	BB	BB	BB	BB	BB	AB	BB	AA	BB
78	27422	Bn-scaff_15906_1-p136149	77.8	C1	BB	BB	BB	BB	BB	BB	BB	BB	AB	BB	BB	BB	BB	AA	AA	--	AA	AA	BB	BB	AA	AA	AA	AA	AA	AA	AB	AA	AB	AB	AA	AA	AA	AA	AB	BB	AA	AA	AA	AA	AA	AB	AA	BB	AA
79	27428	Bn-scaff_15906_1-p190269	77.8	C1	BB	BB	BB	BB	BB	BB	BB	BB	AB	BB	BB	BB	BB	AA	AA	--	AA	AA	BB	BB	AA	AA	AA	AA	AA	AA	AB	AA	AB	AB	AA	AA	AA	AA	AB	BB	AA	AA	AA	AA	AA	AB	AA	BB	AA
80	27437	Bn-scaff_15906_1-p28140	77.8	C1	BB	BB	BB	BB	BB	BB	BB	BB	AB	BB	BB	BB	BB	AA	AA	--	AA	AA	BB	AA	AA	AA	AA	AA	AA	AA	AB	AA	AB	AB	AA	AA	AA	AA	AB	BB	AA	AA	AA	AA	AA	AB	AA	BB	AA
81	27438	Bn-scaff_15906_1-p283885	77.8	C1	AA	AA	AA	AA	AA	AA	AA	AA	AB	AA	AA	AA	AA	BB	BB	--	BB	BB	AA	AA	BB	BB	BB	BB	BB	BB	AB	BB	AB	AB	AB	BB	BB	AA	AB	AA	BB	BB	BB	BB	BB	AB	AB	AA	BB
82	27445	Bn-scaff_15906_1-p290888	77.8	C1	BB	BB	BB	BB	BB	BB	BB	BB	BB	BB	BB	BB	BB	BB	BB	--	AA	AA	BB	BB	BB	BB	AA	AA	BB	BB	BB	BB	BB	BB	BB	BB	AA	BB	AB	BB	BB	BB	BB	BB	BB	BB	BB	BB	BB
83	27448	Bn-scaff_15906_1-p305647	77.8	C1	AA	AA	AA	AA	AA	AA	AA	AA	AB	AA	AA	AA	AA	BB	BB	--	BB	BB	AA	AA	BB	BB	BB	BB	BB	BB	AB	BB	AB	AB	BB	BB	BB	BB	AB	AA	BB	BB	BB	BB	BB	AB	BB	AA	BB
84	27453	Bn-scaff_15906_1-p31138	77.8	C1	AA	AA	AA	AA	AA	AA	AA	AA	AB	AA	AA	AA	AA	BB	BB	--	BB	BB	AA	BB	BB	BB	BB	BB	BB	BB	AB	BB	AB	AB	BB	BB	BB	BB	AB	AA	BB	BB	BB	BB	BB	AB	BB	AA	BB
85	27468	Bn-scaff_15906_1-p458875	77.8	C1	BB	BB	BB	BB	BB	BB	BB	BB	AB	BB	BB	BB	BB	AA	AA	AB	--	AA	AB	BB	AA	AA	AA	AA	AA	AA	AB	AA	AB	AB	AA	AA	AA	AA	AB	BB	AA	AA	AA	AA	AA	AB	AA	BB	AA
86	27473	Bn-scaff_15906_1-p54056	77.8	C1	AA	AA	AA	AA	AA	AA	AA	AA	AB	AA	AA	AA	AA	BB	BB	--	BB	BB	AA	AA	BB	BB	BB	BB	BB	BB	AB	BB	AB	AB	BB	BB	BB	BB	AB	AA	BB	BB	BB	BB	BB	AB	BB	AA	BB
87	27487	Bn-scaff_15906_1-p74842	77.8	C1	BB	BB	BB	BB	BB	BB	BB	BB	AB	BB	BB	BB	BB	AA	AA	BB	AB	AB	BB	--	AA	AA	AA	AA	AA	AA	AB	AA	AB	AB	AA	AA	AA	AA	AB	BB	AA	AA	AA	AA	AA	AB	AA	BB	AA
88	31709	Bn-scaff_16391_1-p142	77.8	C1	AA	AA	AA	AA	AA	AA	AA	AA	AB	AA	AA	AA	AA	BB	BB	--	BB	BB	AA	AA	BB	BB	BB	BB	BB	BB	AB	BB	AB	AB	BB	BB	BB	BB	AB	AA	BB	BB	BB	BB	BB	AB	BB	AA	BB
89	34214	Bn-scaff_16691_1-p1015883	77.8	C1	AA	BB	AA	AA	AB	AB	AA	AA	AB	BB	AA	AB	BB	BB	BB	--	BB	BB	BB	BB	BB	BB	BB	BB	BB	BB	AB	BB	AB	AB	BB	BB	BB	BB	AB	AA	BB	BB	BB	BB	BB	AB	BB	AA	BB
90	34217	Bn-scaff_16691_1-p1102893	77.8	C1	BB	AB	BB	BB	AB	AB	BB	BB	AB	AA	BB	AB	BB	AA	AA	--	AA	AA	BB	BB	AA	AA	AA	AA	AA	AA	AB	AA	AB	AB	AA	AA	AA	AA	AB	BB	AA	AA	AA	AA	AA	AB	AA	BB	AA
91	34225	Bn-scaff_16691_1-p1108539	77.8	C1	BB	BB	BB	BB	BB	BB	BB	BB	BB	BB	BB	BB	BB	BB	BB	--	AA	AB	BB	BB	BB	BB	BB	BB	BB	BB	BB	BB	BB	BB	BB	BB	BB	BB	AB	BB	BB	BB	BB	BB	BB	BB	BB	BB	BB
92	34248	Bn-scaff_16691_1-p516507	77.8	C1	AA	AB	AA	AB	AA	AA	AA	AA	AB	BB	AA	AA	BB	AA	AA	--	BB	BB	BB	BB	AA	BB	AA	AA	BB	AA	AB	AA	AA	AA	AA	AA	AA	AA	AB	AA	AB	BB	BB	BB	AA	AA	AB	AA	AA
93	34251	Bn-scaff_16691_1-p572698	77.8	C1	AA	AB	AA	AA	AA	AA	AA	AA	AB	BB	AA	AA	BB	AA	AA	--	BB	BB	BB	BB	AA	BB	AA	AA	BB	AA	AB	AA	AA	AA	AB	AA	AA	BB	AB	AA	AB	BB	BB	BB	AA	AA	BB	AA	AA
94	34253	Bn-scaff_16691_1-p572870	77.8	C1	BB	AB	AB	AA	AB	AA	AB	BB	BB	BB	AB	AA	BB	AA	AA	BB	BB	BB	BB	BB	AA	BB	BB	BB	BB	AA	BB	AA	BB	AA	BB	AA	BB	BB	AB	AA	AB	BB	BB	BB	BB	AA	BB	BB	AA
95	34255	Bn-scaff_16691_1-p576276	77.8	C1	AA	AB	AA	AA	AA	AA	AA	AA	AB	BB	AA	AA	BB	AA	AA	--	BB	BB	BB	BB	AA	BB	AA	AA	BB	AA	AB	AA	AA	AA	AB	AA	AA	BB	AB	AA	AB	BB	BB	BB	AA	AA	BB	AA	AA
96	34256	Bn-scaff_16691_1-p601308	77.8	C1	AA	AB	AA	AA	AA	AA	AA	AA	AB	BB	AA	AA	BB	AA	AA	--	BB	BB	BB	BB	AA	BB	AA	AA	BB	AA	AB	AA	AA	AA	AB	AA	AA	BB	AB	AA	AB	BB	BB	BB	AA	AA	BB	AA	AA
97	34266	Bn-scaff_16691_1-p636165	77.8	C1	AA	AB	AA	AA	AA	AA	AA	AA	AB	BB	AA	AA	AA	AA	AA	--	BB	BB	AA	BB	AA	BB	AA	AA	BB	AA	AB	AA	AA	AA	AB	AA	AA	BB	AB	AA	AB	BB	BB	BB	AA	AA	BB	AA	AA
98	34267	Bn-scaff_16691_1-p637815	77.8	C1	AA	AB	AA	AA	AA	AA	AA	AA	AB	BB	AA	AA	AA	AA	AA	--	BB	BB	AA	BB	AA	BB	AA	AA	BB	AA	AB	AA	AA	AA	AB	AA	AA	BB	AB	AA	AB	BB	BB	BB	AA	AA	BB	AA	AA
99	34270	Bn-scaff_16691_1-p639227	77.8	C1	BB	AB	BB	BB	BB	BB	BB	BB	AB	AA	BB	BB	BB	BB	BB	BB	AB	AB	BB	AA	BB	AA	BB	BB	AA	BB	AB	BB	BB	BB	AB	BB	BB	AA	AB	BB	AB	AA	AA	AA	BB	BB	AA	BB	BB
100	34271	Bn-scaff_16691_1-p640408	77.8	C1	AA	AB	AA	AA	AB	AA	AA	AA	AB	BB	AA	AA	AA	AA	AA	--	BB	BB	AA	BB	AA	BB	AA	AA	BB	AA	AB	AA	AA	AA	AB	AA	AA	BB	AB	AA	AB	BB	BB	BB	AA	AA	BB	AA	AA
101	34272	Bn-scaff_16691_1-p641030	77.8	C1	AA	AB	AB	AA	AA	AA	AB	AA	AB	BB	AB	AA	AA	AA	AA	--	BB	BB	AA	BB	AA	BB	AA	AA	BB	AA	BB	AA	AB	AA	AB	AA	AA	BB	AB	AA	AB	BB	BB	BB	AA	AA	BB	BB	AA
102	34276	Bn-scaff_16691_1-p642922	77.8	C1	BB	AB	AB	AA	AB	AA	AB	BB	BB	BB	AB	AA	BB	AA	AB	--	BB	BB	BB	BB	AA	BB	BB	BB	BB	AA	BB	AA	BB	AA	BB	AA	BB	BB	AB	AA	AB	BB	BB	BB	BB	AA	BB	BB	AA
103	34279	Bn-scaff_16691_1-p643609	77.8	C1	AA	AB	AA	AA	AA	AA	AA	AA	AB	BB	AA	AA	AA	AA	AA	--	BB	BB	AA	BB	AA	BB	AA	AA	BB	AA	AB	AA	AA	AA	AB	AA	AA	BB	AB	AA	AB	BB	BB	BB	AA	AA	BB	AA	AA
104	34283	Bn-scaff_16691_1-p656095	77.8	C1	AA	AB	AA	AA	AA	AB	AA	AA	AB	BB	AA	AB	AA	BB	AB	--	BB	BB	AA	BB	AA	BB	AA	AA	BB	AA	AB	AB	AA	AA	AB	AA	AA	BB	AB	AA	AB	BB	BB	BB	AA	AA	BB	AA	AA
105	34289	Bn-scaff_16691_1-p659647	77.8	C1	AA	AB	AA	AA	AA	AB	AA	AA	AB	BB	AA	AB	AA	BB	AB	--	BB	BB	AA	AA	BB	BB	AA	AA	BB	BB	AB	BB	AA	AB	AB	BB	AA	BB	AB	AA	BB	BB	BB	BB	AA	AB	BB	AA	BB
106	34290	Bn-scaff_16691_1-p660071	77.8	C1	AA	AB	AA	AA	AA	AB	AA	AA	AB	BB	AA	AB	AA	BB	AB	--	BB	BB	AA	AA	BB	BB	AA	AA	BB	BB	AB	BB	AA	AB	AB	BB	AA	BB	AB	AA	BB	BB	BB	BB	AA	AB	BB	AA	BB
107	34300	Bn-scaff_16691_1-p697108	77.8	C1	BB	AB	BB	BB	BB	AB	BB	BB	AB	AA	BB	AB	BB	AA	AB	--	AA	AA	BB	BB	BB	BB	BB	BB	AA	BB	AB	AB	AB	BB	AA	BB	BB	AA	AB	BB	BB	AA	BB	AA	AA	BB	AA	BB	BB
108	34301	Bn-scaff_16691_1-p697516	77.8	C1	AA	BB	BB	AB	BB	AB	AB	AA	AB	BB	AB	AB	BB	BB	BB	--	BB	BB	BB	BB	BB	BB	BB	BB	BB	BB	BB	BB	BB	BB	BB	BB	BB	BB	AB	BB	BB	BB	BB	BB	BB	AB	BB	BB	BB
109	34303	Bn-scaff_16691_1-p731047	77.8	C1	AA	AB	AA	AA	AA	AB	AA	AA	AB	BB	AA	AB	AA	BB	AB	AA	BB	BB	AA	AA	BB	BB	AA	AA	BB	BB	AB	BB	AB	AB	BB	BB	AA	BB	AB	AA	BB	BB	BB	BB	BB	AB	BB	AA	BB
110	34411	Bn-scaff_16691_1-p966375	77.8	C1	AA	AB	AA	AA	AB	AB	AA	AA	AB	BB	AA	AB	AA	BB	BB	--	BB	BB	AA	AA	BB	BB	BB	BB	BB	BB	AB	BB	AB	AB	BB	BB	BB	BB	AB	AA	BB	BB	BB	BB	BB	AB	BB	AA	BB
111	34412	Bn-scaff_16691_1-p966399	77.8	C1	BB	AA	BB	BB	AB	AB	BB	BB	AB	AA	BB	AB	BB	AA	AA	--	AA	AA	BB	AA	AA	AA	AA	AA	AA	AA	AB	AA	AB	AB	AA	AA	AA	AA	AB	BB	AA	AA	AA	AA	AA	AB	AA	BB	AA
112	34413	Bn-scaff_16691_1-p967127	77.8	C1	BB	AA	BB	BB	AB	AB	BB	BB	AB	AA	BB	AB	BB	AA	AA	--	AA	AA	BB	AA	AA	AA	AA	AA	AA	AA	AB	AA	AB	AB	AA	AA	AA	AA	AB	BB	AA	AA	AA	AA	AA	AB	AA	BB	AA
113	34414	Bn-scaff_16691_1-p967276	77.8	C1	AA	BB	AA	AA	AB	AB	AA	AA	AB	BB	AA	AB	AA	BB	BB	--	BB	BB	AA	BB	BB	BB	BB	BB	BB	BB	AB	BB	AB	AB	BB	BB	BB	BB	AB	AA	BB	BB	BB	BB	BB	AB	BB	AA	BB
114	34415	Bn-scaff_16691_1-p967568	77.8	C1	AA	BB	AA	AA	AB	AB	AA	AA	AB	BB	AA	AB	AA	BB	BB	--	BB	BB	AA	BB	BB	BB	BB	BB	BB	BB	AB	BB	AB	AB	BB	BB	BB	BB	AB	AA	BB	BB	BB	BB	BB	AB	BB	AA	BB
115	34418	Bn-scaff_16691_1-p968272	77.8	C1	AA	BB	AA	AA	AB	AB	AA	AA	AB	BB	AA	AB	BB	BB	BB	--	BB	BB	BB	BB	BB	BB	BB	BB	BB	BB	AB	BB	AB	AB	BB	BB	BB	BB	AB	AA	BB	BB	BB	BB	BB	AB	BB	AA	BB
116	34421	Bn-scaff_16691_1-p970553	77.8	C1	BB	AB	BB	BB	AB	AB	BB	BB	AB	AA	BB	AB	BB	AA	AA	--	AA	AA	BB	BB	AA	AA	AA	AA	AA	AA	AB	AA	AB	AB	AA	AA	AA	AA	AB	BB	AA	AA	AA	AA	AA	AB	AA	BB	AA
117	35279	Bn-scaff_16809_1-p43861	77.8	C1	AA	AA	AA	AA	AA	AA	AA	AA	AB	AA	AA	AA	AA	BB	BB	--	BB	BB	AA	AA	BB	BB	BB	BB	BB	BB	AB	BB	AB	AB	BB	BB	BB	BB	AB	AA	BB	BB	BB	BB	BB	AB	BB	AA	BB
118	35280	Bn-scaff_16809_1-p46229	77.8	C1	BB	BB	BB	BB	BB	BB	BB	BB	AB	BB	BB	BB	BB	AA	AA	--	AA	AA	BB	BB	AA	AA	AA	AA	AA	AA	AB	AA	AB	AB	AA	AA	AA	AA	AB	BB	AA	AA	AA	AA	AA	AB	AA	BB	AA
119	38390	Bn-scaff_17685_1-p158320	77.8	C1	AA	AB	AB	AA	AA	AB	AA	AA	AB	BB	AB	AB	AA	BB	BB	--	BB	BB	AA	AA	BB	BB	BB	BB	BB	BB	BB	BB	BB	AB	BB	BB	BB	BB	AB	AA	BB	BB	BB	BB	BB	AB	BB	BB	BB
120	38394	Bn-scaff_17685_1-p163978	77.8	C1	AA	AB	AB	AA	AA	AB	AA	AA	AB	BB	AB	AB	AA	BB	BB	--	BB	BB	AA	AA	BB	BB	BB	BB	BB	BB	BB	BB	BB	AB	BB	BB	BB	BB	AB	AA	BB	BB	BB	BB	BB	AB	BB	BB	BB
121	38396	Bn-scaff_17685_1-p171821	77.8	C1	BB	AB	AB	BB	BB	AB	BB	BB	AB	AA	AB	AB	BB	AA	AA	--	AA	AA	BB	BB	AA	AA	AA	AA	AA	AA	AA	AA	AA	AB	AA	AA	AA	AA	AB	BB	AA	AA	AA	AA	AA	AB	AA	AA	AA
122	38401	Bn-scaff_17685_1-p1877	77.8	C1	BB	AB	AB	BB	BB	AB	BB	BB	AB	AA	AB	AB	BB	AA	AA	--	AA	AA	BB	BB	AA	AA	AA	AA	AA	AA	AA	AA	AA	AB	AA	AA	AA	AA	AB	BB	AA	AA	AA	AA	AA	AB	AA	AA	AA
123	38408	Bn-scaff_17685_1-p3241	77.8	C1	BB	AB	AB	BB	BB	AB	BB	BB	AB	AA	AB	AB	BB	AA	AA	--	AA	AA	BB	BB	AA	AA	AA	AA	AA	AA	AA	AA	AA	AB	AA	AA	AA	AA	AB	BB	AA	AA	AA	AA	AA	AB	AA	AA	AA
124	38409	Bn-scaff_17685_1-p3496	77.8	C1	BB	AB	AB	BB	BB	AB	BB	BB	AB	AA	AB	AB	BB	AA	AA	--	AA	AA	BB	BB	AA	AA	AA	AA	AA	AA	AA	AA	AA	AB	AA	AA	AA	AA	AB	BB	AA	AA	AA	AA	AA	AB	AA	AA	AA
125	38411	Bn-scaff_17685_1-p49982	77.8	C1	BB	AB	AB	BB	BB	AB	BB	BB	AB	AA	AB	AB	BB	AA	AA	--	AA	AA	BB	BB	AA	AA	AA	AA	AA	AA	AA	AA	AA	AB	AA	AA	AA	AA	AB	BB	AA	AA	AA	AA	AA	AB	AA	AA	AA
126	38415	Bn-scaff_17685_1-p57763	77.8	C1	BB	AB	AB	BB	BB	AB	BB	BB	AB	AA	AB	AB	BB	AA	AA	--	AA	AA	BB	BB	AA	AA	AA	AA	AA	AA	AA	AA	AA	AB	AA	AA	AA	AA	AB	BB	AA	AA	AA	AA	AA	AB	AA	AA	AA
127	39426	Bn-scaff_17959_1-p123665	77.8	C1	AA	AB	AB	AA	AA	AB	AA	AA	AB	BB	AB	AB	BB	BB	BB	--	BB	BB	BB	BB	BB	BB	BB	BB	BB	BB	BB	BB	BB	AB	BB	BB	BB	BB	AB	AA	BB	BB	BB	BB	BB	AB	BB	BB	BB
128	39427	Bn-scaff_17959_1-p136178	77.8	C1	BB	AB	AB	BB	BB	AB	BB	AB	AB	AA	AB	AB	BB	AA	AA	--	AA	AA	BB	BB	AA	AA	AA	AA	AA	AA	AA	AA	AA	AB	AA	AA	AA	AA	AB	BB	AA	AA	AA	AA	AA	AB	AA	AA	AA
129	39428	Bn-scaff_17959_1-p136361	77.8	C1	BB	AB	AB	BB	BB	AB	BB	BB	AB	AA	AB	AB	BB	AA	AA	--	AA	AA	BB	BB	AA	AA	AA	AA	AA	AA	AA	AA	AA	AB	AA	AA	AA	AA	AB	BB	AA	AA	AA	AA	AA	AB	AA	AA	AA
130	39430	Bn-scaff_17959_1-p139669	77.8	C1	AA	AB	AB	AA	AA	AB	AA	AA	AB	BB	AB	AB	AA	BB	BB	--	BB	BB	AA	AA	BB	BB	BB	BB	BB	BB	BB	BB	BB	AB	BB	BB	BB	BB	AB	AA	BB	BB	BB	BB	BB	AB	BB	BB	BB
131	39431	Bn-scaff_17959_1-p141691	77.8	C1	AA	AB	AB	AA	AA	AB	AA	AA	AB	BB	AB	AB	AA	BB	BB	--	BB	BB	AA	AA	BB	BB	BB	BB	BB	BB	BB	BB	BB	AB	BB	BB	BB	BB	AB	AA	BB	BB	BB	BB	BB	AB	BB	BB	BB
132	39433	Bn-scaff_17959_1-p172418	77.8	C1	BB	AB	AB	BB	BB	AB	BB	BB	AB	AA	AB	AB	BB	AA	AA	--	AA	AA	BB	BB	AA	AA	AA	AA	AA	AA	AA	AA	AA	AB	AA	AA	AA	AA	AB	BB	AA	AA	AA	AA	AA	AB	AA	AA	AA
133	39434	Bn-scaff_17959_1-p198386	77.8	C1	BB	AB	AB	BB	BB	AB	BB	BB	AB	AA	AB	AB	BB	AA	AA	--	AA	AA	BB	BB	AA	AA	AA	AA	AA	AA	AA	AA	AA	AB	AA	AA	AA	AA	AB	BB	AA	AA	AA	AA	AA	AB	AA	AA	AA
134	39435	Bn-scaff_17959_1-p232997	77.8	C1	BB	AB	AB	BB	BB	AB	BB	BB	AB	AA	AB	AB	BB	AA	AA	--	AA	AA	BB	BB	AA	AA	AA	AA	AA	AA	AA	AA	AA	AB	AA	AA	AA	AA	AB	BB	AA	AA	AA	AA	AA	AB	AA	AA	AA
135	39436	Bn-scaff_17959_1-p235084	77.8	C1	AA	AB	AB	AA	AA	AB	AA	AA	AB	BB	AB	AB	AA	BB	BB	--	BB	BB	AA	AA	BB	BB	BB	BB	BB	BB	BB	BB	BB	AB	BB	BB	BB	BB	AB	AA	BB	BB	BB	BB	BB	AB	BB	BB	BB
136	39437	Bn-scaff_17959_1-p242766	77.8	C1	BB	AB	AB	BB	BB	AB	BB	BB	AB	AA	AB	AB	BB	AA	AA	--	AA	AA	BB	BB	AA	AA	AA	AA	AA	AA	AA	AA	AA	AB	AA	AA	AA	AA	AB	BB	AA	AA	AA	AA	AA	AB	AA	AA	AA
137	39438	Bn-scaff_17959_1-p257940	77.8	C1	AA	AB	AB	AA	AA	AB	AA	AA	AB	BB	AB	AB	AA	BB	BB	BB	BB	BB	--	AA	BB	BB	BB	BB	BB	BB	BB	BB	BB	AB	BB	BB	BB	BB	AB	AA	BB	BB	BB	BB	BB	AB	BB	BB	BB
138	39441	Bn-scaff_17959_1-p268509	77.8	C1	BB	AB	AB	BB	BB	AB	BB	BB	AB	AA	AB	AB	AA	AA	AA	--	AA	AA	AA	AA	AA	AA	AA	AA	AA	AA	AA	AA	AA	AB	AA	AA	AA	AA	AB	BB	AA	AA	AA	AA	AA	AB	AA	AA	AA
139	39446	Bn-scaff_17959_1-p313362	77.8	C1	BB	AB	AB	BB	BB	AB	BB	BB	AB	AA	AB	AB	BB	AA	AA	--	AA	AA	BB	BB	AA	AA	AA	AA	AA	AA	AA	AA	AA	AB	AA	AA	AA	AA	AB	BB	AA	AA	AA	AA	AA	AB	AA	AA	AA
140	39447	Bn-scaff_17959_1-p329750	77.8	C1	AA	AB	AB	AA	AA	AB	AA	AA	AB	BB	AB	AB	AA	BB	BB	--	BB	BB	AA	AA	BB	BB	BB	BB	BB	BB	BB	BB	BB	AB	BB	BB	BB	BB	AB	AA	BB	BB	BB	BB	BB	AB	BB	BB	BB
141	39449	Bn-scaff_17959_1-p331046	77.8	C1	AA	AB	AB	AA	AA	AB	AA	AA	AB	BB	AB	AB	AA	BB	BB	--	BB	BB	AA	AA	BB	BB	BB	BB	BB	BB	BB	BB	BB	AB	BB	BB	BB	BB	AB	AA	BB	BB	BB	BB	BB	AB	BB	BB	BB
142	39453	Bn-scaff_17959_1-p357323	77.8	C1	AA	AB	AB	AA	AA	AB	AA	AA	AB	BB	AB	AB	AA	BB	BB	--	BB	BB	AA	AA	BB	BB	BB	BB	BB	BB	BB	BB	BB	AB	BB	BB	BB	BB	AB	AA	BB	BB	BB	BB	BB	AB	BB	BB	BB
143	39455	Bn-scaff_17959_1-p40127	77.8	C1	AA	AB	AB	AA	AA	AB	AA	AA	AB	BB	AB	AB	AA	BB	BB	--	BB	BB	AA	AA	BB	BB	BB	BB	BB	BB	BB	BB	BB	AB	BB	BB	BB	BB	AB	AA	BB	BB	BB	BB	BB	AB	BB	BB	BB
144	39456	Bn-scaff_17959_1-p40395	77.8	C1	BB	AB	AB	BB	BB	AB	BB	BB	AB	AA	AB	AB	BB	AA	AA	--	AA	AA	BB	BB	AA	AA	AA	AA	AA	AA	AA	AA	AA	AB	AA	AA	AA	AA	AB	BB	AA	AA	AA	AA	AA	AB	AA	AA	AA
145	39457	Bn-scaff_17959_1-p421792	77.8	C1	BB	AB	AB	BB	BB	AB	BB	BB	AB	AA	AB	AB	BB	AA	AA	--	AA	AA	BB	BB	AA	AA	AA	AA	AA	AA	AA	AA	AA	AB	AA	AA	AA	AA	AB	BB	AA	AA	AA	AA	AA	AB	AA	AA	AA
146	39458	Bn-scaff_17959_1-p423817	77.8	C1	BB	AB	AB	BB	BB	AB	BB	BB	AB	AA	AB	AB	BB	AA	AA	--	AA	AA	BB	BB	AA	AA	AA	AA	AA	AA	AA	AA	AA	AB	AA	AA	AA	AA	AB	BB	AA	AA	AA	AA	AA	AB	AA	AA	AA
147	39463	Bn-scaff_17959_1-p47459	77.8	C1	AA	AA	AA	AA	AA	AA	AA	AA	AA	AA	AA	AA	AA	AA	AA	--	BB	BB	AA	AA	AA	AA	AA	AA	AA	AA	AA	AA	AA	AA	AA	AA	AA	AA	AB	AA	AA	AA	AA	AA	AA	AA	AA	AA	AA
148	39464	Bn-scaff_17959_1-p48502	77.8	C1	AA	AB	AB	AA	AA	AB	AA	AA	AB	BB	AB	AB	BB	BB	BB	--	BB	BB	BB	BB	BB	BB	BB	BB	BB	BB	BB	BB	BB	AB	BB	BB	BB	BB	AB	AA	BB	BB	BB	BB	BB	AB	BB	BB	BB
149	39465	Bn-scaff_17959_1-p48941	77.8	C1	BB	AB	AB	BB	BB	AB	BB	BB	AB	AA	AB	AB	BB	AA	AA	--	AA	AA	BB	BB	AA	AA	AA	AA	AA	AA	AA	AA	AA	AB	AA	AA	AA	AA	AB	BB	AA	AA	AA	AA	AA	AB	AA	AA	AA
150	39466	Bn-scaff_17959_1-p499663	77.8	C1	BB	AB	AB	BB	BB	AB	BB	BB	AB	AA	AB	AB	BB	AA	AA	--	AA	AA	BB	BB	AA	AA	AA	AA	AA	AA	AA	AA	AA	AB	AA	AA	AA	AA	AB	BB	AA	AA	AA	AA	AA	AB	AA	AA	AA
151	39467	Bn-scaff_17959_1-p510329	77.8	C1	BB	BB	BB	BB	BB	BB	BB	BB	BB	BB	BB	BB	BB	BB	BB	BB	AB	AA	BB	BB	BB	BB	BB	BB	BB	BB	BB	BB	BB	BB	BB	BB	BB	BB	AB	BB	BB	BB	BB	BB	BB	BB	BB	BB	BB
152	39468	Bn-scaff_17959_1-p516969	77.8	C1	BB	BB	BB	BB	BB	BB	BB	BB	BB	BB	BB	BB	BB	BB	BB	--	BB	AA	BB	BB	BB	BB	BB	BB	BB	BB	BB	BB	BB	BB	BB	BB	BB	BB	BB	BB	BB	BB	BB	BB	BB	BB	BB	BB	BB
153	39469	Bn-scaff_17959_1-p517040	77.8	C1	AA	AB	AB	AA	AA	AB	AA	AA	AB	BB	AB	AB	AA	BB	BB	--	BB	BB	AA	AA	BB	BB	BB	BB	BB	BB	BB	BB	BB	AB	BB	BB	BB	BB	AB	AA	BB	BB	BB	BB	BB	AB	BB	BB	BB
154	39474	Bn-scaff_17959_1-p567871	77.8	C1	BB	AB	AB	BB	BB	AB	BB	BB	AB	AA	AB	AB	BB	AA	AA	--	AA	AA	BB	BB	AA	AA	AA	AA	AA	AA	AA	AA	AA	AB	AA	AA	AA	AA	AB	BB	AA	AA	AA	AA	AA	AB	AA	AA	AA
155	39475	Bn-scaff_17959_1-p568767	77.8	C1	BB	AB	AB	BB	BB	AB	BB	BB	AB	AA	AB	AB	BB	AA	AA	--	AA	AA	BB	BB	AA	AA	AA	AA	AA	AA	AA	AA	AA	AB	AA	AA	AA	AA	AB	BB	AA	AA	AA	AA	AA	AB	AA	AA	AA
156	39477	Bn-scaff_17959_1-p571681	77.8	C1	AA	AB	AB	AA	AA	AB	AA	AA	AB	BB	AB	AB	AA	BB	BB	--	BB	BB	AA	AA	BB	BB	BB	BB	BB	BB	BB	BB	BB	AB	BB	BB	BB	BB	AB	AA	BB	BB	BB	BB	BB	AB	BB	BB	BB
157	39480	Bn-scaff_17959_1-p598427	77.8	C1	BB	AB	AB	BB	BB	AB	BB	BB	AB	AA	AB	AB	BB	AA	AA	--	AA	AA	BB	BB	AA	AA	AA	AA	AA	AA	AA	AA	AA	AB	AA	AA	AA	AA	AB	BB	AA	AA	AA	AA	AA	AB	AA	AA	AA
158	39483	Bn-scaff_17959_1-p61577	77.8	C1	AA	AB	AB	AA	AA	AB	AA	AA	AB	BB	AB	AB	AA	BB	BB	--	BB	BB	AA	AA	BB	BB	BB	BB	BB	BB	BB	BB	BB	AB	BB	BB	BB	BB	AB	AA	BB	BB	BB	BB	BB	AB	BB	BB	BB
159	39485	Bn-scaff_17959_1-p668453	77.8	C1	BB	AB	AB	BB	BB	AB	BB	BB	AB	AA	AB	AB	BB	AA	AA	--	AA	AA	BB	BB	AA	AA	AA	AA	AA	AA	AA	AA	AA	AB	AA	AA	AA	AA	AB	BB	AA	AA	AA	AA	AA	AB	AA	AA	AA
160	39491	Bn-scaff_17959_1-p83016	77.8	C1	BB	AB	AB	BB	BB	AB	BB	BB	AB	AA	AB	AB	BB	AA	AA	--	AA	AA	BB	BB	AA	AA	AA	AA	AA	AA	AA	AA	AA	AB	AA	AA	AA	AA	AB	BB	AA	AA	AA	AA	AA	AB	AA	AA	AA
161	39492	Bn-scaff_17959_1-p92649	77.8	C1	BB	AB	AB	BB	BB	AB	BB	BB	AB	AA	AB	AB	BB	AA	AA	--	AA	AA	BB	BB	AA	AA	AA	AA	AA	AA	AA	AA	AA	AB	AA	AA	AA	AA	AB	BB	AA	AA	AA	AA	AA	AB	AA	AA	AA
162	39493	Bn-scaff_17959_1-p95559	77.8	C1	BB	AB	AB	BB	BB	AB	BB	BB	AB	AA	AB	AB	BB	AA	AA	--	AA	AA	BB	BB	AA	AA	AA	AA	AA	AA	AA	AA	AA	AB	AA	AA	AA	AA	AB	BB	AA	AA	AA	AA	AA	AB	AA	AA	AA
163	41831	Bn-scaff_18559_2-p100591	77.8	C1	BB	AB	AB	BB	BB	BB	BB	BB	AB	AA	AB	BB	BB	AA	AA	--	AA	AA	BB	BB	AA	AA	AA	AA	AA	AA	AB	AA	AB	AB	AA	AA	AA	AA	AB	BB	AA	AA	AA	AA	AA	AB	AA	BB	AA
164	41834	Bn-scaff_18559_2-p101616	77.8	C1	BB	AB	AB	BB	BB	BB	BB	BB	AB	AA	AB	BB	BB	AA	AA	--	AA	AA	BB	BB	AA	AA	AA	AA	AA	AA	AB	AA	AB	AB	AA	AA	AA	AA	AB	BB	AA	AA	AA	AA	AA	AB	AA	BB	AA
165	41835	Bn-scaff_18559_2-p101713	77.8	C1	AA	AB	AB	AA	AA	AA	AA	AA	AB	BB	AB	AA	AA	BB	BB	--	BB	BB	AA	AA	BB	BB	BB	BB	BB	BB	AB	BB	AB	AB	BB	BB	BB	BB	AB	AA	BB	BB	BB	BB	BB	AB	BB	AA	BB
166	41836	Bn-scaff_18559_2-p105809	77.8	C1	BB	BB	BB	BB	BB	BB	BB	BB	BB	AA	BB	BB	BB	BB	BB	--	AA	AA	BB	BB	BB	BB	AA	AA	BB	BB	AB	BB	AB	BB	AA	BB	AA	AA	AB	BB	BB	AA	BB	BB	AA	BB	AB	BB	BB
167	41839	Bn-scaff_18559_2-p132484	77.8	C1	AA	AB	AB	AA	AA	AA	AA	AA	AB	BB	AB	AA	AA	BB	BB	--	BB	BB	AA	AA	BB	BB	BB	BB	BB	BB	AB	BB	AB	AB	BB	BB	BB	BB	AB	AA	BB	BB	BB	BB	BB	AB	BB	AA	BB
168	41840	Bn-scaff_18559_2-p132829	77.8	C1	AA	AB	AB	AA	AA	AA	AA	AA	AB	BB	AB	AA	AA	BB	BB	BB	BB	BB	AA	BB	BB	BB	BB	BB	BB	BB	AB	BB	AB	AB	BB	BB	BB	BB	AB	AA	BB	BB	BB	BB	BB	AB	BB	AA	BB
169	41842	Bn-scaff_18559_2-p14719	77.8	C1	AA	AB	AB	AA	AA	AB	AA	AA	AB	BB	AB	AB	AA	BB	BB	--	BB	BB	AA	AA	BB	BB	BB	BB	BB	BB	BB	BB	BB	AB	BB	BB	BB	BB	AB	AA	BB	BB	BB	BB	BB	AB	BB	BB	BB
170	41843	Bn-scaff_18559_2-p151420	77.8	C1	BB	AB	AB	BB	BB	BB	BB	BB	AB	AA	AB	BB	BB	AA	AA	--	AA	AA	BB	BB	AA	AA	AA	AA	AA	AA	AB	AA	AB	AB	AA	AA	AA	AA	AB	BB	AA	AA	AA	AA	AA	AB	AA	BB	AA
171	41844	Bn-scaff_18559_2-p15348	77.8	C1	AA	AB	AB	AA	AA	AB	AA	AA	AB	BB	AB	AB	AA	BB	BB	--	BB	BB	AA	AA	BB	BB	BB	BB	BB	BB	BB	BB	BB	AB	BB	BB	BB	BB	AB	AA	BB	BB	BB	BB	BB	AB	BB	BB	BB
172	41845	Bn-scaff_18559_2-p16000	77.8	C1	AA	AB	AB	AA	AA	AB	AA	AA	AB	BB	AB	AB	AA	BB	BB	--	BB	BB	AA	AA	BB	BB	BB	BB	BB	BB	BB	BB	BB	AB	BB	BB	BB	BB	AB	AA	BB	BB	BB	BB	BB	AB	BB	BB	BB
173	41846	Bn-scaff_18559_2-p171916	77.8	C1	AA	AB	AB	AA	AA	AA	AA	AA	AB	BB	AB	AA	AA	BB	BB	--	BB	BB	AA	BB	BB	BB	BB	BB	BB	BB	AB	BB	AB	AB	BB	BB	BB	BB	AB	AA	BB	BB	BB	BB	BB	AB	BB	AA	BB
174	41851	Bn-scaff_18559_2-p241658	77.8	C1	AA	AB	AB	AA	AA	AA	AA	AA	AB	BB	AB	AA	AA	BB	BB	--	BB	BB	AA	AA	BB	BB	BB	BB	BB	BB	AB	BB	AB	AB	BB	BB	BB	BB	AB	AA	BB	BB	BB	BB	BB	AB	BB	AA	BB
175	41854	Bn-scaff_18559_2-p257693	77.8	C1	BB	AB	AB	BB	BB	BB	BB	BB	AB	AA	AB	BB	BB	AA	AA	--	AA	AA	BB	BB	AA	AA	AA	AA	AA	AA	AB	AA	AB	AB	AA	AA	AA	AA	AB	BB	AA	AA	AA	AA	AA	AB	AA	BB	AA
176	41860	Bn-scaff_18559_2-p299811	77.8	C1	BB	AB	AB	BB	BB	BB	BB	BB	AB	AA	AB	BB	BB	AA	AA	--	AA	AA	BB	BB	AA	AA	AA	AA	AA	AA	AB	AA	AB	AB	AA	AA	AA	AA	AB	BB	AA	AA	AA	AA	AA	AB	AA	BB	AA
177	41865	Bn-scaff_18559_2-p36659	77.8	C1	BB	AB	AB	BB	BB	AB	BB	BB	AB	AA	AB	AB	BB	AA	AA	--	AA	AA	BB	BB	AA	AA	AA	AA	AA	AA	AA	AA	AA	AB	AA	AA	AA	AA	AB	BB	AA	AA	AA	AA	AA	AB	AA	AA	AA
178	41866	Bn-scaff_18559_2-p38905	77.8	C1	BB	AB	AB	BB	BB	AB	BB	BB	AB	AA	AB	AB	BB	AA	AA	--	AA	AA	BB	AA	AA	AA	AA	AA	AA	AA	AA	AA	AA	AB	AA	AA	AA	AA	AB	BB	AA	AA	AA	AA	AA	AB	AA	AA	AA
179	42766	Bn-scaff_19010_1-p149	77.8	C1	BB	BB	AB	BB	BB	BB	BB	BB	AB	BB	AB	BB	BB	AA	AA	--	AA	AA	BB	BB	AA	AA	AA	AA	AA	AA	AB	AA	AB	AB	AA	AA	AA	AA	AB	BB	AA	AA	AA	AA	AA	AB	AA	BB	AA
180	43234	Bn-scaff_19183_1-p139832	77.8	C1	AA	AB	AA	AA	AB	AB	AA	AA	AB	BB	AA	AB	AA	BB	BB	--	BB	BB	AA	AA	BB	BB	BB	BB	BB	BB	AB	BB	AB	AB	BB	BB	BB	BB	AB	AA	BB	BB	BB	BB	BB	AB	BB	AA	BB
181	43240	Bn-scaff_19183_1-p145244	77.8	C1	AA	BB	AA	AA	AB	AB	AA	AA	AB	BB	AA	AB	AA	BB	BB	BB	BB	BB	AA	--	BB	BB	BB	BB	BB	BB	AB	BB	AB	AB	BB	BB	BB	BB	AB	AA	BB	BB	BB	BB	BB	AB	BB	AA	BB
182	43245	Bn-scaff_19183_1-p152029	77.8	C1	BB	AB	BB	BB	AB	AB	BB	BB	AB	AA	BB	AB	BB	AA	AA	--	AA	AA	BB	BB	AA	AA	AA	AA	AA	AA	AB	AA	AB	AB	AA	AA	AA	AA	AB	BB	AA	AA	AA	AA	AA	AB	AA	BB	AA
183	43247	Bn-scaff_19183_1-p155341	77.8	C1	AA	AB	AA	AA	AB	AB	AA	AA	AB	BB	AA	AB	AA	BB	BB	--	BB	BB	AA	AA	BB	BB	BB	BB	BB	BB	AB	BB	AB	AB	BB	BB	BB	BB	AB	AA	BB	BB	BB	BB	BB	AB	BB	AA	BB
184	43253	Bn-scaff_19183_1-p163680	77.8	C1	BB	AA	BB	BB	AB	AB	BB	BB	AB	AA	BB	AB	BB	AA	AA	--	AA	AA	AB	AA	AA	AA	AA	AA	AA	AA	AB	AA	AB	AB	AA	AA	AA	AA	AB	BB	AA	AA	AA	AA	AA	AB	AA	BB	AA
185	43255	Bn-scaff_19183_1-p164144	77.8	C1	AA	BB	AA	AA	AB	AB	AA	AA	AB	BB	AA	AB	AA	BB	BB	--	BB	BB	BB	BB	BB	BB	BB	BB	BB	BB	AB	BB	AB	AB	BB	BB	BB	BB	AB	AA	BB	BB	BB	BB	BB	AB	BB	AA	BB
186	43258	Bn-scaff_19183_1-p165684	77.8	C1	BB	AA	BB	BB	AB	AB	BB	BB	AB	AA	BB	AB	BB	AA	AA	--	AA	AA	BB	BB	AA	AA	AA	AA	AA	AA	AB	AA	AB	AB	AA	AA	AA	AA	AB	BB	AA	AA	AA	AA	AA	AB	AA	BB	AA
187	43259	Bn-scaff_19183_1-p174909	77.8	C1	AA	AB	AA	AA	AB	AB	AA	AA	AB	BB	AA	AB	AA	BB	BB	--	BB	BB	AA	AA	BB	BB	BB	BB	BB	BB	AB	BB	AB	AB	BB	BB	BB	BB	AB	AA	BB	BB	BB	BB	BB	AB	BB	AA	BB
188	43260	Bn-scaff_19183_1-p179642	77.8	C1	BB	AB	BB	BB	AB	AB	BB	BB	AB	AA	BB	AB	BB	AA	AA	--	AA	AA	BB	BB	AA	AA	AA	AA	AA	AA	AB	AA	AB	AB	AA	AA	AA	AA	AB	BB	AA	AA	AA	AA	AA	AB	AA	BB	AA
189	43261	Bn-scaff_19183_1-p179993	77.8	C1	AA	AB	AA	AA	AB	AB	AA	AA	AB	BB	AA	AB	AA	BB	BB	--	BB	BB	AA	AA	BB	BB	BB	BB	BB	BB	AB	BB	AB	AB	BB	BB	BB	BB	AB	AA	BB	BB	BB	BB	BB	AB	BB	AA	BB
190	43263	Bn-scaff_19183_1-p180199	77.8	C1	AA	AB	AA	AA	AB	AB	AA	AA	AB	BB	AA	AB	AA	BB	BB	--	BB	BB	AA	AA	BB	BB	BB	BB	BB	BB	AB	BB	AB	AB	BB	BB	BB	BB	AB	AA	BB	BB	BB	BB	BB	AB	BB	AA	BB
191	43264	Bn-scaff_19183_1-p180544	77.8	C1	AA	AB	AA	AA	AB	AB	AA	AA	AB	BB	AA	AB	AA	BB	BB	--	BB	BB	AA	AA	BB	BB	BB	BB	BB	BB	AB	BB	AB	AB	BB	BB	BB	BB	AB	AA	BB	BB	BB	BB	BB	AB	BB	AA	BB
192	43269	Bn-scaff_19183_1-p183700	77.8	C1	AA	AB	AA	AA	AB	AB	AA	AA	AB	BB	AA	AB	AA	BB	BB	--	BB	BB	AA	AA	BB	BB	BB	BB	BB	BB	AB	BB	AB	AB	BB	BB	BB	BB	AB	AA	BB	BB	BB	BB	BB	AB	BB	AA	BB
193	43270	Bn-scaff_19183_1-p184833	77.8	C1	AA	BB	AA	AA	AB	AB	AA	AA	AB	BB	AA	AB	BB	BB	BB	--	BB	BB	BB	BB	BB	BB	BB	BB	BB	BB	AB	BB	AB	AB	BB	BB	BB	BB	AB	AA	BB	BB	BB	BB	BB	AB	BB	AA	BB
194	43274	Bn-scaff_19183_1-p185786	77.8	C1	BB	AB	BB	BB	AB	AB	BB	BB	AB	AA	BB	AB	BB	AA	AA	--	AA	AA	BB	BB	AA	AA	AA	AA	AA	AA	AB	AA	AB	AB	AA	AA	AA	AA	AB	BB	AA	AA	AA	AA	AA	AB	AA	BB	AA
195	43277	Bn-scaff_19183_1-p188329	77.8	C1	AA	AB	AA	AA	AB	AB	AA	AA	AB	BB	AA	AB	AA	BB	BB	--	BB	BB	AA	AA	BB	BB	BB	BB	BB	BB	AB	BB	AB	AB	BB	BB	BB	BB	AB	AA	BB	BB	BB	BB	BB	AB	BB	AA	BB
196	43279	Bn-scaff_19183_1-p197724	77.8	C1	BB	AB	BB	BB	AB	AB	BB	BB	AB	AA	BB	AB	BB	AA	AA	--	AA	AA	BB	BB	AA	AA	AA	AA	AA	AA	AB	AA	AB	AB	AA	AA	AA	AA	AB	BB	AA	AA	AA	AA	AA	AB	AA	BB	AA
197	43282	Bn-scaff_19183_1-p209870	77.8	C1	AA	AB	AA	AA	AB	AB	AA	AA	AB	BB	AA	AB	AA	BB	BB	--	BB	BB	AA	AA	BB	BB	BB	BB	BB	BB	AB	BB	AB	AB	BB	BB	BB	BB	AB	AA	BB	BB	BB	BB	BB	AB	BB	AA	BB
198	43284	Bn-scaff_19183_1-p229141	77.8	C1	AA	AB	AA	AA	AB	AB	AA	AA	AB	BB	AA	AB	AA	BB	BB	--	BB	BB	AA	AA	BB	BB	BB	BB	BB	BB	AB	BB	AB	AB	BB	BB	BB	BB	AB	AA	BB	BB	BB	BB	BB	AB	BB	AA	BB
199	43287	Bn-scaff_19183_1-p242512	77.8	C1	BB	AB	BB	BB	AB	AB	BB	BB	AB	AA	BB	AB	BB	AA	AA	--	AA	AA	BB	BB	AA	AA	AA	AA	AA	AA	AB	AA	AB	AB	AA	AA	AA	AA	AB	BB	AA	AA	AA	AA	AA	AB	AA	BB	AA
200	43291	Bn-scaff_19183_1-p25290	77.8	C1	BB	AB	BB	BB	AB	AB	BB	BB	AB	AA	BB	AB	BB	AA	AA	--	AA	AA	BB	BB	AA	AA	AA	AA	AA	AA	AB	AA	AB	AB	AA	AA	AA	AA	AB	BB	AA	AA	AA	AA	AA	AB	AA	BB	AA
201	43294	Bn-scaff_19183_1-p254610	77.8	C1	AA	AB	AA	AA	AB	AB	AA	AA	AB	BB	AA	AB	AA	BB	BB	--	BB	BB	AA	AA	BB	BB	BB	BB	BB	BB	AB	BB	AB	AB	BB	BB	BB	BB	AB	AA	BB	BB	BB	BB	BB	AB	BB	AA	BB
202	43295	Bn-scaff_19183_1-p255202	77.8	C1	AA	AB	AA	AA	AB	AB	AA	AA	AB	BB	AA	AB	BB	BB	BB	--	BB	BB	BB	AA	BB	BB	BB	BB	BB	BB	AB	BB	AB	AB	BB	BB	BB	BB	AB	AA	BB	BB	BB	BB	BB	AB	BB	AA	BB
203	43296	Bn-scaff_19183_1-p255327	77.8	C1	AA	AB	AA	AA	AB	AB	AA	AA	AB	BB	AA	AB	AA	BB	BB	--	BB	BB	AA	AA	BB	BB	BB	BB	BB	BB	AB	BB	AB	AB	BB	BB	BB	BB	AB	AA	BB	BB	BB	BB	BB	AB	BB	AA	BB
204	43303	Bn-scaff_19183_1-p27480	77.8	C1	BB	AB	BB	BB	AB	AB	BB	BB	AB	AA	BB	AB	BB	AA	AA	--	AA	AA	BB	BB	AA	AA	AA	AA	AA	AA	AB	AA	AB	AB	AA	AA	AA	AA	AB	BB	AA	AA	AA	AA	AA	AB	AA	BB	AA
205	43304	Bn-scaff_19183_1-p27639	77.8	C1	AA	BB	AA	AA	AB	AB	AA	AA	AB	BB	AA	AB	BB	BB	BB	--	BB	BB	BB	BB	BB	BB	BB	BB	BB	BB	AB	BB	AB	AB	BB	BB	BB	BB	AB	AA	BB	BB	BB	BB	BB	AB	BB	AA	BB
206	43307	Bn-scaff_19183_1-p28650	77.8	C1	AA	AB	AA	AA	AB	AB	AA	AA	AB	BB	AA	AB	AA	BB	BB	--	BB	BB	AA	AA	BB	BB	BB	BB	BB	BB	AB	BB	AB	AB	BB	BB	BB	BB	AB	AA	BB	BB	BB	BB	BB	AB	BB	AA	BB
207	43311	Bn-scaff_19183_1-p311263	77.8	C1	BB	AB	BB	BB	AB	AB	BB	BB	AB	AA	BB	AB	BB	AA	AA	--	AA	AA	BB	BB	AA	AA	AA	AA	AA	AA	AB	AA	AB	AB	AA	AA	AA	AA	AB	BB	AA	AA	AA	AA	AA	AB	AA	BB	AA
208	43312	Bn-scaff_19183_1-p311522	77.8	C1	AA	BB	AA	AA	AB	AB	AA	AA	AB	BB	AA	AB	BB	BB	BB	--	BB	BB	BB	BB	BB	BB	BB	BB	BB	BB	AB	BB	AB	AB	BB	BB	BB	BB	AB	AA	BB	BB	BB	BB	BB	AB	BB	AA	BB
209	43313	Bn-scaff_19183_1-p311591	77.8	C1	AA	AB	AA	AA	AB	AB	AA	AA	AB	BB	AA	AB	AA	BB	BB	--	BB	BB	AA	AA	BB	BB	BB	BB	BB	BB	AB	BB	AB	AB	BB	BB	BB	BB	AB	AA	BB	BB	BB	BB	BB	AB	BB	AA	BB
210	43314	Bn-scaff_19183_1-p311761	77.8	C1	BB	AB	BB	BB	AB	AB	BB	BB	AB	AA	BB	AB	AA	AA	AA	--	AA	AA	AA	BB	AA	AA	AA	AA	AA	AA	AB	AA	AB	AB	AA	AA	AA	AA	AB	BB	AA	AA	AA	AA	AA	AB	AA	BB	AA
211	43320	Bn-scaff_19183_1-p316680	77.8	C1	AA	BB	AA	AA	AB	AB	AA	AA	AB	BB	AA	AB	BB	BB	BB	--	BB	BB	BB	BB	BB	BB	BB	BB	BB	BB	AB	BB	AB	AB	BB	BB	BB	BB	AB	AA	BB	BB	BB	BB	BB	AB	BB	AA	BB
212	43331	Bn-scaff_19183_1-p355258	77.8	C1	AA	BB	AA	AA	AB	AB	AA	AA	AB	BB	AA	AB	BB	BB	BB	BB	BB	BB	BB	BB	BB	BB	BB	BB	BB	BB	AB	BB	AB	AB	BB	BB	BB	BB	AB	AA	BB	BB	BB	BB	BB	AB	BB	AA	BB
213	43335	Bn-scaff_19183_1-p36397	77.8	C1	AA	BB	AA	AA	AB	AB	AA	AA	AB	BB	AA	AB	BB	BB	BB	--	BB	BB	BB	BB	BB	BB	BB	BB	BB	BB	AB	BB	AB	AB	BB	BB	BB	BB	AB	AA	BB	BB	BB	BB	BB	AB	BB	AA	BB
214	43336	Bn-scaff_19183_1-p367844	77.8	C1	AA	BB	AA	AA	AB	AB	AA	AA	AB	BB	AA	AB	BB	BB	BB	--	BB	BB	BB	BB	BB	BB	BB	BB	BB	BB	AB	BB	AB	AB	BB	BB	BB	BB	AB	AA	BB	BB	BB	BB	BB	AB	BB	AA	BB
215	43339	Bn-scaff_19183_1-p369649	77.8	C1	BB	AB	BB	BB	AB	AB	BB	BB	AB	AA	BB	AB	BB	AA	AA	--	AA	AA	BB	BB	AA	AA	AA	AA	AA	AA	AB	AA	AB	AB	AA	AA	AA	AA	AB	BB	AA	AA	AA	AA	AA	AB	AA	BB	AA
216	43342	Bn-scaff_19183_1-p370662	77.8	C1	AA	BB	AA	AA	AB	AB	AA	AA	AB	BB	AA	AB	BB	BB	BB	--	BB	BB	BB	BB	BB	BB	BB	BB	BB	BB	AB	BB	AB	AB	BB	BB	BB	BB	AB	AA	BB	BB	BB	BB	BB	AB	BB	AA	BB
217	43344	Bn-scaff_19183_1-p374730	77.8	C1	BB	AB	BB	BB	AB	AB	BB	BB	AB	AA	BB	AB	BB	AA	AA	--	AA	AA	BB	BB	AA	AA	AA	AA	AA	AA	AB	AA	AB	AB	AA	AA	AA	AA	AB	BB	AA	AA	AA	AA	AA	AB	AA	BB	AA
218	43345	Bn-scaff_19183_1-p375569	77.8	C1	BB	AB	BB	BB	AB	AB	BB	BB	AB	AA	BB	AB	BB	AA	AA	--	AA	AA	BB	BB	AA	AA	AA	AA	AA	AA	AB	AA	AB	AB	AA	AA	AA	AA	AB	BB	AA	AA	AA	AA	AA	AB	AA	BB	AA
219	43346	Bn-scaff_19183_1-p391592	77.8	C1	AA	BB	AA	AA	AB	AB	AA	AA	AB	BB	AA	AB	BB	BB	BB	--	BB	BB	BB	BB	BB	BB	BB	BB	BB	BB	AB	BB	AB	AB	BB	BB	BB	BB	AB	AA	BB	BB	BB	BB	BB	AB	BB	AA	BB
220	43365	Bn-scaff_19183_1-p454614	77.8	C1	AA	AB	AA	AA	AB	AB	AA	AA	AB	BB	AA	AB	AA	BB	BB	--	BB	BB	AA	AA	BB	BB	BB	BB	BB	BB	AB	BB	AB	AB	BB	BB	BB	BB	AB	AA	BB	BB	BB	BB	BB	AB	BB	AA	BB
221	43368	Bn-scaff_19183_1-p469602	77.8	C1	AA	AB	AA	AA	AB	AB	AA	AA	AB	BB	AA	AB	AA	BB	BB	--	BB	BB	AA	AA	BB	BB	BB	BB	BB	BB	AB	BB	AB	AB	BB	BB	BB	BB	AB	AA	BB	BB	BB	BB	BB	AB	BB	AA	BB
222	43371	Bn-scaff_19183_1-p54785	77.8	C1	BB	AB	BB	BB	AB	AB	BB	BB	AB	AA	BB	AB	BB	AA	AA	BB	--	AA	BB	BB	AA	AA	AA	AA	AA	AA	AB	AA	AB	AB	AA	AA	AA	AA	AB	BB	AA	AA	AA	AA	AA	AB	AA	BB	AA
223	43374	Bn-scaff_19183_1-p78329	77.8	C1	BB	AB	BB	BB	AB	AB	BB	BB	AB	AA	BB	AB	BB	AA	AA	--	AA	AA	BB	BB	AA	AA	AA	AA	AA	AA	AB	AA	AB	AB	AA	AA	AA	AA	AB	BB	AA	AA	AA	AA	AA	AB	AA	BB	AA
224	43895	Bn-scaff_19364_1-p221815	77.8	C1	AA	AA	AA	AA	AA	AA	AA	AA	AA	AA	AA	AA	AA	AA	AA	--	BB	BB	AA	AA	AA	AA	BB	BB	AA	AA	AA	AA	AA	AA	AA	AA	BB	AA	AB	AA	AA	AA	AA	AA	AA	AA	AA	AA	AA
225	43897	Bn-scaff_19364_1-p222178	77.8	C1	AA	AA	AA	AA	AA	AA	AA	AA	AB	AA	AA	AA	AA	BB	BB	--	BB	BB	AA	AA	BB	BB	BB	BB	BB	BB	AB	BB	AB	AB	BB	BB	BB	BB	AB	AA	BB	BB	BB	BB	BB	AB	BB	AA	BB
226	43902	Bn-scaff_19364_1-p224452	77.8	C1	AA	AA	AA	AA	AA	AA	AA	AA	AB	AA	AA	AA	AA	BB	BB	--	BB	BB	AA	AA	BB	BB	BB	BB	BB	BB	AB	BB	AB	AB	BB	BB	BB	BB	AB	AA	BB	BB	BB	BB	BB	AB	BB	AA	BB
227	43914	Bn-scaff_19364_1-p292821	77.8	C1	AA	AA	AA	AA	AA	AA	AA	AA	AB	AA	AA	AA	AA	BB	BB	--	BB	BB	AA	BB	BB	BB	BB	BB	BB	BB	AB	BB	AB	AB	BB	BB	BB	BB	AB	AA	BB	BB	BB	BB	BB	AB	BB	AA	BB
228	43927	Bn-scaff_19364_1-p361431	77.8	C1	BB	BB	BB	BB	BB	BB	BB	BB	AB	BB	BB	BB	BB	AA	AA	--	AA	AA	BB	BB	AA	AA	AA	AA	AA	AA	AB	AA	AB	AB	AA	AA	AA	AA	AB	BB	AA	AA	AA	AA	AA	AB	AA	BB	AA
229	43928	Bn-scaff_19364_1-p361834	77.8	C1	AA	AA	AA	AA	AA	AA	AA	AA	AA	AA	AA	AA	AA	AA	AA	--	BB	BB	AA	AA	AA	AA	BB	BB	AA	AA	AA	AA	AA	AA	AA	AA	BB	AA	AB	AA	AA	AA	AA	AA	AA	AA	AA	AA	AA
230	43933	Bn-scaff_19364_1-p363879	77.8	C1	AA	AA	AA	AA	AA	AA	AA	AA	AB	AA	AA	AA	AA	BB	BB	--	BB	BB	AA	BB	BB	BB	BB	BB	BB	BB	AB	BB	AB	AB	BB	BB	BB	BB	AB	AA	BB	BB	BB	BB	BB	AB	BB	AA	BB
231	43935	Bn-scaff_19364_1-p376311	77.8	C1	BB	BB	BB	BB	BB	BB	BB	BB	AB	BB	BB	BB	BB	AA	AA	BB	AA	AA	BB	BB	AA	AA	AA	AA	AA	AA	AB	AA	AB	AB	AA	AA	AA	AA	AB	BB	AA	AA	AA	AA	AA	AB	AA	BB	AA
232	43940	Bn-scaff_19364_1-p388560	77.8	C1	BB	BB	BB	BB	BB	BB	BB	BB	AB	BB	BB	BB	BB	AA	AA	--	AA	AA	BB	AA	AA	AA	AA	AA	AA	AA	AB	AA	AB	AB	AA	AA	AA	AA	AB	BB	AA	AA	AA	AA	AA	AB	AA	BB	AA
233	43952	Bn-scaff_19364_1-p443143	77.8	C1	AA	AA	AA	AA	AA	AA	AA	AA	AA	AA	AA	AA	AA	AA	AA	--	BB	BB	AA	AA	AA	AA	BB	BB	AA	AA	AA	AA	AA	AA	AA	AA	BB	AA	AB	AA	AA	AA	AA	AA	AA	AA	AA	AA	AA
234	43958	Bn-scaff_19364_1-p459967	77.8	C1	AA	AA	AA	AA	AA	AA	AA	AA	AB	AA	AA	AA	AA	BB	BB	--	BB	BB	AA	AA	BB	BB	BB	BB	BB	BB	AB	BB	AB	AB	BB	BB	BB	BB	AB	AA	BB	BB	BB	BB	BB	AB	BB	AA	BB
235	43959	Bn-scaff_19364_1-p461029	77.8	C1	AA	AA	AA	AA	AA	AA	AA	AA	AB	AA	AA	AA	AA	BB	BB	--	BB	BB	AA	AA	BB	BB	BB	BB	BB	BB	AB	BB	AB	AB	BB	BB	BB	BB	AB	AA	BB	BB	BB	BB	BB	AB	BB	AA	BB
236	43960	Bn-scaff_19364_1-p461287	77.8	C1	AA	AA	AA	AA	AA	AA	AA	AA	AB	AA	AA	AA	AA	BB	BB	AA	BB	BB	AA	AA	BB	BB	BB	BB	BB	BB	AB	BB	AB	AB	BB	BB	BB	BB	AB	AA	BB	BB	BB	BB	BB	AB	BB	AA	BB
237	43961	Bn-scaff_19364_1-p462138	77.8	C1	AA	AA	AA	AA	AA	AA	AA	AA	AB	AA	AA	AA	AA	BB	BB	BB	BB	BB	AA	AA	BB	BB	BB	BB	BB	BB	AB	BB	AB	AB	BB	BB	BB	BB	AB	AA	BB	BB	BB	BB	BB	AB	BB	AA	BB
238	43962	Bn-scaff_19364_1-p462147	77.8	C1	AA	AA	AA	AA	AA	AA	AA	AA	AB	AA	AA	AA	AA	BB	BB	BB	BB	BB	AA	AA	BB	BB	BB	BB	BB	BB	AB	BB	AB	AB	BB	BB	BB	BB	AB	AA	BB	BB	BB	BB	BB	AB	BB	AA	BB
239	43963	Bn-scaff_19364_1-p462199	77.8	C1	AA	AA	AA	AA	AA	AA	AA	AA	AB	AA	AA	AA	AA	BB	BB	BB	BB	BB	AA	AA	BB	BB	BB	BB	BB	BB	AB	BB	AB	AB	BB	BB	BB	BB	AB	AA	BB	BB	BB	BB	BB	AB	BB	AA	BB
240	43964	Bn-scaff_19364_1-p462628	77.8	C1	AA	AA	AA	AA	AA	AA	AA	AA	AB	AA	AA	AA	AA	BB	BB	BB	--	BB	AA	AA	BB	BB	BB	BB	BB	BB	AB	BB	AB	AB	BB	BB	BB	BB	AB	AA	BB	BB	BB	BB	BB	AB	BB	AA	BB
241	43974	Bn-scaff_19364_1-p468644	77.8	C1	AA	AA	AA	AA	AA	AA	AA	AA	AB	AA	AA	AA	AA	BB	BB	--	BB	BB	AA	BB	BB	BB	BB	BB	BB	BB	AB	BB	AB	AB	BB	BB	BB	BB	AB	AA	BB	BB	BB	BB	BB	AB	BB	AA	BB
242	43977	Bn-scaff_19364_1-p509326	77.8	C1	AA	AA	AA	AA	AA	AA	AA	AA	AB	AA	AA	AA	AA	BB	BB	--	BB	BB	AA	AA	BB	BB	BB	BB	BB	BB	AB	BB	AB	AB	BB	BB	BB	BB	AB	AA	BB	BB	BB	BB	BB	AB	BB	AA	BB
243	43979	Bn-scaff_19364_1-p524410	77.8	C1	BB	BB	BB	BB	BB	BB	BB	BB	BB	BB	BB	BB	BB	BB	BB	--	AA	AA	BB	BB	BB	BB	AA	AA	BB	BB	BB	BB	BB	BB	BB	BB	AA	BB	AB	BB	BB	BB	BB	BB	BB	BB	BB	BB	BB
244	43986	Bn-scaff_19364_1-p561980	77.8	C1	AA	AA	AA	AA	AA	AA	AA	AA	AB	AA	AA	AA	AA	BB	BB	--	BB	BB	AA	AA	BB	BB	BB	BB	BB	BB	AB	BB	AB	AB	BB	BB	BB	BB	AB	AA	BB	BB	BB	BB	BB	AB	BB	AA	BB
245	43987	Bn-scaff_19364_1-p567794	77.8	C1	AA	AA	AA	AA	AA	AA	AA	AA	AB	AA	AA	AA	AA	BB	BB	--	BB	BB	AA	BB	BB	BB	BB	BB	BB	BB	AA	BB	AA	AB	BB	BB	BB	BB	AB	AA	BB	BB	BB	BB	BB	AB	BB	AA	BB
246	43991	Bn-scaff_19364_1-p577806	77.8	C1	BB	BB	BB	BB	BB	BB	BB	BB	AB	BB	BB	BB	BB	AA	AA	--	AA	AA	BB	BB	AA	AA	AA	AA	AA	AA	AB	AA	AB	AB	AA	AA	AA	AA	AB	BB	AA	AA	AA	AA	AA	AB	AA	BB	AA
247	43996	Bn-scaff_19364_1-p650716	77.8	C1	BB	BB	BB	BB	BB	BB	BB	BB	AB	BB	BB	BB	BB	AA	AA	--	AA	AA	BB	BB	AA	AA	AA	AA	AA	AA	AB	AA	AB	AB	AA	AA	AA	AA	AB	BB	AA	AA	AA	AA	AA	AB	AA	BB	AA
248	46851	Bn-scaff_21820_1-p1020013	77.8	C1	AA	AA	AA	AA	AA	AA	AA	AA	AB	AA	AA	AA	AA	BB	BB	--	BB	BB	AA	AA	BB	BB	BB	BB	BB	BB	AB	BB	AB	AB	BB	BB	BB	BB	AB	AA	BB	BB	BB	BB	BB	AB	BB	AA	BB
249	46872	Bn-scaff_21820_1-p128894	77.8	C1	AA	AA	AB	AA	AB	AA	AA	AA	AB	AA	AA	AA	BB	BB	BB	--	BB	BB	BB	AA	BB	BB	BB	BB	BB	BB	AB	BB	AB	BB	BB	BB	BB	BB	BB	BB	BB	BB	BB	BB	BB	AB	BB	AA	BB
250	46874	Bn-scaff_21820_1-p129153	77.8	C1	AA	AA	AB	AA	AB	AA	AA	AA	AB	AA	AA	AA	AA	BB	BB	AA	AB	AB	AA	AA	BB	BB	BB	BB	BB	BB	AB	BB	AB	BB	BB	BB	BB	BB	BB	BB	BB	BB	BB	BB	BB	AB	BB	AA	BB
251	46878	Bn-scaff_21820_1-p133158	77.8	C1	AA	AA	AB	AA	AB	AA	AA	AA	AB	AA	AA	AA	AA	BB	BB	--	BB	BB	AA	AA	BB	BB	BB	BB	BB	BB	AB	BB	AA	BB	AB	BB	BB	BB	AB	BB	BB	BB	BB	BB	AA	AB	BB	AA	BB
252	46888	Bn-scaff_21820_1-p144460	77.8	C1	BB	BB	BB	BB	AB	BB	BB	BB	BB	BB	BB	BB	BB	BB	BB	BB	AA	AB	BB	BB	BB	BB	AA	AA	BB	BB	BB	BB	AB	BB	AB	BB	AA	BB	AA	BB	BB	BB	BB	BB	AA	BB	BB	BB	BB
253	46889	Bn-scaff_21820_1-p144725	77.8	C1	BB	BB	AB	BB	AB	BB	BB	BB	AB	BB	BB	BB	AA	AA	AA	--	AA	AA	AA	AA	AA	AA	AA	AA	AA	AA	AB	AA	AB	AA	AA	AA	AA	AA	AA	AA	AA	AA	AA	AA	AA	AB	AA	BB	AA
254	46917	Bn-scaff_21820_1-p223473	77.8	C1	BB	BB	AB	BB	AB	BB	BB	BB	AB	BB	BB	BB	BB	AA	AA	--	AA	AA	BB	BB	AA	AA	AA	AA	AA	AA	AB	AA	AB	AA	AA	AA	AA	AA	AA	AA	AA	AA	AA	AA	AA	AB	AA	BB	AA
255	46918	Bn-scaff_21820_1-p223887	77.8	C1	AA	AA	AB	AA	AB	AA	AA	AA	AB	AA	AA	AA	AA	BB	BB	--	BB	BB	AA	AA	BB	BB	BB	BB	BB	BB	AB	BB	AB	BB	BB	BB	BB	BB	BB	BB	BB	BB	BB	BB	BB	AB	BB	AA	BB
256	46920	Bn-scaff_21820_1-p224937	77.8	C1	AA	AA	AA	AA	AB	AA	AA	AA	AA	AA	AA	AA	AA	AA	AA	--	BB	BB	AA	AA	AA	AA	BB	BB	AA	AA	AA	AA	AA	AA	AB	AA	BB	BB	AB	AA	AA	AA	AA	AA	AA	AA	AB	AA	AA
257	46927	Bn-scaff_21820_1-p232461	77.8	C1	AA	AA	AB	AA	AB	AA	AA	AA	AB	AA	AA	AA	AA	BB	BB	--	BB	BB	AA	AA	BB	BB	BB	BB	BB	BB	AB	BB	AB	BB	BB	BB	BB	BB	BB	BB	BB	BB	BB	BB	BB	AB	BB	AA	BB
258	46928	Bn-scaff_21820_1-p232740	77.8	C1	BB	BB	AB	BB	AB	BB	BB	BB	AB	BB	BB	BB	BB	AA	AA	--	AA	AA	BB	BB	AA	AA	AA	AA	AA	AA	AB	AA	AB	AA	AA	AA	AA	AA	AA	AA	AA	AA	AA	AA	AA	AB	AA	BB	AA
259	46932	Bn-scaff_21820_1-p246283	77.8	C1	AA	AA	AB	AA	AB	AA	AA	AA	AB	AA	AA	AA	BB	BB	BB	--	BB	BB	BB	BB	BB	BB	BB	BB	BB	BB	AB	BB	AB	BB	BB	BB	BB	BB	BB	BB	BB	BB	BB	BB	BB	AB	BB	AA	BB
260	46934	Bn-scaff_21820_1-p246787	77.8	C1	AA	AA	AB	AA	AB	AA	AA	AA	AB	AA	AA	AA	AA	BB	BB	--	BB	BB	AA	AA	BB	BB	BB	BB	BB	BB	AB	BB	AB	BB	AB	BB	BB	AA	BB	BB	BB	BB	BB	BB	BB	AB	AB	AA	BB
261	46952	Bn-scaff_21820_1-p295463	77.8	C1	BB	BB	AB	BB	AB	BB	BB	BB	AB	BB	BB	BB	BB	AA	AA	BB	AB	AB	BB	BB	AA	AA	AA	AA	AA	AA	AB	AA	AB	AA	AA	AA	AA	AA	AA	AA	AA	AA	AA	AA	AA	AB	AA	BB	AA
262	46959	Bn-scaff_21820_1-p333434	77.8	C1	AA	AA	AB	AA	AB	AA	AA	AA	AB	AA	AA	AA	AA	BB	BB	--	BB	BB	AA	AA	BB	BB	BB	BB	BB	BB	AB	BB	AB	BB	BB	BB	BB	BB	BB	BB	BB	BB	BB	BB	BB	AB	BB	AA	BB
263	46960	Bn-scaff_21820_1-p334252	77.8	C1	AA	AA	AB	AA	AB	AA	AA	AA	AB	AA	AA	AA	BB	BB	BB	--	BB	BB	BB	BB	BB	BB	BB	BB	BB	BB	AB	BB	AB	BB	BB	BB	BB	BB	BB	BB	BB	BB	BB	BB	BB	AB	BB	AA	BB
264	46969	Bn-scaff_21820_1-p370815	77.8	C1	BB	BB	AB	BB	AB	BB	BB	BB	AB	BB	BB	BB	BB	AA	AA	--	AA	AA	BB	BB	AA	AA	AA	AA	AA	AA	AB	AA	AB	AA	AA	AA	AA	AA	AA	AA	AA	AA	AA	AA	AA	AB	AA	BB	AA
265	46970	Bn-scaff_21820_1-p371176	77.8	C1	AA	AA	AB	AA	AB	AA	AA	AA	AB	AA	AA	AA	AA	BB	BB	--	BB	BB	AA	AA	BB	BB	BB	BB	BB	BB	AB	BB	AB	BB	BB	BB	BB	BB	BB	BB	BB	BB	BB	BB	BB	AB	BB	AA	BB
266	46973	Bn-scaff_21820_1-p378060	77.8	C1	AA	AA	AB	AA	AB	AA	AA	AA	AA	AA	AA	AA	AA	AA	AB	--	BB	BB	AA	AA	BB	BB	BB	BB	BB	BB	AB	AB	AB	BB	BB	BB	BB	BB	BB	BB	BB	BB	BB	AA	BB	AB	BB	AA	BB
267	46974	Bn-scaff_21820_1-p378201	77.8	C1	AA	AA	AB	AA	AB	AA	AA	AA	AB	AA	AA	AA	AA	BB	BB	--	BB	BB	AA	AA	BB	BB	BB	BB	BB	BB	AB	BB	AB	BB	BB	BB	BB	BB	BB	BB	BB	BB	BB	BB	BB	AB	BB	AA	BB
268	46985	Bn-scaff_21820_1-p464464	77.8	C1	AA	AA	AB	AA	AB	AA	AA	AA	AB	AA	AA	AA	AA	BB	BB	--	BB	BB	AA	AA	BB	BB	BB	BB	BB	BB	AB	BB	AB	BB	BB	BB	BB	BB	BB	BB	BB	BB	BB	BB	BB	AB	BB	AA	BB
269	46987	Bn-scaff_21820_1-p464619	77.8	C1	AA	AA	AB	AA	AB	AA	AA	AA	AB	AA	AA	AA	AA	BB	BB	--	BB	BB	AA	AA	BB	BB	BB	BB	BB	BB	AB	BB	AB	BB	BB	BB	BB	BB	BB	BB	BB	BB	BB	BB	BB	AB	BB	AA	BB
270	46990	Bn-scaff_21820_1-p476945	77.8	C1	BB	BB	BB	BB	AB	BB	BB	BB	BB	BB	BB	BB	BB	BB	BB	--	AB	AA	BB	BB	BB	BB	AA	AA	BB	BB	BB	BB	BB	BB	AB	BB	AA	AA	AA	BB	BB	BB	BB	BB	BB	BB	AB	BB	BB
271	46995	Bn-scaff_21820_1-p499494	77.8	C1	AA	AA	AA	AA	AB	AA	AA	AA	AB	AA	AA	AA	AA	BB	BB	--	BB	BB	AA	AA	BB	BB	BB	BB	BB	BB	AB	BB	AB	AB	BB	BB	BB	BB	BB	AA	BB	BB	BB	BB	BB	AB	BB	AA	BB
272	47016	Bn-scaff_21820_1-p567293	77.8	C1	AA	AA	AA	AA	AA	AA	AA	AA	AB	AA	AA	AA	AA	BB	BB	BB	BB	BB	AA	BB	BB	BB	BB	BB	BB	BB	AB	BB	AB	AB	BB	BB	BB	BB	AB	AA	BB	BB	BB	BB	BB	AB	BB	AA	BB
273	47030	Bn-scaff_21820_1-p576335	77.8	C1	BB	BB	BB	BB	BB	BB	BB	BB	AB	BB	BB	BB	BB	AA	AA	--	AA	AA	BB	BB	AA	AA	AA	AA	AA	AA	AB	AA	AB	AB	AA	AA	AA	AA	AB	BB	AA	AA	AA	AA	AA	AB	AA	BB	AA
274	47034	Bn-scaff_21820_1-p577537	77.8	C1	AA	AA	AA	AA	AA	AA	AA	AA	AB	AA	AA	AA	AA	BB	BB	--	BB	BB	AA	AA	BB	BB	BB	BB	BB	BB	AB	BB	AB	AB	BB	BB	BB	BB	AB	AA	BB	BB	BB	BB	BB	AB	BB	AA	BB
275	47037	Bn-scaff_21820_1-p578364	77.8	C1	BB	BB	BB	BB	BB	BB	BB	BB	AB	BB	BB	BB	BB	AA	AA	--	AA	AA	BB	BB	AA	AA	AA	AA	AA	AA	AB	AA	AB	AB	AA	AA	AA	AA	AB	BB	AA	AA	AA	AA	AA	AB	AA	BB	AA
276	47038	Bn-scaff_21820_1-p579028	77.8	C1	BB	BB	BB	BB	BB	BB	BB	BB	BB	BB	BB	BB	BB	BB	BB	--	AB	AA	BB	BB	BB	BB	AA	AA	BB	BB	BB	BB	BB	BB	BB	BB	AA	BB	AB	BB	BB	BB	BB	BB	BB	BB	BB	BB	BB
277	47039	Bn-scaff_21820_1-p579260	77.8	C1	AA	AA	AA	AA	AA	AA	AA	AA	AB	AA	AA	AA	AA	BB	BB	--	BB	BB	AA	AA	BB	BB	BB	BB	BB	BB	AB	BB	AB	AB	BB	BB	BB	BB	AB	AA	BB	BB	BB	BB	BB	AB	BB	AA	BB
278	47042	Bn-scaff_21820_1-p581845	77.8	C1	AA	AA	AA	AA	AA	AA	AA	AA	AB	AA	AA	AA	AA	BB	BB	--	BB	BB	AA	AA	BB	BB	BB	BB	BB	BB	AB	BB	AB	AB	BB	BB	BB	BB	AB	AA	BB	BB	BB	BB	BB	AB	BB	AA	BB
279	47049	Bn-scaff_21820_1-p585426	77.8	C1	BB	BB	BB	BB	BB	BB	BB	BB	BB	BB	BB	BB	BB	BB	BB	--	AA	AA	BB	BB	BB	BB	AA	AA	BB	BB	BB	BB	BB	BB	AB	BB	AA	AA	AB	BB	BB	BB	BB	BB	BB	BB	AB	BB	BB
280	47079	Bn-scaff_21820_1-p965485	77.8	C1	AA	AA	AA	AA	AA	AA	AA	AA	AB	AA	AA	AA	AA	BB	BB	--	BB	BB	AA	AA	BB	BB	BB	BB	BB	BB	AB	BB	AB	AB	BB	BB	BB	BB	AB	AA	BB	BB	BB	BB	BB	AB	BB	AA	BB
281	47081	Bn-scaff_21820_1-p976532	77.8	C1	BB	BB	BB	BB	BB	BB	BB	BB	BB	BB	BB	BB	BB	BB	BB	BB	AA	AA	BB	BB	BB	BB	AA	AA	BB	BB	BB	BB	BB	BB	BB	BB	AA	BB	AB	BB	BB	BB	BB	BB	BB	BB	BB	BB	BB
282	47082	Bn-scaff_21820_1-p97709	77.8	C1	BB	BB	AB	BB	AB	BB	BB	BB	AB	BB	BB	BB	AA	AA	AA	BB	--	AB	AB	BB	AA	AA	AA	AA	AA	AA	AB	AA	AB	AA	AA	AA	AA	AA	AA	AA	AA	AA	AA	AA	AA	AA	AA	BB	AA
283	47086	Bn-scaff_21820_1-p988473	77.8	C1	BB	BB	BB	BB	BB	BB	BB	BB	BB	BB	BB	BB	BB	BB	BB	BB	--	AA	BB	BB	BB	BB	AA	AA	BB	BB	BB	BB	BB	BB	BB	BB	AA	BB	AB	BB	BB	BB	BB	BB	BB	BB	BB	BB	BB
284	47089	Bn-scaff_21820_1-p993144	77.8	C1	BB	BB	BB	BB	BB	BB	BB	BB	AB	BB	BB	BB	BB	AA	AA	--	AB	AB	BB	BB	AA	AA	AA	AA	AA	AA	AB	AA	AB	AB	AA	AA	AA	AA	AB	BB	AA	AA	AA	AA	AA	AB	AA	BB	AA
285	47657	Bn-scaff_22441_1-p44988	77.8	C1	BB	AA	AA	AA	AA	AA	AA	AA	AB	BB	AA	AA	AA	BB	BB	BB	BB	BB	AA	AA	BB	BB	BB	BB	BB	BB	AB	BB	AB	AB	BB	BB	BB	BB	AB	AA	BB	BB	BB	BB	BB	AB	BB	AA	BB
286	47858	Bn-scaff_22563_1-p112249	77.8	C1	AA	BB	AA	AA	AB	AB	AA	AA	AB	BB	AA	AB	BB	BB	BB	--	BB	BB	BB	BB	BB	BB	BB	BB	BB	BB	AB	BB	AB	AB	BB	BB	BB	BB	AB	AA	BB	BB	BB	BB	BB	AB	BB	AA	BB
287	47859	Bn-scaff_22563_1-p112279	77.8	C1	BB	AB	BB	BB	AB	AB	BB	BB	AB	BB	BB	AB	AA	AA	AA	BB	AB	AA	AB	BB	AA	AA	BB	BB	AA	AA	BB	AA	BB	AB	BB	AA	BB	BB	AB	BB	AA	BB	AA	AA	BB	AB	AB	BB	AA
288	47860	Bn-scaff_22563_1-p112977	77.8	C1	AA	BB	AA	AA	AB	AB	AA	AA	AB	BB	AA	AB	BB	BB	BB	AA	AB	BB	AB	BB	BB	BB	BB	BB	BB	BB	AB	BB	AB	AB	BB	BB	BB	BB	AB	AA	BB	BB	BB	BB	BB	AB	BB	AA	BB
289	47868	Bn-scaff_22563_1-p143668	77.8	C1	AA	AB	AA	AA	AB	AB	AA	AA	AB	BB	AA	AB	AA	BB	BB	--	BB	BB	AA	AA	BB	BB	BB	BB	BB	BB	AB	BB	AB	AB	BB	BB	BB	BB	AB	AA	BB	BB	BB	BB	BB	AB	BB	AA	BB
290	47870	Bn-scaff_22563_1-p23133	77.8	C1	AA	BB	AA	AA	AB	AB	AA	AA	AB	BB	AA	AB	BB	BB	BB	--	BB	BB	BB	BB	BB	BB	BB	BB	BB	BB	AB	BB	AB	AB	BB	BB	BB	BB	AB	AA	BB	BB	BB	BB	BB	AB	BB	AA	BB
291	47871	Bn-scaff_22563_1-p24295	77.8	C1	AA	AB	AA	AA	AB	AB	AA	AA	AB	AA	AA	AB	AA	BB	BB	--	BB	BB	AA	AA	BB	BB	AA	AA	BB	BB	AA	BB	AA	AB	AB	BB	AA	BB	AB	AA	BB	AA	BB	BB	AA	AB	BB	AA	BB
292	47885	Bn-scaff_22563_1-p73016	77.8	C1	BB	AA	BB	BB	AB	AB	BB	BB	AB	AA	BB	AB	AA	AA	AA	--	AA	AA	AA	AA	AA	AA	AA	AA	AA	AA	AB	AA	AB	AB	AA	AA	AA	AA	AB	BB	AA	AA	AA	AA	AA	AB	AA	BB	AA
293	47886	Bn-scaff_22563_1-p73395	77.8	C1	AA	AB	AA	AA	AB	AB	AA	AA	AB	BB	AA	AB	AA	BB	BB	--	BB	BB	AA	AA	BB	BB	BB	BB	BB	BB	AB	BB	AB	AB	BB	BB	BB	BB	AB	AA	BB	BB	BB	BB	BB	AB	BB	AA	BB
294	47888	Bn-scaff_22563_1-p75217	77.8	C1	AA	BB	AA	AA	AB	AB	AA	AA	AB	BB	AA	AB	BB	BB	BB	--	BB	BB	BB	BB	BB	BB	BB	BB	BB	BB	AB	BB	AB	AB	BB	BB	BB	BB	AB	AA	BB	BB	BB	BB	BB	AB	BB	AA	BB
295	47890	Bn-scaff_22563_1-p76807	77.8	C1	BB	AB	BB	BB	AB	AB	BB	BB	AB	AA	BB	AB	BB	AA	AA	--	AA	AA	BB	BB	AA	AA	AA	AA	AA	AA	AB	AA	AB	AB	AA	AA	AA	AA	AB	BB	AA	AA	AA	AA	AA	AB	AA	BB	AA
296	47893	Bn-scaff_22563_1-p85791	77.8	C1	BB	AB	BB	BB	AB	AB	BB	BB	AB	AA	BB	AB	BB	AA	AA	BB	AB	AB	BB	BB	AA	AA	AA	AA	AA	AA	AB	AA	AB	AB	AA	AA	AA	AA	AB	BB	AA	AA	AA	AA	AA	AB	AA	BB	AA
297	47898	Bn-scaff_22563_1-p99415	77.8	C1	AA	AB	AA	AA	AB	AB	AA	AA	AB	BB	AA	AB	AA	BB	BB	--	BB	BB	AA	AA	BB	BB	BB	BB	BB	BB	AB	BB	AB	AB	BB	BB	BB	BB	AB	AA	BB	BB	BB	BB	BB	AB	BB	AA	BB
298	48226	Bn-scaff_22795_1-p147897	77.8	C1	AA	AB	AA	AA	AB	AB	AA	AA	AB	BB	AA	AB	AA	BB	BB	--	BB	BB	AA	AA	BB	BB	BB	BB	BB	BB	AB	BB	AB	AB	BB	BB	BB	BB	AB	AA	BB	BB	BB	BB	BB	AB	BB	AA	BB
299	48231	Bn-scaff_22795_1-p34366	77.8	C1	AA	AB	AA	AA	AB	AB	AA	AA	AB	BB	AA	AB	AA	BB	BB	--	BB	BB	AA	AA	BB	BB	BB	BB	BB	BB	AB	BB	AB	AB	BB	BB	BB	BB	AB	AA	BB	BB	BB	BB	BB	AB	BB	AA	BB
300	48232	Bn-scaff_22795_1-p34672	77.8	C1	AA	BB	AA	AA	AB	AB	AA	AA	AB	BB	AA	AB	BB	BB	BB	--	BB	BB	BB	BB	BB	BB	BB	BB	BB	BB	AB	BB	AB	AB	BB	BB	BB	BB	AB	AA	BB	BB	BB	BB	BB	AB	BB	AA	BB
301	48245	Bn-scaff_22795_1-p88252	77.8	C1	BB	AA	BB	BB	AB	AB	BB	BB	AB	AA	BB	AB	AA	AA	AA	--	AA	AA	AA	AA	AA	AA	AA	AA	AA	AA	AB	AA	AB	AB	AA	AA	AA	AA	AB	BB	AA	AA	AA	AA	AA	AB	AA	BB	AA
302	48247	Bn-scaff_22795_1-p90893	77.8	C1	BB	AB	BB	BB	AB	AB	BB	BB	AB	AA	BB	AB	BB	AA	AA	--	AA	AA	BB	BB	AA	AA	AA	AA	AA	AA	AB	AA	AB	AB	AA	AA	AA	AA	AB	BB	AA	AA	AA	AA	AA	AB	AA	BB	AA
303	48248	Bn-scaff_22795_1-p90958	77.8	C1	BB	AB	BB	BB	AB	AB	BB	BB	AB	AA	BB	AB	BB	AA	AA	--	AA	AA	BB	BB	AA	AA	AA	AA	AA	AA	AB	AA	AB	AB	AA	AA	AA	AA	AB	BB	AA	AA	AA	AA	AA	AB	AA	BB	AA
304	48249	Bn-scaff_22795_1-p91150	77.8	C1	AA	BB	AA	AA	AB	AB	AA	AA	AB	BB	AA	AB	BB	BB	BB	--	BB	BB	BB	BB	BB	BB	BB	BB	BB	BB	AB	BB	AB	AB	BB	BB	BB	BB	AB	AA	BB	BB	BB	BB	BB	AB	BB	AA	BB
305	48250	Bn-scaff_22795_1-p91343	77.8	C1	AA	BB	AA	AA	AB	AB	AA	AA	AB	BB	AA	AB	AA	BB	BB	--	BB	BB	AA	BB	BB	BB	BB	BB	BB	BB	AB	BB	AB	AB	BB	BB	BB	BB	AB	AA	BB	BB	BB	BB	BB	AB	BB	AA	BB
306	49221	Bn-scaff_23948_1-p36633	77.8	C1	AA	BB	AA	AA	AB	AB	AA	AA	AB	BB	AA	AB	BB	BB	BB	--	BB	BB	BB	BB	BB	BB	BB	BB	BB	BB	AB	BB	AB	AB	BB	BB	BB	BB	AB	AA	BB	BB	BB	BB	BB	AB	BB	AA	BB
307	49448	Bn-scaff_24236_1-p243610	77.8	C1	AA	AB	AA	AA	AB	AB	AA	AA	AB	BB	AA	AB	AA	BB	BB	--	BB	BB	AA	BB	BB	BB	BB	BB	BB	BB	AB	BB	AB	AB	BB	BB	BB	BB	AB	AA	BB	BB	BB	BB	BB	AB	BB	AA	BB
308	49449	Bn-scaff_24236_1-p245074	77.8	C1	BB	AB	BB	BB	AB	AB	BB	BB	AB	AA	BB	AB	BB	AA	AA	BB	AB	AB	BB	BB	AA	AA	AA	AA	AA	AA	AB	AA	AB	AB	AA	AA	AA	AA	AB	BB	AA	AA	AA	AA	AA	AB	AA	BB	AA
309	49456	Bn-scaff_24236_1-p277754	77.8	C1	BB	AB	BB	BB	AB	AB	BB	BB	AB	AA	BB	AB	BB	AA	AA	--	AA	AA	BB	BB	AA	AA	AA	AA	AA	AA	AB	AA	AB	AB	AA	AA	AA	AA	AB	BB	AA	AA	AA	AA	AA	AB	AA	BB	AA
310	49466	Bn-scaff_24236_1-p316793	77.8	C1	AA	AB	AA	AA	AB	AB	AA	AA	AB	BB	AA	AB	AA	BB	BB	--	BB	BB	AA	AA	BB	BB	BB	BB	BB	BB	AB	BB	AB	AB	BB	BB	BB	BB	AB	AA	BB	BB	BB	BB	BB	AB	BB	AA	BB
311	49479	Bn-scaff_24236_1-p372302	77.8	C1	AA	AB	AA	AA	AB	AB	AA	AA	AB	BB	AA	AB	AA	BB	BB	--	BB	BB	AA	AA	BB	BB	BB	BB	BB	BB	AB	BB	AB	AB	BB	BB	BB	BB	AB	AA	BB	BB	BB	BB	BB	AB	BB	AA	BB
312	49485	Bn-scaff_24236_1-p392054	77.8	C1	BB	AB	BB	BB	AB	AB	BB	BB	AB	AA	BB	AB	BB	AA	AA	--	AA	AA	BB	BB	AA	AA	AA	AA	AA	AA	AB	AA	AB	AB	AA	AA	AA	AA	AB	BB	AA	AA	AA	AA	AA	AB	AA	BB	AA
313	49486	Bn-scaff_24236_1-p393358	77.8	C1	AA	AB	AA	AA	AB	AB	AA	AA	AB	BB	AA	AB	BB	BB	BB	--	BB	BB	BB	AA	BB	BB	BB	BB	BB	BB	AB	BB	AB	AB	BB	BB	BB	BB	AB	AA	BB	BB	BB	BB	BB	AB	BB	AA	BB
314	49492	Bn-scaff_24236_1-p423950	77.8	C1	AA	AB	AA	AA	AB	AB	AA	AA	AB	BB	AA	AB	BB	BB	BB	--	BB	BB	BB	BB	BB	BB	BB	BB	BB	BB	AB	BB	AB	AB	BB	BB	BB	BB	AB	AA	BB	BB	BB	BB	BB	AB	BB	AA	BB
315	49494	Bn-scaff_24236_1-p425705	77.8	C1	BB	AB	BB	BB	AB	AB	BB	BB	AB	AA	BB	AB	AA	AA	AA	--	AA	AA	AA	AB	AA	AA	AA	AA	AA	AA	AB	AA	AB	AB	AA	AA	AA	AA	AB	BB	AA	AA	AA	AA	AA	AB	AA	BB	AA
316	49495	Bn-scaff_24236_1-p426034	77.8	C1	AA	AB	AA	AA	AB	AB	AA	AA	AB	BB	AA	AB	AA	BB	BB	--	BB	BB	AA	AA	BB	BB	BB	BB	BB	BB	AB	BB	AB	AB	BB	BB	BB	BB	AB	AA	BB	BB	BB	BB	BB	AB	BB	AA	BB
317	49496	Bn-scaff_24236_1-p430715	77.8	C1	AA	AB	AA	AA	AB	AB	AA	AA	AB	BB	AA	AB	BB	BB	BB	--	BB	BB	BB	BB	BB	BB	BB	BB	BB	BB	AB	BB	AB	AB	BB	BB	BB	BB	AB	AA	BB	BB	BB	BB	BB	AB	BB	AA	BB
318	49498	Bn-scaff_24236_1-p431675	77.8	C1	AA	AB	AA	AA	AB	AB	AA	AA	AB	BB	AA	AB	AA	BB	BB	--	BB	BB	AA	AA	BB	BB	BB	BB	BB	BB	AB	BB	AB	AB	BB	BB	BB	BB	AB	AA	BB	BB	BB	BB	BB	AB	BB	AA	BB
319	49500	Bn-scaff_24236_1-p446928	77.8	C1	AA	AB	AA	AA	AB	AB	AA	AA	AB	BB	AA	AB	AA	BB	BB	--	BB	BB	AA	AA	BB	BB	BB	BB	BB	BB	AB	BB	AB	AB	BB	BB	BB	BB	AB	AA	BB	BB	BB	BB	BB	AB	BB	AA	BB
320	49502	Bn-scaff_24236_1-p447147	77.8	C1	AA	AB	AA	AA	AB	AB	AA	AA	AB	BB	AA	AB	AA	BB	BB	--	BB	BB	AA	AA	BB	BB	BB	BB	BB	BB	AB	BB	AB	AB	BB	BB	BB	BB	AB	AA	BB	BB	BB	BB	BB	AB	BB	AA	BB
321	49503	Bn-scaff_24236_1-p448289	77.8	C1	BB	AB	BB	BB	AB	AB	BB	BB	AB	AA	BB	AB	BB	AA	AA	--	AA	AA	BB	BB	AA	AA	AA	AA	AA	AA	AB	AA	AB	AB	AA	AA	AA	AA	AB	BB	AA	AA	AA	AA	AA	AB	AA	BB	AA
322	49512	Bn-scaff_24236_1-p454680	77.8	C1	BB	AB	BB	BB	AB	AB	BB	BB	AB	AA	BB	AB	BB	AA	AA	--	AA	AA	BB	BB	AA	AA	AA	AA	AA	AA	AB	AA	AB	AB	AA	AA	AA	AA	AB	BB	AA	AA	AA	AA	AA	AB	AA	BB	AA
323	49515	Bn-scaff_24236_1-p455381	77.8	C1	AA	AB	AA	AA	AB	AB	AA	AA	AB	BB	AA	AB	BB	BB	BB	--	BB	BB	BB	AA	BB	BB	BB	BB	BB	BB	AB	BB	AB	AB	BB	BB	BB	BB	AB	AA	BB	BB	BB	BB	BB	AB	BB	AA	BB
324	49520	Bn-scaff_24236_1-p457664	77.8	C1	BB	AB	BB	BB	AB	AB	BB	BB	AB	AA	BB	AB	BB	AA	AA	--	AA	AA	BB	BB	AA	AA	AA	AA	AA	AA	AB	AA	AB	AB	AA	AA	AA	AA	AB	BB	AA	AA	AA	AA	AA	AB	AA	BB	AA
325	49525	Bn-scaff_24236_1-p459714	77.8	C1	AA	AB	AA	AA	AB	AB	AA	AA	AB	BB	AA	AB	BB	BB	BB	--	BB	BB	BB	AA	BB	BB	BB	BB	BB	BB	AB	BB	AB	AB	BB	BB	BB	BB	AB	AA	BB	BB	BB	BB	BB	AB	BB	AA	BB
326	49533	Bn-scaff_24236_1-p478473	77.8	C1	AA	BB	AA	AA	AB	AB	AA	AA	AB	BB	AA	AB	BB	BB	BB	--	BB	BB	BB	BB	BB	BB	BB	BB	BB	BB	AB	BB	AB	AB	BB	BB	BB	BB	AB	AA	BB	BB	BB	BB	BB	AB	BB	AA	BB
327	49536	Bn-scaff_24236_1-p56096	77.8	C1	AA	AB	AA	AA	AB	AB	AA	AA	AB	BB	AA	AB	AA	BB	BB	--	BB	BB	AA	AA	BB	BB	BB	BB	BB	BB	AB	BB	AB	AB	BB	BB	BB	BB	AB	AA	BB	BB	BB	BB	BB	AB	BB	AA	BB
328	49541	Bn-scaff_24236_1-p83245	77.8	C1	BB	AB	BB	BB	AB	AB	BB	BB	AB	AA	BB	AB	BB	AA	AA	--	AA	AA	BB	BB	AA	AA	AA	AA	AA	AA	AB	AA	AB	AB	AA	AA	AA	AA	AB	BB	AA	AA	AA	AA	AA	AB	AA	BB	AA
329	49542	Bn-scaff_24236_1-p90081	77.8	C1	BB	AB	BB	BB	AB	AB	BB	BB	AB	AA	BB	AB	BB	AA	AA	BB	AA	AB	BB	BB	AA	AA	AA	AA	AA	AA	AB	AA	AB	AB	AA	AA	AA	AA	AB	BB	AA	AA	AA	AA	AA	AB	AA	BB	AA
330	49678	Bn-scaff_24721_1-p11622	77.8	C1	AA	AB	AB	AA	AA	AA	AA	AA	AB	BB	AB	AA	AA	BB	BB	--	BB	BB	AA	AA	BB	BB	BB	BB	BB	BB	AB	BB	AB	AB	BB	BB	BB	BB	AB	AA	BB	BB	BB	BB	BB	AB	BB	AA	BB
331	49681	Bn-scaff_24721_1-p160529	77.8	C1	BB	AB	AB	BB	BB	BB	BB	BB	AB	AA	AB	BB	BB	AA	AA	--	AA	AA	BB	BB	AA	AA	AA	AA	AA	AA	AB	AA	AB	AB	AA	AA	AA	AA	AB	BB	AA	AA	AA	AA	AA	AB	AA	BB	AA
332	49682	Bn-scaff_24721_1-p16543	77.8	C1	AA	AA	AA	AA	AA	AA	AA	AA	AA	AA	AA	AA	AA	AA	AA	--	BB	BB	AA	AA	AA	AA	BB	BB	AA	AA	AA	AA	AA	AA	AA	AA	BB	AA	AB	AA	AA	AA	AA	AA	AA	AA	AA	AA	AA
333	49690	Bn-scaff_24721_1-p38435	77.8	C1	AA	AB	AB	AA	AA	AA	AA	AA	AB	BB	AB	AA	AA	BB	BB	--	BB	BB	AA	AA	BB	BB	BB	BB	BB	BB	AB	BB	AB	AB	BB	BB	BB	BB	AB	AA	BB	BB	BB	BB	BB	AB	BB	AA	BB
334	49696	Bn-scaff_24721_1-p83101	77.8	C1	BB	AB	AB	BB	BB	BB	BB	BB	AB	AA	AB	BB	BB	AA	AA	--	AA	AA	BB	BB	AA	AA	AA	AA	AA	AA	AB	AA	AB	AB	AA	AA	AA	AA	AB	BB	AA	AA	AA	AA	AA	AB	AA	BB	AA
335	49698	Bn-scaff_24721_1-p83843	77.8	C1	AA	AB	AB	AA	AA	AA	AA	AA	AB	BB	AB	AA	AA	BB	BB	--	BB	BB	AA	BB	BB	BB	BB	BB	BB	BB	AB	BB	AB	AB	BB	BB	BB	BB	AB	AA	BB	BB	BB	BB	BB	AB	BB	AA	BB
336	49865	Bn-scaff_25373_1-p399	77.8	C1	AA	BB	AA	AA	AB	AB	AA	AA	AB	BB	AA	AB	BB	BB	BB	--	BB	BB	BB	BB	BB	BB	BB	BB	BB	BB	AB	BB	AB	AB	BB	BB	BB	BB	AB	AA	BB	BB	BB	BB	BB	AB	BB	AA	BB
337	49974	Bn-scaff_25545_1-p10968	77.8	C1	AA	AA	AB	AA	AA	AA	AA	AA	AB	AA	AB	AA	AA	BB	BB	--	BB	BB	AA	AA	BB	BB	BB	BB	BB	BB	AB	BB	AB	AB	BB	BB	BB	BB	AB	AA	BB	BB	BB	BB	BB	AB	BB	AA	BB
338	49975	Bn-scaff_25545_1-p11627	77.8	C1	BB	BB	AB	BB	BB	BB	BB	BB	AB	BB	AB	BB	BB	AA	AA	BB	AA	AA	BB	BB	AA	AA	AA	AA	AA	AA	AB	AA	AB	AB	AA	AA	AA	AA	AB	BB	AA	AA	AA	AA	AA	AB	AA	BB	AA
339	49976	Bn-scaff_25545_1-p12404	77.8	C1	BB	BB	AB	BB	BB	BB	BB	BB	AB	BB	AB	BB	BB	AA	AA	--	AA	AA	BB	BB	AA	AA	AA	AA	AA	AA	AB	AA	AB	AB	AA	AA	AA	AA	AB	BB	AA	AA	AA	AA	AA	AB	AA	BB	AA
340	49978	Bn-scaff_25545_1-p12725	77.8	C1	AA	AA	AB	AA	AA	AA	AA	AA	AB	AA	AB	AA	AA	BB	BB	--	BB	BB	AA	AA	BB	BB	BB	BB	BB	BB	AB	BB	AB	AB	BB	BB	BB	BB	AB	AA	BB	BB	BB	BB	BB	AB	BB	AA	BB
341	49982	Bn-scaff_25545_1-p17190	77.8	C1	AA	AA	AB	AA	AA	AA	AA	AA	AB	AA	AB	AA	AA	BB	BB	--	BB	BB	AA	AA	BB	BB	BB	BB	BB	BB	AB	BB	AB	AB	BB	BB	BB	BB	AB	AA	BB	BB	BB	BB	BB	AB	BB	AA	BB
342	50015	Bn-scaff_25750_1-p26267	77.8	C1	AA	AA	AA	AA	AA	AA	AA	AA	AA	AA	AA	AA	AA	AA	AA	--	BB	BB	AA	AA	AA	AA	BB	BB	AA	AA	AA	AA	AA	AA	AA	AA	BB	AA	AB	AA	AA	AA	AA	AA	AA	AA	AA	AA	AA
343	50143	Bn-scaff_26101_1-p25388	77.8	C1	AA	AA	AB	AA	AB	AA	AA	AA	AB	AA	AA	AA	BB	BB	BB	--	BB	BB	BB	AA	BB	BB	BB	BB	BB	BB	AB	BB	AB	BB	BB	BB	BB	BB	BB	BB	BB	BB	BB	BB	BB	BB	BB	AA	BB
344	52098	Bn-scaffold17178-p245	77.8	C1	BB	AA	BB	BB	AB	AB	BB	BB	AB	AA	BB	AB	BB	AA	AA	--	AA	AA	BB	AA	AA	AA	AA	AA	AA	AA	AB	AA	AB	AB	AA	AA	AA	AA	AB	BB	AA	AA	AA	AA	AA	AB	AA	BB	AA
345	47896	Bn-scaff_22563_1-p86667	78.8	C1	AA	BB	AA	AA	AB	AB	AA	AA	AB	BB	AA	AB	BB	BB	BB	BB	BB	BB	BB	BB	BB	BB	BB	BB	BB	BB	AB	BB	AB	AB	BB	BB	BB	BB	AB	AA	BB	BB	BB	BB	BB	AB	BB	AA	BB
346	24053	Bn-C14045238-p1241	79.1	C1	AA	BB	AA	AA	AB	AB	AA	AA	AB	BB	AA	AB	BB	BB	BB	--	BB	BB	BB	BB	BB	BB	BB	BB	BB	BB	AB	BB	AB	AB	BB	BB	BB	BB	AB	AA	BB	BB	BB	BB	BB	AB	BB	AA	BB
347	27454	Bn-scaff_15906_1-p319548	79.1	C1	AA	AA	AA	AA	AA	AA	AA	AA	AB	AA	AA	AA	AA	BB	BB	--	BB	BB	AA	AA	BB	BB	BB	BB	BB	BB	AB	BB	AB	AB	BB	BB	BB	BB	AB	AA	BB	BB	BB	BB	BB	AB	BB	AA	BB
348	33469	Bn-scaff_16532_1-p4546	79.1	C1	AA	AA	AB	AA	AB	AA	AB	AA	AB	AA	AA	AA	BB	BB	BB	BB	BB	BB	BB	AA	BB	BB	BB	BB	BB	BB	AB	BB	AB	BB	BB	BB	BB	BB	BB	BB	BB	BB	BB	BB	BB	BB	BB	BB	BB
349	34257	Bn-scaff_16691_1-p601920	79.1	C1	AA	AB	AB	BB	AB	BB	AB	AA	AA	AA	AB	BB	AA	BB	BB	AA	AA	AA	AA	AA	BB	AA	AA	AA	AA	BB	AA	BB	AA	BB	AA	BB	AA	AA	AB	BB	AB	AA	AA	AA	AA	BB	AA	AA	BB
350	34304	Bn-scaff_16691_1-p731366	79.1	C1	BB	AB	BB	BB	BB	AB	BB	BB	AB	AA	BB	AB	BB	AA	AB	AA	AA	AA	AA	BB	AA	AA	BB	BB	AA	AA	AB	AA	AB	AB	AA	AA	BB	AA	AB	BB	AA	AA	AA	AA	AA	AB	AA	BB	AA
351	34328	Bn-scaff_16691_1-p773063	79.1	C1	BB	BB	AA	AA	AB	AB	AA	BB	BB	BB	AA	AB	AA	BB	BB	--	BB	BB	AA	BB	BB	BB	BB	BB	BB	BB	AB	BB	AB	AB	BB	BB	BB	BB	AB	AA	BB	BB	BB	BB	BB	AB	BB	AA	BB
352	34406	Bn-scaff_16691_1-p918434	79.1	C1	AA	BB	AA	AA	AB	AB	AA	AA	AB	BB	AA	AB	AA	BB	BB	--	BB	BB	AB	BB	BB	BB	BB	BB	BB	BB	AB	BB	AB	AB	BB	BB	BB	BB	AB	AA	BB	BB	BB	BB	BB	AB	BB	AA	BB
353	41856	Bn-scaff_18559_2-p268061	79.1	C1	AA	AB	AB	AA	AA	AA	AA	AA	AB	BB	AB	AA	AA	BB	BB	BB	BB	BB	AA	AA	BB	BB	BB	BB	BB	BB	AB	BB	AB	AB	BB	BB	BB	BB	AB	AA	BB	BB	BB	BB	BB	AB	BB	AA	BB
354	43289	Bn-scaff_19183_1-p244577	79.1	C1	BB	AB	BB	BB	AB	AB	BB	BB	AB	AA	BB	AB	BB	AA	AA	AA	AA	AA	AB	BB	AA	AA	AA	AA	AA	AA	AB	AA	AB	AB	AA	AA	AA	AA	AB	BB	AA	AA	AA	AA	AA	AB	AA	BB	AA
355	43920	Bn-scaff_19364_1-p311515	79.1	C1	AA	AA	AA	AA	AA	AA	AA	AA	AB	AA	AA	AA	AA	BB	BB	BB	BB	BB	--	AA	BB	BB	BB	BB	BB	BB	AB	BB	AB	AB	BB	BB	BB	BB	AB	AA	BB	BB	BB	BB	BB	AB	BB	AA	BB
356	47002	Bn-scaff_21820_1-p530957	79.1	C1	AA	AA	AA	AA	AB	AA	AA	AA	AB	AA	AA	AA	AA	BB	BB	BB	BB	BB	BB	AA	BB	BB	BB	BB	BB	BB	AB	BB	AB	AB	BB	BB	BB	BB	AB	AA	BB	BB	BB	BB	BB	AB	BB	AA	BB
357	49218	Bn-scaff_23948_1-p24713	79.1	C1	AA	BB	AA	AA	AB	AB	AA	AA	AB	BB	AA	AB	BB	BB	BB	--	BB	BB	BB	BB	BB	BB	BB	BB	BB	BB	AB	BB	AB	AB	BB	BB	BB	BB	AB	AA	BB	BB	BB	BB	BB	AB	BB	AA	BB
358	49688	Bn-scaff_24721_1-p35316	79.1	C1	AA	AB	AB	AA	AA	AA	AA	AA	AB	BB	AB	AA	AA	BB	BB	BB	BB	BB	--	BB	BB	BB	BB	BB	BB	BB	AB	BB	AB	AB	BB	BB	BB	BB	AB	AA	BB	BB	BB	BB	BB	AB	BB	AA	BB
359	25541	Bn-scaff_15749_1-p172207	79.4	C1	BB	AB	AB	BB	AB	BB	AB	BB	AB	AA	BB	BB	BB	AA	AA	--	BB	AA	BB	AA	AA	AA	AA	AA	AA	AA	AB	AA	AB	AA	AA	AA	AA	AA	AA	AA	AA	AA	AA	AA	AA	AB	AA	AA	AA
360	25542	Bn-scaff_15749_1-p172274	79.4	C1	BB	AB	AB	BB	AB	BB	BB	BB	BB	AA	BB	BB	BB	BB	BB	--	BB	AA	BB	AB	AA	AA	AA	AA	BB	AA	AB	AB	AB	AA	AA	AA	AA	AA	AA	AA	AB	AA	BB	AA	AA	AB	AB	BB	AA
361	25544	Bn-scaff_15749_1-p215123	79.4	C1	AA	AB	AB	AA	AB	AA	AB	AA	AB	BB	AA	AA	AA	BB	BB	--	AA	BB	AA	BB	BB	BB	BB	BB	BB	BB	AB	BB	AB	BB	BB	BB	BB	BB	BB	BB	BB	BB	BB	BB	BB	AB	BB	BB	BB
362	25545	Bn-scaff_15749_1-p215330	79.4	C1	BB	AB	AB	BB	AB	BB	AB	BB	AB	AA	BB	BB	BB	AA	AA	--	BB	AA	BB	AA	AA	AA	AA	AA	AA	AA	AB	AA	AB	AA	AA	AA	AA	AA	AA	AA	AA	AA	AA	AA	AA	AB	AA	AA	AA
363	25546	Bn-scaff_15749_1-p215678	79.4	C1	BB	AB	AB	BB	AB	BB	AB	BB	AB	AA	BB	BB	BB	AA	AA	--	BB	AA	BB	AA	AA	AA	AA	AA	AA	AA	AB	AA	AB	AA	AA	AA	AA	AA	AA	AA	AA	AA	AA	AA	AA	AB	AA	AA	AA
364	25547	Bn-scaff_15749_1-p216587	79.4	C1	BB	AB	AB	BB	AA	BB	AB	BB	AB	AA	BB	BB	BB	AA	AA	--	BB	AA	BB	AA	AA	AA	AA	AA	AA	AA	AB	AA	AB	AA	AA	AA	AA	AA	AA	AA	AA	AA	AA	AA	AA	AB	AA	AA	AA
365	25548	Bn-scaff_15749_1-p221865	79.4	C1	AA	AB	AB	AA	BB	AA	AB	AA	AB	BB	AA	AA	AA	BB	BB	--	AA	BB	AA	BB	BB	BB	BB	BB	BB	BB	AB	BB	AB	BB	BB	BB	BB	BB	BB	BB	BB	BB	BB	BB	BB	AB	BB	BB	BB
366	25549	Bn-scaff_15749_1-p222055	79.4	C1	AA	AB	AB	AA	BB	AA	AB	AA	AB	BB	AA	AA	AA	BB	BB	--	AA	BB	AA	BB	BB	BB	BB	BB	BB	BB	AB	BB	AB	BB	BB	BB	BB	BB	BB	BB	BB	BB	BB	BB	BB	AB	BB	BB	BB
367	25550	Bn-scaff_15749_1-p222561	79.4	C1	AA	AB	AB	AA	BB	AA	AB	AA	AB	BB	AA	AA	AA	BB	BB	--	AA	BB	AA	BB	BB	BB	BB	BB	BB	BB	AB	BB	AB	BB	BB	BB	BB	BB	BB	BB	BB	BB	BB	BB	BB	AB	BB	BB	BB
368	25557	Bn-scaff_15749_1-p308363	79.4	C1	AA	AB	AB	AA	BB	AA	AB	AA	AB	BB	AA	AA	AA	BB	BB	--	AA	BB	AA	BB	BB	BB	BB	BB	BB	BB	AB	BB	AB	BB	BB	BB	BB	BB	BB	BB	BB	BB	BB	BB	BB	AB	BB	BB	BB
369	25558	Bn-scaff_15749_1-p309219	79.4	C1	BB	AB	AB	BB	AB	BB	AB	BB	AB	AA	BB	BB	BB	AA	AA	--	BB	AA	BB	AA	AA	AA	AA	AA	AA	AA	AB	AA	AB	AA	AA	AA	AA	AA	AA	AA	AA	AA	AA	AA	AA	AB	AA	AA	AA
370	25559	Bn-scaff_15749_1-p309419	79.4	C1	AA	AB	AB	AA	AB	AA	AB	AA	AB	BB	AA	AA	AA	BB	BB	--	AA	BB	AA	BB	BB	BB	BB	BB	BB	BB	AB	BB	AB	BB	BB	BB	BB	BB	BB	BB	BB	BB	BB	BB	BB	AB	BB	BB	BB
371	25560	Bn-scaff_15749_1-p309516	79.4	C1	BB	AB	AB	BB	AA	BB	AB	BB	AB	AA	BB	BB	BB	AA	AA	--	BB	AA	BB	AA	AA	AA	AA	AA	AA	AA	AB	AA	AB	AA	AA	AA	AA	AA	AA	AA	AA	AA	AA	AA	AA	AB	AA	AA	AA
372	25562	Bn-scaff_15749_1-p310366	79.4	C1	BB	AB	AB	BB	AA	BB	AB	BB	AB	AA	BB	BB	BB	AA	AA	--	BB	AA	BB	AA	AA	AA	AA	AA	AA	AA	AB	AA	AB	AA	AA	AA	AA	AA	AA	AA	AA	AA	AA	AA	AA	AB	AA	AA	AA
373	25567	Bn-scaff_15749_1-p311072	79.4	C1	AA	AB	AB	AA	AB	AA	AB	AA	AB	BB	AA	AA	AA	BB	BB	--	AA	BB	AA	BB	BB	BB	BB	BB	BB	BB	AB	BB	AB	BB	BB	BB	BB	BB	BB	BB	BB	BB	BB	BB	BB	AB	BB	BB	BB
374	25570	Bn-scaff_15749_1-p311794	79.4	C1	BB	AB	AB	BB	AB	BB	AB	BB	AB	AA	BB	BB	BB	AA	AA	--	BB	AA	BB	AA	AA	AA	AA	AA	AA	AA	AB	AA	AB	AA	AA	AA	AA	AA	AA	AA	AA	AA	AA	AA	AA	AB	AA	AA	AA
375	25575	Bn-scaff_15749_1-p335589	79.4	C1	BB	AB	AB	BB	AB	BB	AB	BB	AB	AA	BB	BB	BB	AA	AA	--	BB	AA	BB	AA	AA	AA	AA	AA	AA	AA	AB	AA	AB	AA	AA	AA	AA	AA	AA	AA	AA	AA	AA	AA	AA	AB	AA	AA	AA
376	25576	Bn-scaff_15749_1-p336737	79.4	C1	BB	AB	AB	BB	AB	BB	AB	BB	AB	AA	BB	BB	BB	AA	AA	--	BB	AA	BB	AA	AA	AA	AA	AA	AA	AA	AB	AA	AB	AA	AA	AA	AA	AA	AA	AA	AA	AA	AA	AA	AA	AB	AA	AA	AA
377	25577	Bn-scaff_15749_1-p337847	79.4	C1	AA	AB	AB	AA	AB	AA	AB	AA	AB	BB	AA	AA	AA	BB	BB	--	AA	BB	AA	BB	BB	BB	BB	BB	BB	BB	AB	BB	AB	BB	BB	BB	BB	BB	BB	BB	BB	BB	BB	BB	BB	AB	BB	BB	BB
378	25578	Bn-scaff_15749_1-p338083	79.4	C1	BB	AB	AB	BB	AB	BB	AB	BB	AB	AA	BB	BB	BB	AA	AA	--	BB	AA	BB	AA	AA	AA	AA	AA	AA	AA	AB	AA	AB	AA	AA	AA	AA	AA	AA	AA	AA	AA	AA	AA	AA	AB	AA	AA	AA
379	25580	Bn-scaff_15749_1-p338382	79.4	C1	BB	AB	AB	BB	AB	BB	AB	BB	AB	AA	BB	BB	BB	AA	AA	--	BB	AA	BB	AA	AA	AA	AA	AA	AA	AA	AB	AA	AB	AA	AA	AA	AA	AA	AA	AA	AA	AA	AA	AA	AA	AB	AA	AA	AA
380	25581	Bn-scaff_15749_1-p338713	79.4	C1	BB	AB	AB	BB	AB	BB	AB	BB	AB	AA	BB	BB	BB	AA	AA	--	BB	AA	BB	AA	AA	AA	AA	AA	AA	AA	AB	AA	AB	AA	AA	AA	AA	AA	AA	AA	AA	AA	AA	AA	AA	AB	AA	AA	AA
381	25582	Bn-scaff_15749_1-p338843	79.4	C1	AA	AB	AB	AA	AB	AA	AB	AA	AB	BB	AA	AA	AA	BB	BB	--	AA	BB	AA	BB	BB	BB	BB	BB	BB	BB	AB	BB	AB	BB	BB	BB	BB	BB	BB	BB	BB	BB	BB	BB	BB	AB	BB	BB	BB
382	25585	Bn-scaff_15749_1-p339145	79.4	C1	AA	AB	AB	AA	AB	AA	AB	AA	AB	BB	AA	AA	AA	BB	BB	--	AA	BB	AA	BB	BB	BB	BB	BB	BB	BB	AB	BB	AB	BB	BB	BB	BB	BB	BB	BB	BB	BB	BB	BB	BB	AB	BB	BB	BB
383	25586	Bn-scaff_15749_1-p339441	79.4	C1	BB	AB	AB	BB	AA	BB	AB	BB	AB	AA	BB	BB	BB	AA	AA	--	BB	AA	BB	AA	AA	AA	AA	AA	AA	AA	AB	AA	AB	AA	AA	AA	AA	AA	AA	AA	AA	AA	AA	AA	AA	AB	AA	AA	AA
384	25587	Bn-scaff_15749_1-p339497	79.4	C1	AA	AB	AB	AA	AB	AA	AB	AA	AB	BB	AA	AA	AA	BB	BB	--	AA	BB	AA	BB	BB	BB	BB	BB	BB	BB	AB	BB	AB	BB	BB	BB	BB	BB	BB	BB	BB	BB	BB	BB	BB	AB	BB	BB	BB
385	44046	Bn-scaff_19564_1-p17934	80.4	C1	BB	BB	BB	BB	BB	BB	BB	BB	BB	BB	BB	BB	BB	BB	BB	--	BB	BB	BB	AA	AA	BB	BB	BB	BB	AA	BB	AA	BB	AB	BB	AA	BB	BB	AB	BB	AB	AA	BB	BB	BB	AA	BB	BB	AA
386	45095	Bn-scaff_20452_1-p38737	80.4	C1	AA	AA	AA	AA	AB	AA	BB	AA	AA	AA	AA	AA	BB	BB	AB	--	AA	AA	BB	BB	AA	AA	AA	AA	AA	AA	AA	AA	AA	AA	AA	AA	AA	AA	AA	AA	AA	AA	AA	AA	AA	AA	AA	BB	AA
387	45099	Bn-scaff_20452_1-p42189	80.4	C1	BB	BB	BB	BB	AB	BB	AB	BB	BB	BB	BB	BB	AA	BB	BB	--	BB	BB	AA	AA	BB	BB	BB	BB	BB	BB	BB	BB	BB	BB	BB	BB	BB	BB	BB	BB	BB	BB	BB	BB	BB	BB	BB	BB	BB
388	45100	Bn-scaff_20452_1-p82116	80.4	C1	BB	BB	BB	BB	AB	BB	BB	BB	BB	BB	BB	BB	AA	BB	BB	BB	BB	BB	AA	AA	BB	BB	BB	BB	BB	BB	BB	BB	BB	BB	BB	BB	BB	BB	BB	BB	BB	BB	BB	BB	BB	BB	BB	BB	BB
389	45101	Bn-scaff_20452_1-p86850	80.4	C1	AA	AA	AA	AA	AB	AA	AB	AA	AA	AA	AA	AA	--	AA	AA	AA	AA	AA	AB	AB	AA	AA	AA	AA	AA	AA	AA	AA	AA	AA	AA	AA	AA	AA	AA	AA	AA	AA	AA	AA	AA	AA	AA	AA	AA
390	49608	Bn-scaff_24608_1-p13423	80.4	C1	AA	AA	AA	AA	AB	AA	BB	AA	AA	AA	AA	AA	BB	BB	AB	--	AA	AA	BB	BB	AA	AA	AA	AA	AA	AA	AA	AA	AA	AA	AA	AA	AA	AA	AA	AA	AA	AA	AA	AA	AA	AA	AA	BB	AA
391	5539	Bn-A03-p13859927	86	C1	BB	BB	BB	BB	AA	BB	BB	BB	BB	BB	BB	AB	BB	BB	AB	AB	AA	AA	BB	BB	AA	AB	BB	AB	BB	AB	BB	BB	AB	AB	AB	AB	BB	BB	BB	AA	AB	BB	AA	AA	AA	BB	BB	BB	AB
392	28232	Bn-scaff_16055_1-p1243825	87	C1	AA	AA	AA	AA	AA	AA	AA	AA	AA	AA	AA	AA	BB	AA	AA	--	BB	BB	BB	BB	AA	AA	AA	AA	AA	AA	AA	AA	AA	AA	AA	AA	AA	AA	AA	AA	AA	AA	AA	AA	AA	AA	AA	AA	AA
393	28263	Bn-scaff_16055_1-p1562768	87	C1	BB	BB	BB	BB	AB	BB	BB	BB	BB	BB	BB	AB	BB	BB	AB	--	AA	AA	BB	BB	AA	AB	BB	BB	BB	AB	BB	BB	AB	AB	AB	AB	BB	BB	BB	AA	AB	BB	AA	AA	AA	BB	BB	BB	AB
394	49029	Bn-scaff_23795_1-p227140	87	C1	BB	BB	BB	BB	AA	BB	BB	BB	BB	BB	BB	AB	BB	BB	AB	BB	AB	AB	BB	BB	AA	BB	BB	AA	BB	AB	BB	BB	AB	AB	AB	AB	BB	BB	BB	AA	AB	BB	AA	AA	AA	BB	BB	BB	AB
395	27246	Bn-scaff_15879_1-p29129	89	C1	BB	BB	AB	BB	AA	AA	AA	BB	AA	AA	AA	AA	AA	BB	AA	BB	AB	BB	BB	AB	BB	AB	AA	BB	AA	AB	AA	AA	AA	AA	AA	AA	AA	AA	AB	BB	AA	AA	AA	BB	AA	AA	AA	BB	AB
396	37775	Bn-scaff_17517_1-p419997	89	C1	AA	AA	AA	AA	AA	AA	AA	AA	AA	AA	AA	AA	AA	AA	AA	AA	AB	AA	AA	AA	AA	AA	AA	AA	AA	AA	AA	AA	AA	AA	AA	AA	AA	AA	AA	AA	AA	AA	BB	AA	AA	AA	AA	AA	AA
397	37796	Bn-scaff_17517_1-p544473	89	C1	AA	AA	AA	AA	AB	AA	AA	AA	AA	AA	AA	AA	AA	AA	AA	AA	BB	AA	AA	AA	AA	AA	AA	AA	AA	AA	AA	AA	AA	AA	AA	AA	AA	AA	AA	AA	AA	AA	AA	AA	AA	AA	AA	AA	AA
398	37774	Bn-scaff_17517_1-p418933	90	C1	AA	AA	AA	AA	AB	AA	AA	AA	AA	AA	AA	AA	AA	AA	AA	BB	BB	AB	BB	AA	AA	AA	AA	AA	AA	AA	AA	AA	AA	AA	AA	AA	AA	AA	AA	AA	AA	AA	BB	AA	AA	AA	AA	AA	AA
399	36717	Bn-scaff_17233_1-p9290	94.9	C1	BB	BB	BB	BB	AB	BB	AB	BB	BB	BB	BB	BB	BB	BB	BB	AB	--	AA	BB	BB	BB	AB	BB	BB	AB	BB	BB	AB	BB	AB	BB	BB	BB	BB	AB	BB	BB	BB	BB	BB	BB	BB	BB	BB	BB
400	24029	Bn-C13729665-p185	98.8	C1	AA	AA	AB	AB	AB	BB	AB	AA	AB	AA	BB	BB	AB	BB	AB	BB	AB	AB	BB	AA	BB	BB	BB	BB	BB	BB	BB	BB	BB	BB	BB	AB	BB	BB	AA	AB	BB	AA	BB	BB	BB	AA	BB	BB	BB
401	39641	Bn-scaff_18039_1-p176151	98.8	C1	BB	AB	AB	AB	BB	BB	AB	BB	AA	BB	BB	BB	AA	BB	BB	--	AA	BB	AA	AA	BB	AB	BB	BB	AB	BB	AA	AB	AB	BB	BB	AB	BB	BB	BB	BB	AB	BB	BB	BB	BB	BB	BB	BB	BB
402	39643	Bn-scaff_18039_1-p183233	98.8	C1	AA	BB	AB	AB	AA	AA	BB	AA	BB	AA	BB	BB	BB	AA	AA	--	BB	AA	BB	BB	AA	AA	AA	AA	BB	AA	AA	AA	AA	AA	AA	AA	AA	AA	AA	AA	AA	AA	BB	AA	AA	AA	AA	BB	AA
403	39658	Bn-scaff_18039_1-p220153	99.5	C1	BB	BB	AB	AB	AA	AB	AB	BB	BB	BB	AA	AA	BB	AA	AA	--	BB	AA	BB	BB	AA	AA	AA	AA	AB	AA	AA	AA	AA	AA	AA	AA	AA	AA	AA	AA	AA	AA	BB	AA	AA	AA	AA	BB	AA
404	39661	Bn-scaff_18039_1-p237310	99.5	C1	BB	BB	AB	AB	AA	AB	AB	BB	BB	BB	AB	AB	BB	AA	AA	BB	--	AA	BB	BB	AA	AA	AB	AA	AB	AA	AA	AA	AA	AA	AA	AB	AA	AA	AA	AA	AA	AA	BB	AB	AB	AA	AA	BB	AA
405	39664	Bn-scaff_18039_1-p265779	99.5	C1	BB	BB	AB	AB	AA	AB	AB	BB	BB	BB	AA	AA	BB	AA	AA	--	BB	AA	BB	BB	AA	AA	AA	AA	AB	AA	AA	AA	AA	AA	AA	AA	AA	AA	AA	AA	AA	AA	BB	AA	AA	AA	AA	BB	AA
406	1373	Bn-A01-p23642494	107.2	C1	AA	BB	AA	AB	AA	AA	AA	AA	AB	AA	AB	BB	BB	BB	AB	AA	AA	AA	AA	AA	AA	AA	AA	AA	BB	AA	AA	AA	AA	AA	AA	AA	BB	AA	AA	AB	AA	AA	AA	AA	AA	AB	AA	AA	AA
407	37702	Bn-scaff_17515_1-p349471	108.2	C1	BB	BB	BB	BB	BB	BB	BB	BB	BB	BB	BB	BB	BB	BB	BB	--	BB	BB	BB	AA	AA	BB	AB	AA	BB	AB	BB	BB	BB	BB	BB	BB	BB	BB	BB	BB	BB	BB	BB	AB	BB	AA	BB	BB	AB
408	37703	Bn-scaff_17515_1-p376922	108.2	C1	BB	BB	BB	BB	BB	BB	AB	BB	BB	BB	BB	BB	BB	BB	BB	--	BB	BB	BB	AA	AA	BB	AB	AA	BB	BB	BB	BB	BB	BB	BB	BB	BB	BB	BB	BB	BB	BB	BB	AB	BB	BB	BB	BB	BB
409	37707	Bn-scaff_17515_1-p388362	108.2	C1	BB	BB	BB	AB	BB	BB	BB	BB	BB	BB	BB	BB	BB	BB	BB	--	AA	AA	BB	BB	BB	BB	BB	BB	BB	BB	BB	BB	BB	BB	BB	BB	AB	BB	BB	BB	BB	BB	AA	BB	BB	BB	BB	BB	BB
410	37708	Bn-scaff_17515_1-p388588	108.2	C1	BB	BB	BB	BB	BB	BB	AB	BB	BB	BB	BB	BB	BB	BB	BB	--	BB	BB	BB	AA	AA	BB	AB	AA	BB	BB	BB	BB	BB	BB	BB	BB	BB	BB	BB	BB	BB	BB	BB	AB	BB	BB	BB	BB	BB
411	37715	Bn-scaff_17515_1-p396838	108.2	C1	BB	BB	AB	AB	BB	BB	BB	BB	BB	BB	BB	BB	BB	BB	BB	BB	--	AB	BB	BB	BB	AA	AB	BB	BB	AA	AA	AA	AB	AB	AA	AA	AB	AA	AB	BB	AA	AA	AA	AB	AA	AA	AB	BB	AA
412	37717	Bn-scaff_17515_1-p407792	108.2	C1	AA	AA	AA	AA	AB	AA	AB	AA	AA	AA	AA	AA	BB	AA	AA	BB	AA	AA	BB	BB	BB	AA	AB	BB	BB	AA	AA	AA	AB	AB	AA	AA	AB	AA	AA	AB	AA	AA	AA	AB	AA	AA	AB	AA	AA
413	47355	Bn-scaff_22115_1-p120619	113.7	C1	BB	BB	AB	BB	AB	BB	AB	BB	BB	BB	AA	AB	BB	AA	AB	BB	--	AB	BB	BB	BB	AB	BB	BB	BB	AA	BB	AB	AB	BB	AB	AB	BB	BB	BB	AB	AB	AA	BB	BB	AB	AB	AB	BB	AB
414	1397	Bn-A01-p23843222	114.7	C1	AA	AA	AA	AA	AA	AA	AA	AA	AA	AA	AA	AA	AA	AA	AA	BB	AB	AB	AA	AA	AA	AA	AA	AA	AA	AA	AA	AA	AA	AA	AA	AA	AA	AA	AA	AA	AA	AA	AA	AA	AA	AA	AA	AA	AA
415	48519	Bn-scaff_23347_1-p92439	114.7	C1	AB	AA	AB	AA	AA	AA	AA	AB	AB	AA	AB	AA	AA	AB	BB	AA	AA	BB	AA	AA	AA	AA	AB	AA	BB	BB	BB	BB	BB	BB	BB	AB	AB	BB	AB	AA	AA	BB	AA	AB	BB	BB	BB	AA	BB
416	36900	Bn-scaff_17298_1-p1558470	115.8	C1	BB	BB	BB	BB	AA	AA	AB	BB	AB	BB	BB	BB	BB	BB	BB	BB	BB	BB	BB	BB	BB	AB	BB	BB	AA	BB	AA	BB	BB	BB	BB	AA	BB	BB	BB	BB	AA	BB	AA	BB	BB	AB	BB	BB	BB
417	42972	Bn-scaff_19168_1-p15958	115.8	C1	AA	AA	AA	AA	AB	AA	AB	AA	AB	AA	AA	AA	AA	AA	AA	--	AA	AA	AA	AA	AA	AB	AA	AA	BB	AA	BB	AA	AA	AA	AA	AB	AA	AA	AA	AA	AB	AA	BB	AA	AA	AB	AA	AA	AA
418	42979	Bn-scaff_19168_1-p6425	115.8	C1	BB	BB	AA	AA	AA	AA	AA	BB	AB	BB	AA	AA	AB	AA	AA	--	AA	BB	AB	AA	AA	AB	AA	AA	AA	AA	AA	AA	AA	AA	AA	AA	AA	AA	AA	AA	AA	AA	AA	AA	AA	AA	AA	AA	AA
419	42980	Bn-scaff_19168_1-p6595	115.8	C1	AA	AA	AA	AA	AB	AA	AB	AA	AB	AA	AA	AA	AA	AA	AA	--	AA	AA	AA	AA	AA	AB	AA	AA	BB	AA	BB	AA	AA	AA	AA	AB	AA	AA	AA	AA	AB	AA	BB	AA	AA	AB	AA	AA	AA
420	42983	Bn-scaff_19168_1-p8213	115.8	C1	AA	AA	BB	BB	BB	BB	BB	AA	AB	AA	BB	BB	AB	BB	BB	--	BB	AA	AB	BB	BB	AB	BB	BB	BB	BB	BB	BB	BB	BB	BB	BB	BB	BB	BB	BB	BB	BB	BB	BB	BB	BB	BB	BB	BB
421	42986	Bn-scaff_19168_1-p9620	115.8	C1	BB	BB	BB	BB	BB	BB	BB	BB	BB	BB	BB	BB	BB	BB	BB	--	BB	AA	BB	BB	BB	BB	BB	BB	BB	BB	BB	BB	BB	BB	BB	BB	BB	BB	BB	BB	BB	BB	BB	BB	BB	BB	BB	BB	BB
422	42987	Bn-scaff_19168_1-p9913	115.8	C1	BB	BB	BB	BB	AA	AA	AB	BB	AB	BB	BB	BB	BB	BB	BB	--	BB	BB	BB	BB	BB	AB	BB	BB	AA	BB	AA	BB	BB	BB	BB	AA	BB	BB	BB	BB	AA	BB	AA	BB	BB	AB	BB	BB	BB
423	50487	Bn-scaff_27278_1-p19570	115.8	C1	AA	AA	AA	AA	AB	AA	AB	AA	AB	AA	AA	AA	AA	AA	AA	AA	AA	AA	AA	AA	AA	AB	AA	AA	BB	AA	BB	AA	AA	AA	AA	AB	AA	AA	AA	AA	AB	AA	BB	AA	AA	AB	AA	AA	AA
424	37498	Bn-scaff_17460_1-p8272	116.2	C1	AA	AA	BB	BB	BB	BB	AB	AA	AA	AA	BB	BB	BB	BB	BB	BB	AB	AB	BB	BB	BB	AB	BB	BB	AA	AB	AA	AA	AA	AA	AA	AB	AB	AA	AA	AB	BB	AA	BB	BB	AA	AB	AB	BB	BB
425	4317	Bn-A02-p3810078	0.3	C2	AA	BB	AB	BB	AB	AA	BB	AB	BB	AA	AA	BB	AB	AB	BB	AA	AB	--	AA	BB	AB	AB	BB	BB	AB	AA	BB	AB	AA	AA	AB	AA	BB	BB	AB	BB	AA	BB	AB	BB	AA	BB	BB	BB	AB
426	25237	Bn-scaff_15714_1-p1983642	1	C2	BB	BB	BB	BB	BB	BB	BB	BB	BB	BB	BB	BB	BB	BB	BB	BB	BB	AA	BB	BB	BB	BB	BB	BB	BB	BB	BB	BB	BB	BB	BB	BB	BB	BB	BB	BB	BB	BB	BB	BB	BB	BB	BB	BB	BB
427	25252	Bn-scaff_15714_1-p2383694	1	C2	AA	BB	AB	AB	AB	AB	AB	AA	AA	AA	BB	BB	AA	AB	BB	AA	AB	AA	AB	BB	AA	AA	AA	AA	AA	AA	AA	AA	AA	AA	AA	AA	AA	AA	AA	AB	AA	AA	AA	AA	AA	AA	AA	AB	AA
428	3985	Bn-A02-p2646929	2.7	C2	AA	AA	AA	AB	AA	AA	AA	AA	AA	AA	BB	BB	AA	AB	AA	AA	AB	BB	BB	AB	BB	AA	BB	BB	AB	BB	AA	AB	AA	AA	AA	AA	AA	AB	AB	AA	AA	AA	AB	BB	AA	AA	AA	AB	AB
429	25262	Bn-scaff_15714_1-p2567188	2.7	C2	AA	AA	AA	AA	AA	AA	AA	AA	AB	AA	AA	AA	AB	AA	AA	BB	AB	BB	BB	AB	BB	AA	AB	BB	AA	AA	AA	AB	AA	AA	AA	AA	AA	AA	AA	AA	AA	AA	AA	AB	AA	AA	AA	AA	AA
430	25263	Bn-scaff_15714_1-p2569623	2.7	C2	AA	AA	AA	AA	AA	AA	AA	AA	AA	AA	AA	AA	AA	AA	AA	BB	AB	BB	--	AA	AA	AA	AA	AA	AA	AA	AA	AA	AA	AA	AA	AA	AA	AA	AA	AA	AA	AA	AA	AA	AA	AA	AA	AA	AA
431	25270	Bn-scaff_15714_1-p2895311	2.7	C2	AA	AA	AA	AA	AA	AA	AA	AA	AA	AA	AA	AA	AA	AA	AA	AA	AB	BB	AB	AA	AA	AA	AA	AA	AA	AA	AA	AA	AA	AA	AA	AA	AA	AA	AA	AA	AA	AA	AA	AA	AA	AA	AA	AA	AA
432	25271	Bn-scaff_15714_1-p2978071	2.7	C2	AA	AA	AA	AB	BB	BB	AB	AA	AB	AA	AB	AB	AA	AB	AA	AA	AB	AA	AA	BB	AA	AB	AA	AA	AB	BB	BB	AB	BB	BB	BB	AB	AA	AB	AB	AA	AB	AA	AA	AA	BB	BB	AB	AB	BB
433	3615	Bn-A02-p2274901	3	C2	AB	BB	BB	BB	AB	BB	AB	AA	AB	BB	BB	BB	AB	AA	BB	AA	AA	AB	AA	BB	BB	AB	AB	BB	BB	AA	BB	AB	BB	BB	BB	AB	AA	AA	AB	BB	AB	BB	AA	BB	BB	BB	AB	AA	AA
434	3617	Bn-A02-p2277616	3	C2	BB	BB	BB	BB	BB	BB	BB	BB	BB	BB	BB	BB	BB	BB	BB	AA	AB	AB	AB	BB	BB	BB	BB	BB	BB	BB	BB	BB	BB	BB	BB	BB	BB	BB	BB	BB	BB	BB	BB	BB	BB	BB	BB	BB	BB
435	25288	Bn-scaff_15714_1-p3138594	3	C2	AA	AA	AB	AA	AA	AB	AA	AA	AA	AA	AA	AA	AB	AA	AA	BB	AB	AB	BB	AA	AA	AA	AA	AA	AA	AB	AA	AA	AA	AA	AA	BB	AA	AB	BB	AB	AA	AA	AB	AA	AA	BB	AA	AB	AB
436	48312	Bn-scaff_22970_1-p247775	3	C2	AA	AA	AB	AA	AA	AA	AA	AA	AA	AA	AA	AA	AA	AA	AA	AA	AB	AA	AA	AA	AA	AB	AA	AA	AA	AA	AA	AA	AB	BB	AA	AA	AA	AB	AA	BB	AA	BB	AA	AA	BB	AA	AB	AA	AA
437	48330	Bn-scaff_22970_1-p370489	3	C2	AA	AA	AA	AA	AA	AA	AA	AA	AA	AA	AA	AA	AA	AA	AA	BB	AB	AB	--	AA	AA	AA	AA	AA	AA	AA	AA	AA	AA	AA	AA	AA	AA	AA	AA	AA	AA	AA	AA	AA	AA	AA	AA	AA	AA
438	48332	Bn-scaff_22970_1-p372788	3	C2	AA	AA	AA	AA	AA	AA	AA	AA	AA	AA	AA	AA	AA	AA	AA	BB	AB	AB	AB	AA	AA	AA	AA	AA	AA	AA	AA	AA	AA	AA	AA	AA	AA	AA	AA	AA	AA	AA	AA	AA	AA	AA	AA	AA	AA
439	48333	Bn-scaff_22970_1-p372931	3	C2	AB	BB	BB	BB	AB	BB	AB	AA	AB	BB	BB	BB	AB	AA	BB	AA	AA	AB	AA	BB	BB	AB	AB	BB	AA	AA	BB	AA	BB	BB	BB	AB	AA	AA	AB	BB	AB	BB	AA	BB	BB	BB	AB	AA	AA
440	48334	Bn-scaff_22970_1-p372961	3	C2	BB	BB	BB	BB	BB	AB	BB	BB	BB	BB	BB	BB	BB	BB	BB	BB	BB	AB	BB	AA	BB	BB	BB	BB	BB	BB	BB	BB	BB	BB	BB	BB	BB	BB	BB	BB	BB	BB	BB	BB	BB	BB	BB	BB	BB
441	48340	Bn-scaff_22970_1-p386682	3	C2	AA	AA	AA	AB	AA	AA	AA	AA	AA	AA	AA	AA	AA	AA	AA	AA	AB	AB	AA	BB	AA	AA	AA	AA	AA	AA	AA	AA	AA	AA	AA	AA	AA	AA	AA	AA	AA	AA	AB	AA	AA	AA	AA	AA	AA
442	48352	Bn-scaff_22970_1-p499830	3	C2	AA	AA	AA	AA	AA	AA	AA	AA	AB	AB	AB	BB	AB	AA	AA	AA	AA	AB	AA	AA	BB	AB	AB	BB	AB	AA	AA	AA	AA	AA	AA	AA	BB	AA	AA	AA	AA	AA	AA	BB	BB	AA	AA	AA	AA
443	3489	Bn-A02-p2130611	3.3	C2	BB	BB	BB	BB	BB	BB	BB	BB	BB	BB	BB	BB	BB	BB	BB	AA	AB	AB	AB	BB	BB	BB	BB	BB	BB	BB	BB	BB	BB	BB	BB	BB	BB	BB	BB	BB	BB	BB	BB	BB	BB	BB	BB	BB	BB
444	3490	Bn-A02-p2130925	3.3	C2	BB	BB	BB	BB	BB	BB	BB	BB	BB	BB	BB	BB	BB	BB	BB	AA	AB	AB	AB	BB	BB	BB	BB	BB	BB	BB	BB	BB	BB	BB	BB	BB	BB	BB	BB	BB	BB	BB	BB	BB	BB	BB	BB	BB	BB
445	3305	Bn-A02-p1761218	4.3	C2	AA	AA	AA	AA	AA	AA	AA	AA	AA	AA	AA	AA	AA	AA	AA	AA	BB	AA	AA	AA	AA	AA	AA	AA	AA	AA	AA	AA	AA	AA	AA	AA	AA	AA	AA	AA	AA	AA	AA	AA	AA	AA	AA	AA	AA
446	40416	Bn-scaff_18321_1-p170290	4.3	C2	AB	BB	BB	AB	AB	AB	AB	AB	AB	BB	AB	AB	BB	AA	BB	AA	AA	--	AA	AA	BB	BB	BB	BB	BB	BB	BB	BB	BB	BB	BB	BB	BB	AB	BB	BB	BB	BB	AB	BB	BB	BB	BB	BB	BB
447	25250	Bn-scaff_15714_1-p2368497	7.4	C2	AA	AB	AB	AA	BB	BB	BB	AA	AB	AA	AB	AA	AB	AB	AA	AA	AB	AA	AA	AA	BB	BB	AB	AB	BB	BB	BB	BB	BB	BB	BB	BB	AB	BB	BB	BB	AB	AA	AA	AA	BB	AB	BB	BB	BB
448	4204	Bn-A02-p3072415	8.7	C2	BB	BB	BB	BB	BB	BB	BB	BB	BB	BB	BB	BB	BB	BB	BB	BB	BB	BB	AB	AA	BB	BB	BB	BB	BB	BB	BB	BB	BB	BB	BB	BB	BB	BB	BB	BB	BB	BB	BB	BB	BB	BB	BB	BB	BB
449	4209	Bn-A02-p3080150	8.7	C2	BB	BB	BB	BB	BB	BB	BB	BB	BB	BB	BB	BB	BB	BB	BB	BB	BB	AB	BB	BB	BB	BB	BB	BB	BB	BB	AB	BB	BB	BB	BB	BB	BB	BB	BB	BB	BB	BB	BB	BB	BB	BB	BB	BB	BB
450	4214	Bn-A02-p3096890	8.7	C2	AA	AA	AA	AA	AA	AA	AA	AA	AA	AA	AA	AA	AA	AA	AA	AB	AB	AB	BB	AA	AA	AA	AA	AA	AA	AA	AA	AA	AA	AA	AA	AA	AA	AA	AA	AA	AA	AA	AA	AA	AA	AA	AA	AA	AA
451	4217	Bn-A02-p3142416	8.7	C2	AA	AA	AA	AA	AA	AA	AA	AA	AA	AA	AA	AA	AA	AA	AA	AA	AB	AB	BB	AA	AA	AA	AA	AA	AA	AA	AA	AA	AA	AA	AA	AA	AA	AA	AA	AA	AA	AA	AA	AA	AA	AA	AA	AA	AA
452	25205	Bn-scaff_15714_1-p1080911	9.7	C2	BB	BB	AA	AB	AB	BB	BB	BB	BB	BB	AB	BB	AA	BB	BB	AA	AB	AB	AA	BB	BB	AB	AA	AA	BB	BB	AB	AB	AA	AB	AB	AA	BB	AA	AB	AA	AB	AA	BB	BB	BB	AB	AB	AB	BB
453	25221	Bn-scaff_15714_1-p1787439	9.7	C2	AB	AB	AB	AB	AB	BB	AB	AB	AA	AA	AA	AB	BB	BB	BB	AA	AB	AB	--	BB	AA	AA	AB	AB	AB	BB	BB	BB	BB	BB	BB	BB	BB	BB	AB	AB	AB	BB	AA	AA	BB	BB	BB	AB	BB
454	4318	Bn-A02-p3821814	10	C2	BB	BB	BB	BB	BB	BB	BB	BB	BB	BB	BB	BB	BB	BB	BB	AB	AB	AB	AA	BB	BB	BB	BB	BB	BB	BB	BB	BB	BB	BB	BB	BB	BB	BB	BB	BB	BB	BB	BB	BB	BB	BB	BB	BB	BB
455	4325	Bn-A02-p3897546	10	C2	AA	AA	AA	AA	AA	AA	AA	AA	AA	AA	AA	AA	AA	AA	AA	AA	BB	BB	AB	AA	AA	AA	AA	AA	AA	AA	AA	AA	AA	AA	AA	AA	AA	AA	AA	AA	AA	AA	AA	AA	AA	AA	AA	AA	AA
456	25331	Bn-scaff_15714_1-p727914	10	C2	AA	AA	AB	AB	AA	BB	AA	AA	AA	AA	AA	AA	AB	AA	AA	AA	AA	AB	AA	AA	AA	AA	AA	AA	BB	AA	AA	AA	AA	AA	AA	AB	AA	AA	AA	BB	AB	AA	AA	AB	AA	AB	AA	AB	AA
457	25361	Bn-scaff_15714_1-p977841	10	C2	AA	AA	AA	AA	AA	AA	AA	AA	AA	AA	AA	AA	AA	AA	AA	BB	AB	AB	AB	AA	AA	AA	AA	AA	AA	AA	AA	AA	AA	AA	AA	AA	AA	AA	AA	AA	AA	AA	AA	AA	AA	AA	AA	AA	AA
458	4369	Bn-A02-p4291278	10.8	C2	BB	BB	BB	BB	BB	BB	BB	BB	BB	BB	BB	BB	BB	BB	BB	AA	BB	AB	BB	BB	BB	BB	BB	BB	BB	BB	BB	BB	BB	BB	BB	BB	BB	BB	BB	BB	BB	BB	BB	BB	BB	BB	BB	BB	BB
459	4391	Bn-A02-p4704233	11.6	C2	BB	BB	BB	BB	BB	BB	BB	BB	BB	BB	BB	BB	BB	BB	BB	AA	--	AA	AA	BB	BB	BB	BB	BB	BB	BB	BB	BB	BB	BB	BB	BB	BB	BB	BB	BB	BB	BB	BB	BB	BB	BB	BB	BB	BB
460	4396	Bn-A02-p4744168	11.6	C2	AA	AA	AA	AA	AA	AA	AA	AA	AA	AA	AA	AA	AA	AA	AA	BB	AA	AB	BB	AA	AA	AA	AA	AA	AA	AA	AA	AA	AA	AA	AA	AA	AA	AA	AA	AA	AA	AA	AA	AA	AA	AA	AA	AA	AA
461	47831	Bn-scaff_22527_1-p339764	11.6	C2	BB	BB	BB	BB	BB	BB	BB	BB	BB	BB	BB	BB	BB	BB	BB	AA	AB	AB	AB	BB	BB	BB	BB	BB	BB	BB	BB	BB	BB	BB	BB	BB	BB	BB	BB	BB	BB	BB	BB	BB	BB	BB	BB	BB	BB
462	4414	Bn-A02-p5040691	12.9	C2	AA	AA	AA	AA	AA	AA	AA	AA	AA	AA	AA	AA	AA	AA	AA	BB	AA	AA	AA	AA	AA	AA	AA	AA	AA	AA	AA	AA	AA	AA	AA	AA	AA	AA	AA	AA	AA	AA	AA	AA	AA	AA	AA	AA	AA
463	41954	Bn-scaff_18636_1-p34871	20.5	C2	AB	AB	AB	AB	BB	BB	AB	BB	AB	AB	AB	AB	BB	BB	AB	--	AB	AB	BB	BB	AB	AB	BB	BB	BB	AB	AB	BB	AB	BB	AB	BB	BB	AA	AB	AB	AB	AB	AB	BB	AB	AB	BB	BB	AB
464	44013	Bn-scaff_19467_1-p26963	20.5	C2	BB	AA	AB	BB	AB	AA	BB	BB	AB	AA	AA	BB	AA	BB	AB	AA	AB	AB	AA	AA	AB	BB	AB	AB	BB	AB	AB	BB	AA	AB	BB	AB	BB	BB	BB	BB	BB	BB	AB	AB	AB	AB	BB	BB	AB
465	4657	Bn-A02-p7067463	20.8	C2	AA	AA	AA	AA	AA	AA	AA	AA	AA	AA	AA	AA	AA	AA	AA	AB	BB	BB	BB	AA	AA	AA	AA	AA	AA	AA	AA	AA	AA	AA	AA	AA	AA	AA	AA	AA	AA	AA	AA	AA	AA	AA	AA	AA	AA
466	4673	Bn-A02-p7250607	20.8	C2	AA	AA	AA	AA	AA	AA	AA	AA	AA	AA	AA	AA	AA	AA	AA	BB	BB	BB	BB	AA	AA	AA	AA	AA	AA	AA	AA	AA	AA	AA	AA	AA	AA	AA	AA	AA	AA	AA	AA	AA	AA	AA	AA	AA	AA
467	4685	Bn-A02-p7306278	20.8	C2	AA	AA	AA	AA	AA	AA	AA	AA	AA	AA	AA	AA	AA	AA	AA	BB	AB	AB	AB	AA	AA	AA	AA	AA	AA	AA	AA	AA	AA	AA	AA	AA	AA	AA	AA	AA	AA	AA	AA	AA	AA	AA	AA	AA	AA
468	35204	Bn-scaff_16804_1-p653237	20.8	C2	AA	AA	AA	AA	AB	AA	AA	AB	AA	AA	AA	AA	AA	AA	AB	BB	AB	AB	--	AB	AB	AA	AB	AB	AA	AA	AA	AA	BB	AB	AB	AB	AA	AA	AA	BB	AA	AA	AA	AA	BB	AB	AA	AA	AA
469	47904	Bn-scaff_22670_1-p170074	21.1	C2	BB	BB	BB	AA	BB	AA	BB	BB	BB	BB	AA	AA	BB	AB	BB	BB	AB	AB	BB	AA	AB	AA	BB	BB	BB	AB	AB	AB	AA	AB	BB	AB	AA	AA	AB	BB	AB	BB	AB	BB	AB	AA	AA	BB	AA
470	45122	Bn-scaff_20461_1-p238051	21.4	C2	BB	BB	BB	BB	BB	BB	BB	BB	BB	BB	BB	AB	AB	BB	BB	BB	BB	BB	BB	BB	BB	BB	BB	BB	BB	AA	AB	BB	BB	AB	BB	BB	AA	AA	--	BB	BB	BB	BB	AB	BB	BB	BB	BB	AB
471	45128	Bn-scaff_20461_1-p290320	21.4	C2	BB	BB	BB	BB	BB	BB	BB	BB	BB	BB	BB	AB	AB	AB	BB	BB	BB	BB	BB	BB	AB	BB	AB	AB	BB	AA	AB	BB	AA	AB	BB	BB	BB	AA	AA	AA	BB	BB	BB	AB	BB	BB	BB	BB	AB
472	38537	Bn-scaff_17725_1-p514557	22.8	C2	AA	AB	AB	AA	AB	AA	BB	AA	AA	AB	AA	AB	BB	AA	AB	AA	AA	AB	--	AA	AB	AB	AB	AB	BB	AB	AA	AB	AA	AA	AB	AB	BB	AA	AB	BB	AB	BB	AB	AB	AB	AA	AA	BB	AB
473	45813	Bn-scaff_20942_1-p185262	23.8	C2	BB	AA	AA	AA	AA	AA	BB	BB	BB	AB	AA	AA	BB	AA	AA	AA	AA	AA	--	AA	AA	AA	AA	AA	AA	AB	AA	AA	AA	AA	AA	AA	AA	AA	AA	AA	AA	AA	AB	AA	AA	AA	AA	AA	AB
474	45822	Bn-scaff_20942_1-p244803	23.8	C2	BB	AA	AA	AA	AA	AA	BB	BB	BB	BB	AA	AA	BB	AA	AB	BB	AB	AB	BB	BB	BB	AB	AB	BB	BB	AB	AB	AA	AA	BB	AB	BB	AA	AA	AA	AA	AB	AA	AB	AB	AB	BB	BB	BB	AB
475	45824	Bn-scaff_20942_1-p245654	23.8	C2	BB	AA	AA	AA	AA	AA	BB	BB	BB	BB	AA	AA	BB	AA	AB	--	AA	AA	BB	BB	BB	AA	AB	BB	BB	AB	AB	AA	AA	BB	AB	BB	AA	AA	AA	AA	AB	AA	AB	AB	AB	BB	BB	AB	AB
476	45825	Bn-scaff_20942_1-p246578	23.8	C2	AA	BB	BB	BB	BB	BB	AA	AA	AA	AA	BB	BB	AA	BB	AB	--	BB	BB	AA	AA	AA	AB	AB	AA	AA	AB	AB	BB	BB	AA	AB	AA	BB	BB	BB	BB	AB	BB	AB	AB	AB	AA	AA	AA	AB
477	45827	Bn-scaff_20942_1-p247725	23.8	C2	AA	BB	BB	BB	BB	BB	AA	AA	AA	AA	BB	BB	AA	BB	BB	--	BB	BB	AA	BB	AB	BB	BB	BB	AA	AB	BB	BB	BB	BB	BB	AB	BB	BB	BB	BB	BB	BB	AB	AB	BB	AA	AA	BB	AB
478	45889	Bn-scaff_20942_1-p69491	23.8	C2	AA	BB	AB	BB	AA	AA	AA	AA	AA	AA	AA	AA	AB	AB	AA	AA	AA	AB	AA	AA	AB	AB	AB	AA	BB	AB	AB	BB	BB	AA	AA	BB	AA	AA	AB	BB	AB	AA	AA	BB	AA	BB	BB	AB	AA
479	45892	Bn-scaff_20942_1-p734832	24.6	C2	AA	AB	AA	AA	AB	BB	AA	AA	AA	AB	AA	AA	BB	AA	AA	--	AA	AA	BB	AA	AA	AB	AA	AA	AA	AA	AA	AA	AA	AA	AA	AA	AA	AA	AA	AA	AA	AA	AA	AB	AA	AA	AA	AB	AA
480	45837	Bn-scaff_20942_1-p344549	25.4	C2	BB	AB	AB	AA	BB	BB	BB	BB	BB	BB	AB	AA	BB	BB	AA	BB	BB	BB	BB	BB	BB	BB	BB	BB	BB	AA	AB	AB	BB	BB	AB	BB	AA	AA	AB	BB	BB	AA	AB	BB	BB	BB	BB	BB	AB
481	50005	Bn-scaff_25704_1-p19623	25.4	C2	AA	BB	BB	BB	BB	BB	AA	AA	AA	AB	BB	BB	AA	BB	BB	BB	BB	BB	--	BB	BB	BB	BB	BB	BB	AB	BB	BB	BB	BB	BB	BB	BB	BB	BB	BB	BB	BB	AB	BB	BB	BB	BB	BB	AB
482	4719	Bn-A02-p7531907	27.8	C2	BB	BB	BB	BB	BB	BB	BB	BB	BB	BB	BB	BB	BB	BB	BB	AB	AA	AA	BB	BB	BB	BB	BB	BB	BB	BB	BB	BB	BB	BB	BB	BB	BB	BB	BB	BB	BB	BB	BB	BB	BB	BB	BB	BB	BB
483	4667	Bn-A02-p7207945	28.1	C2	BB	BB	BB	BB	BB	BB	BB	BB	BB	BB	BB	BB	BB	BB	BB	AA	BB	BB	AA	BB	BB	BB	BB	BB	BB	BB	BB	BB	BB	BB	BB	BB	BB	BB	BB	BB	BB	BB	BB	BB	BB	BB	BB	BB	BB
484	4696	Bn-A02-p7368167	28.1	C2	BB	BB	BB	BB	BB	BB	BB	BB	BB	BB	BB	BB	BB	BB	BB	BB	BB	BB	AA	BB	BB	BB	BB	BB	BB	BB	BB	BB	BB	BB	BB	BB	BB	BB	BB	BB	BB	BB	BB	BB	BB	BB	BB	BB	BB
485	30715	Bn-scaff_16269_1-p609618	32.6	C2	AA	AA	AB	AA	AA	AA	AA	AA	BB	AA	BB	AA	AB	AB	AA	AA	AB	AB	--	BB	AB	AA	AB	AB	AA	AB	AB	AA	AB	AB	AA	AB	BB	BB	AA	AB	AA	AA	AA	BB	AA	AB	AA	AA	AB
486	30698	Bn-scaff_16269_1-p296261	33.3	C2	AB	BB	AB	BB	AA	BB	AA	BB	AA	BB	BB	BB	BB	AA	AB	AA	AB	AA	AA	AA	AB	AB	AB	AB	AA	AA	BB	AB	AA	AA	AA	AA	AA	AA	AB	AA	BB	AA	AB	AB	AA	AB	AA	AB	AA
487	24966	Bn-scaff_15712_5-p649917	44.7	C2	AB	AB	AA	BB	AB	AA	BB	AA	BB	BB	AA	AA	BB	BB	AB	AA	AB	AA	--	AA	AA	AB	AA	AA	BB	AB	AB	AA	BB	AB	AA	BB	AA	BB	AB	AB	AB	AA	AB	AA	AB	BB	BB	AA	AB
488	45885	Bn-scaff_20942_1-p689254	46.8	C2	BB	BB	AB	AA	BB	BB	BB	AA	AB	AB	AA	BB	BB	BB	BB	BB	BB	BB	BB	AA	BB	AB	BB	BB	BB	AB	AB	AB	BB	BB	BB	BB	BB	BB	BB	BB	AB	BB	BB	BB	BB	BB	BB	AB	BB
489	45886	Bn-scaff_20942_1-p689496	46.8	C2	BB	BB	AB	AA	BB	BB	BB	AA	AB	AB	AA	BB	BB	BB	BB	BB	BB	BB	BB	AA	BB	AB	BB	BB	BB	AB	AB	AB	BB	BB	BB	BB	BB	BB	BB	BB	AB	BB	BB	BB	BB	BB	BB	AB	BB
490	45882	Bn-scaff_20942_1-p672835	47.8	C2	AA	AA	AB	BB	AA	AA	AA	BB	AB	AB	BB	AA	AA	AA	AA	BB	AB	AB	BB	BB	AA	AB	AA	AA	AA	AB	AB	AB	AA	AA	AA	AA	AA	AA	AA	AA	AB	AA	AA	AA	AA	AA	AA	AB	AA
491	45887	Bn-scaff_20942_1-p692183	47.8	C2	BB	BB	AB	AA	BB	BB	BB	AA	AB	AB	AA	BB	BB	BB	BB	AA	AB	AB	AB	AA	BB	AB	BB	BB	BB	AB	AB	AB	BB	BB	BB	BB	BB	BB	BB	BB	AB	BB	BB	BB	BB	BB	BB	AB	BB
492	50406	Bn-scaff_27039_1-p399936	51.5	C2	BB	BB	BB	BB	AA	BB	BB	BB	BB	BB	AB	BB	BB	BB	AB	--	BB	AA	BB	BB	BB	AB	BB	BB	BB	BB	BB	AA	BB	BB	BB	BB	BB	AA	AA	BB	BB	BB	AB	BB	BB	BB	AB	AB	BB
493	50407	Bn-scaff_27039_1-p400763	51.5	C2	AA	AA	AA	AA	AB	AA	AA	AA	AA	AA	AA	AA	AA	AA	AA	--	AA	BB	AA	AA	AA	AB	AA	AA	AA	AA	AA	BB	AA	AA	AA	AA	AA	BB	BB	AA	AA	AA	AB	AA	AA	AA	AB	AB	AA
494	50404	Bn-scaff_27039_1-p337777	53.1	C2	BB	BB	AB	BB	BB	BB	BB	BB	BB	BB	AB	AB	BB	BB	BB	BB	AB	BB	AB	--	AB	AB	AB	AA	BB	AB	AA	BB	AA	AB	AA	BB	BB	BB	BB	BB	AB	AB	BB	AB	AB	AB	BB	BB	AB
495	30937	Bn-scaff_16300_1-p625805	64.3	C2	AA	AA	AA	AA	AB	AA	AA	AA	AA	AA	AA	BB	AB	AA	AB	--	AA	AA	AA	AB	AA	AA	AA	AA	AA	AA	AA	AA	AA	AA	AA	AA	AA	AA	AA	AA	AA	AA	AA	AA	AA	AA	AA	AB	AA
496	30931	Bn-scaff_16300_1-p419855	66	C2	AA	AA	AA	AA	AB	AA	--	AA	AA	AA	AA	AA	AA	AA	AA	AA	AB	AB	AA	AA	AA	AB	AB	AB	AB	AA	AA	AA	BB	BB	BB	AA	AA	BB	BB	AA	AA	AA	AA	AB	AA	AB	AB	AA	AA
497	30932	Bn-scaff_16300_1-p420415	66	C2	BB	BB	BB	BB	BB	BB	BB	BB	AB	BB	BB	BB	BB	BB	AB	--	BB	BB	BB	BB	BB	BB	BB	BB	BB	BB	AB	BB	BB	BB	BB	BB	AA	BB	BB	BB	BB	BB	BB	BB	BB	BB	BB	AB	BB
498	46043	Bn-scaff_21131_1-p130599	68.1	C2	AA	AA	AA	AA	AB	AA	AA	AA	AA	AA	AA	AA	AA	AA	AA	--	BB	AB	AA	AA	BB	AB	AB	AB	AB	BB	AB	AB	BB	AB	BB	AB	AA	AA	BB	BB	AB	AA	AA	AB	BB	AB	BB	AA	BB
499	30857	Bn-scaff_16298_1-p102179	68.4	C2	BB	BB	BB	BB	BB	BB	BB	BB	BB	BB	BB	BB	BB	BB	BB	--	AA	AA	BB	BB	BB	BB	BB	BB	BB	BB	BB	BB	BB	BB	BB	BB	BB	BB	BB	BB	BB	BB	BB	BB	BB	BB	BB	BB	BB
500	30858	Bn-scaff_16298_1-p102556	68.4	C2	BB	BB	BB	BB	BB	BB	BB	BB	BB	BB	BB	BB	BB	BB	BB	--	AA	AA	BB	BB	BB	BB	BB	BB	BB	BB	BB	BB	BB	BB	BB	BB	BB	BB	BB	BB	BB	BB	BB	BB	BB	BB	BB	BB	BB
501	30859	Bn-scaff_16298_1-p103959	68.4	C2	BB	BB	BB	BB	BB	BB	BB	BB	BB	BB	BB	BB	BB	BB	BB	--	AA	AA	BB	BB	BB	BB	BB	BB	BB	BB	BB	BB	BB	BB	BB	BB	BB	BB	BB	BB	BB	BB	BB	BB	BB	BB	BB	BB	BB
502	30860	Bn-scaff_16298_1-p105077	68.4	C2	AA	AA	AA	AA	AA	AA	AA	AA	AA	AA	AA	AA	AA	AA	AA	--	BB	BB	AA	AA	AA	AA	AA	AA	AA	AA	AA	AA	AA	AA	AA	AA	AA	AA	AA	AA	AA	AA	AA	AA	AA	AA	AA	AA	AA
503	30861	Bn-scaff_16298_1-p105630	68.4	C2	BB	BB	BB	BB	BB	BB	BB	BB	BB	BB	BB	BB	BB	BB	BB	--	AA	AA	BB	BB	BB	BB	BB	BB	BB	BB	BB	BB	BB	BB	BB	BB	BB	BB	BB	BB	BB	BB	BB	BB	BB	BB	BB	BB	BB
504	30862	Bn-scaff_16298_1-p107314	68.4	C2	BB	BB	BB	BB	BB	BB	BB	BB	BB	BB	BB	BB	BB	BB	BB	--	AA	AA	BB	BB	BB	BB	BB	BB	BB	BB	BB	BB	BB	BB	BB	BB	BB	BB	BB	BB	BB	BB	BB	BB	BB	BB	BB	BB	BB
505	30864	Bn-scaff_16298_1-p108803	68.4	C2	AA	AA	AA	AA	AA	AA	AA	AA	AA	AA	AA	AA	AA	AA	AA	--	BB	BB	AA	AA	AA	AA	AA	AA	AA	AA	AA	AA	AA	AA	AA	AA	AA	AA	AA	AA	AA	AA	AA	AA	AA	AA	AA	AA	AA
506	30865	Bn-scaff_16298_1-p109210	68.4	C2	BB	BB	BB	BB	BB	BB	BB	BB	BB	BB	BB	BB	BB	BB	BB	--	AA	AA	BB	BB	BB	BB	BB	BB	BB	BB	BB	BB	BB	BB	BB	BB	BB	BB	BB	BB	BB	BB	BB	BB	BB	BB	BB	BB	BB
507	30869	Bn-scaff_16298_1-p150681	68.4	C2	BB	BB	BB	BB	BB	BB	BB	BB	BB	BB	BB	BB	BB	BB	BB	--	AA	AA	BB	BB	BB	BB	BB	BB	BB	BB	BB	BB	BB	BB	BB	BB	BB	BB	BB	BB	BB	BB	BB	BB	BB	BB	BB	BB	BB
508	30874	Bn-scaff_16298_1-p192797	68.4	C2	BB	BB	BB	BB	BB	BB	BB	BB	BB	BB	BB	BB	BB	BB	BB	BB	AA	AA	BB	BB	BB	BB	BB	BB	BB	BB	BB	BB	BB	BB	BB	BB	BB	BB	BB	BB	BB	BB	BB	BB	BB	BB	BB	BB	BB
509	30877	Bn-scaff_16298_1-p216741	68.4	C2	BB	BB	BB	BB	BB	BB	BB	BB	BB	BB	BB	BB	BB	BB	BB	--	AA	AA	BB	BB	BB	BB	BB	BB	BB	BB	BB	BB	BB	BB	BB	BB	BB	BB	BB	BB	BB	BB	BB	BB	BB	BB	BB	BB	BB
510	30878	Bn-scaff_16298_1-p230628	68.4	C2	BB	BB	BB	BB	BB	BB	BB	BB	BB	BB	BB	BB	BB	BB	BB	--	AA	AA	BB	BB	BB	BB	BB	BB	BB	BB	BB	BB	BB	BB	BB	BB	BB	BB	BB	BB	BB	BB	BB	BB	BB	BB	BB	BB	BB
511	30879	Bn-scaff_16298_1-p230694	68.4	C2	AA	AA	AA	AA	AA	AA	AA	AA	AA	AA	AA	AA	AA	AA	AA	--	BB	BB	AA	AA	AA	AA	AA	AA	AA	AA	AA	AA	AA	AA	AA	AA	AA	AA	AA	AA	AA	AA	AA	AA	AA	AA	AA	AA	AA
512	30880	Bn-scaff_16298_1-p247612	68.4	C2	AA	AA	AA	AA	AA	AA	AA	AA	AA	AA	AA	AA	AA	AA	AA	--	BB	BB	AA	AA	AA	AA	AA	AA	AA	AA	AA	AA	AA	AA	AA	AA	AA	AA	AA	AA	AA	AA	AA	AA	AA	AA	AA	AA	AA
513	30881	Bn-scaff_16298_1-p249057	68.4	C2	BB	BB	BB	BB	BB	BB	BB	BB	BB	BB	BB	BB	BB	BB	BB	--	AA	AA	BB	BB	BB	BB	BB	BB	BB	BB	BB	BB	BB	BB	BB	BB	BB	BB	BB	BB	BB	BB	BB	BB	BB	BB	BB	BB	BB
514	32429	Bn-scaff_16449_1-p1020504	68.4	C2	BB	BB	BB	BB	BB	BB	BB	BB	BB	BB	BB	BB	BB	BB	BB	--	AA	AA	BB	BB	BB	BB	BB	BB	BB	BB	BB	BB	BB	BB	BB	BB	BB	BB	BB	BB	BB	BB	BB	BB	BB	BB	BB	BB	BB
515	32477	Bn-scaff_16449_1-p670197	68.4	C2	AA	AA	AA	AA	AA	AA	BB	AA	AA	AA	AA	AA	BB	AA	AA	--	BB	BB	BB	AA	AA	AA	AA	AA	AA	AA	AA	AA	AA	AA	AA	AA	AA	AA	AA	AA	AA	AA	AA	AA	AA	AA	AA	AA	AA
516	32484	Bn-scaff_16449_1-p810873	68.4	C2	BB	BB	BB	BB	BB	BB	BB	BB	BB	BB	BB	BB	BB	BB	BB	--	AA	AA	BB	BB	BB	BB	BB	BB	BB	BB	BB	BB	BB	BB	BB	BB	BB	BB	BB	BB	BB	BB	BB	BB	BB	BB	BB	BB	BB
517	32486	Bn-scaff_16449_1-p850527	68.4	C2	BB	BB	BB	BB	BB	BB	AA	BB	BB	BB	BB	BB	AA	BB	BB	--	AB	AA	BB	BB	BB	BB	BB	BB	BB	BB	BB	BB	BB	BB	BB	BB	BB	BB	BB	BB	BB	BB	BB	BB	BB	BB	BB	BB	BB
518	32488	Bn-scaff_16449_1-p875975	68.4	C2	BB	BB	BB	BB	BB	BB	AA	BB	BB	BB	BB	BB	--	BB	BB	BB	AB	AA	BB	BB	BB	BB	BB	BB	BB	BB	BB	BB	BB	BB	BB	BB	BB	BB	BB	BB	BB	BB	BB	BB	BB	BB	BB	BB	BB
519	46044	Bn-scaff_21131_1-p149854	68.4	C2	BB	BB	BB	BB	BB	BB	BB	BB	BB	BB	BB	BB	BB	BB	BB	--	AA	AA	BB	BB	BB	BB	BB	BB	BB	BB	BB	BB	BB	BB	BB	BB	BB	BB	BB	BB	BB	BB	BB	BB	BB	BB	BB	BB	BB
520	46050	Bn-scaff_21131_1-p176860	68.4	C2	BB	BB	BB	BB	BB	BB	BB	BB	BB	BB	BB	BB	BB	BB	BB	--	AA	AA	BB	BB	BB	BB	BB	BB	BB	BB	BB	BB	BB	BB	BB	BB	BB	BB	BB	BB	BB	BB	BB	BB	BB	BB	BB	BB	BB
521	46053	Bn-scaff_21131_1-p251801	68.4	C2	BB	BB	BB	BB	BB	BB	BB	BB	BB	BB	BB	BB	BB	BB	BB	--	AA	AA	BB	BB	BB	BB	BB	BB	BB	BB	BB	BB	BB	BB	BB	BB	BB	BB	BB	BB	BB	BB	BB	BB	BB	BB	BB	BB	BB
522	46054	Bn-scaff_21131_1-p252047	68.4	C2	AA	AA	AA	AA	AA	AA	AA	AA	AA	AA	AA	AA	AA	AA	AA	--	BB	BB	AA	AA	AA	AA	AA	AA	AA	AA	AA	AA	AA	AA	AA	AA	AA	AA	AA	AA	AA	AA	AA	AA	AA	AA	AA	AA	AA
523	46067	Bn-scaff_21131_1-p318065	68.4	C2	BB	BB	BB	BB	BB	BB	BB	BB	BB	BB	BB	BB	BB	BB	BB	--	AA	AA	BB	BB	BB	BB	BB	BB	BB	BB	BB	BB	BB	BB	BB	BB	BB	BB	BB	BB	BB	BB	BB	BB	BB	BB	BB	BB	BB
524	46068	Bn-scaff_21131_1-p324044	68.4	C2	BB	BB	BB	BB	BB	BB	BB	BB	BB	BB	BB	BB	BB	BB	BB	--	AA	AA	BB	BB	BB	BB	BB	BB	BB	BB	BB	BB	BB	BB	BB	BB	BB	BB	BB	BB	BB	BB	BB	BB	BB	BB	BB	BB	BB
525	46069	Bn-scaff_21131_1-p337395	68.4	C2	AA	AA	AA	AA	AA	AA	AA	AA	AA	AA	AA	AA	AA	AA	AA	--	BB	BB	AA	AA	AA	AA	AA	AA	AA	AA	AA	AA	AA	AA	AA	AA	AA	AA	AA	AA	AA	AA	AA	AA	AA	AA	AA	AA	AA
526	46070	Bn-scaff_21131_1-p338132	68.4	C2	AA	AA	AA	BB	AA	BB	AA	AA	AA	AB	AA	AA	AA	AA	AB	--	BB	BB	AA	AA	BB	AB	AB	AB	BB	BB	AB	AB	BB	BB	BB	AB	AA	AA	BB	BB	AB	BB	AA	AB	BB	AB	BB	AA	BB
527	46071	Bn-scaff_21131_1-p338886	68.4	C2	BB	BB	BB	BB	BB	BB	BB	BB	BB	BB	BB	BB	BB	BB	BB	--	AA	AA	BB	BB	BB	BB	BB	BB	BB	BB	BB	BB	BB	BB	BB	BB	BB	BB	BB	BB	BB	BB	BB	BB	BB	BB	BB	BB	BB
528	48401	Bn-scaff_23104_1-p29181	68.4	C2	BB	BB	BB	BB	BB	BB	BB	BB	BB	BB	BB	BB	BB	BB	BB	--	AB	AA	BB	BB	BB	BB	BB	BB	BB	BB	BB	BB	BB	BB	BB	BB	BB	BB	BB	BB	BB	AA	BB	BB	BB	BB	BB	BB	BB
529	44468	Bn-scaff_19990_1-p5659	72.9	C2	BB	AA	AA	AA	AA	AA	BB	BB	BB	AB	BB	BB	BB	AA	AA	--	BB	BB	BB	AA	AA	AA	AA	AA	AA	AA	AA	AA	AA	AA	AA	AA	AA	AA	AA	AA	AA	AA	AB	AA	AA	AA	AA	AA	AA
530	46643	Bn-scaff_21705_1-p149372	73.2	C2	BB	BB	BB	BB	BB	BB	AA	BB	BB	BB	AA	BB	BB	BB	AB	--	AA	AA	BB	BB	AB	BB	BB	BB	BB	BB	BB	BB	BB	BB	BB	BB	BB	BB	BB	BB	BB	BB	AA	BB	BB	BB	BB	BB	BB
531	36765	Bn-scaff_17289_1-p808429	73.5	C2	AB	AA	AA	BB	AB	AA	BB	AB	BB	BB	BB	BB	BB	AA	BB	BB	BB	BB	BB	AA	BB	AA	AA	AA	AB	BB	AB	AB	BB	AA	BB	AA	AA	BB	AA	AA	AB	AA	AB	AA	BB	AB	AA	AB	BB
532	36766	Bn-scaff_17289_1-p808558	73.5	C2	AB	AA	AA	BB	AB	AA	BB	AB	AB	AB	AB	BB	BB	AA	--	AA	AB	AB	AA	AA	BB	AA	AA	AA	AB	BB	AB	AB	BB	AA	BB	AA	AA	BB	AA	AA	AB	AA	AB	AA	BB	AB	AA	AB	BB
533	40842	Bn-scaff_18360_1-p164180	77.6	C2	AB	AA	AA	AA	AB	AA	AA	AA	AA	AA	AB	BB	AA	AB	AA	--	AA	AA	AA	AA	AA	AA	AA	AA	AA	AB	AA	AA	BB	AA	AB	AB	AA	AA	AA	BB	AB	AA	AB	AA	AB	AA	AA	AB	BB
534	25092	Bn-scaff_15712_6-p803807	79	C2	BB	BB	BB	BB	BB	BB	BB	BB	BB	BB	BB	BB	BB	BB	BB	BB	AA	BB	BB	AA	BB	BB	BB	BB	BB	BB	BB	BB	BB	BB	BB	BB	AA	BB	BB	BB	BB	BB	BB	BB	BB	BB	BB	BB	BB
535	25055	Bn-scaff_15712_6-p561498	79.3	C2	AA	BB	BB	AA	AB	AA	AA	AA	AB	AB	AB	AA	AA	BB	BB	AA	AA	AB	AA	AA	AB	AA	AA	AA	AA	BB	AB	AB	AA	BB	BB	BB	AA	BB	BB	AA	AA	BB	BB	AA	AB	AA	AA	BB	BB
536	25058	Bn-scaff_15712_6-p574727	79.3	C2	AA	BB	BB	AA	BB	AA	AA	AA	AB	AB	AB	AA	AA	BB	BB	--	AA	BB	AA	AA	AB	AA	AB	AB	BB	BB	AB	AB	AA	BB	BB	BB	AA	BB	BB	AA	AB	BB	AB	AB	AB	BB	BB	BB	BB
537	25059	Bn-scaff_15712_6-p574834	79.3	C2	BB	AA	AA	BB	AA	BB	BB	BB	AB	AB	AB	BB	BB	AA	AA	--	BB	AA	BB	BB	AB	BB	AB	AB	AA	AA	AB	AB	BB	AA	AA	AA	BB	AA	AA	BB	AB	AA	AB	AB	AB	AA	AA	AA	AA
538	25061	Bn-scaff_15712_6-p584670	79.3	C2	BB	AA	AA	BB	AA	BB	BB	BB	AB	AB	AB	BB	BB	AA	AA	--	BB	AA	BB	BB	AB	BB	AB	AB	AA	AA	AB	AB	BB	AA	AA	AA	BB	AA	AA	BB	AB	AA	AB	AB	AB	AA	AA	AA	AA
539	25072	Bn-scaff_15712_6-p601141	79.3	C2	BB	AA	AA	BB	AA	BB	BB	BB	AB	AB	AB	BB	BB	AA	AA	--	BB	AA	BB	BB	AB	BB	AB	AB	AA	AA	AB	AB	BB	AA	AA	AA	BB	AA	AA	BB	AB	AA	AB	AB	AB	AA	AA	AA	AA
540	25076	Bn-scaff_15712_6-p620583	79.3	C2	BB	AA	AA	BB	AB	BB	BB	BB	AB	AB	AB	BB	BB	AA	AA	--	BB	AA	BB	BB	AB	BB	AA	AA	AA	AB	AB	AA	BB	BB	AA	AA	BB	BB	AA	BB	AA	AA	BB	AA	AB	AA	AA	AA	AA
541	25187	Bn-scaff_15712_9-p660357	81.3	C2	BB	BB	BB	BB	BB	BB	BB	BB	BB	BB	AB	BB	AB	BB	BB	--	AA	AA	AB	BB	BB	BB	BB	BB	AB	BB	BB	BB	BB	BB	BB	BB	BB	BB	BB	BB	BB	BB	AB	BB	BB	BB	BB	BB	BB
542	25189	Bn-scaff_15712_9-p692474	81.3	C2	BB	BB	BB	BB	BB	BB	BB	BB	BB	BB	AB	BB	BB	BB	BB	--	AA	AA	BB	BB	BB	BB	BB	BB	AB	BB	BB	BB	BB	BB	BB	BB	AA	BB	BB	BB	BB	BB	AB	BB	BB	BB	BB	BB	BB
543	25190	Bn-scaff_15712_9-p695380	81.3	C2	BB	BB	BB	BB	BB	BB	BB	BB	BB	BB	AB	BB	BB	BB	BB	--	AA	AA	BB	BB	BB	BB	BB	BB	AB	BB	BB	BB	BB	BB	BB	BB	AA	BB	BB	BB	BB	BB	AB	BB	BB	BB	BB	BB	BB
544	24704	Bn-scaff_15712_2-p771303	81.6	C2	AB	BB	BB	AA	AB	AA	AA	AA	AA	AA	AA	AA	AA	AA	AA	--	AA	BB	AA	BB	AB	AA	AB	AB	AA	BB	AB	AB	BB	AA	BB	AA	AA	BB	AA	BB	AB	AA	AA	AA	AB	AA	AA	BB	BB
545	24716	Bn-scaff_15712_2-p811032	81.9	C2	AA	AA	AA	AB	AB	BB	AA	AA	AB	AA	AB	AA	AA	AA	AB	--	BB	AA	AA	AA	AA	AA	AB	AB	AA	AA	AB	AA	AA	AA	AA	AA	BB	AA	AB	BB	AA	BB	AA	AB	AA	AA	AA	AA	AA
546	40889	Bn-scaff_18360_1-p453000	82.2	C2	BB	BB	BB	BB	BB	BB	BB	BB	BB	BB	BB	BB	BB	BB	BB	--	BB	AA	BB	BB	BB	BB	BB	BB	BB	BB	BB	BB	BB	BB	BB	BB	BB	BB	BB	BB	BB	BB	BB	BB	BB	BB	BB	BB	BB
547	40893	Bn-scaff_18360_1-p630754	82.2	C2	BB	BB	BB	BB	BB	BB	BB	BB	BB	BB	BB	BB	BB	BB	BB	AA	AA	--	AB	BB	AB	AB	BB	BB	BB	AB	AB	BB	BB	AA	BB	BB	BB	AA	BB	BB	BB	AA	BB	BB	BB	BB	AA	BB	BB
548	47371	Bn-scaff_22144_1-p223560	83.2	C2	BB	AB	BB	BB	BB	BB	BB	BB	BB	AA	AB	BB	BB	BB	BB	--	BB	AA	BB	BB	AB	BB	BB	AB	BB	AB	AB	BB	BB	BB	BB	BB	AA	AA	BB	BB	BB	BB	BB	BB	BB	BB	BB	AB	BB
549	47373	Bn-scaff_22144_1-p237543	83.5	C2	BB	AB	AA	AA	AA	BB	BB	BB	BB	AA	AB	AA	BB	AA	AA	--	BB	AA	BB	BB	AA	AA	AA	AA	AB	AA	AB	AA	AA	BB	AA	AB	AA	AA	BB	AA	AA	BB	BB	AA	AB	AB	AB	AA	AA
550	39153	Bn-scaff_17831_1-p114478	88.8	C2	BB	BB	AA	BB	AB	AA	BB	BB	AB	BB	AB	BB	BB	BB	BB	--	AB	AA	AB	BB	AB	AB	BB	BB	AB	AA	AA	AA	AA	BB	BB	BB	BB	BB	BB	BB	AA	AA	BB	AB	AB	AA	AA	AA	AA
551	39205	Bn-scaff_17831_1-p39555	88.8	C2	AB	AB	AA	AB	AB	AA	AB	AB	AB	AB	AB	AB	AB	AB	AA	AA	AB	AA	--	AB	AB	AB	AB	AB	AB	AB	AB	AB	AA	AB	AB	AB	AB	AB	AB	AB	AA	AA	AB	AB	AB	AB	AB	AA	AB
552	39214	Bn-scaff_17831_1-p73594	88.8	C2	BB	BB	AA	BB	BB	BB	BB	BB	BB	BB	BB	BB	BB	BB	BB	BB	BB	--	BB	BB	BB	BB	BB	BB	BB	BB	BB	BB	BB	BB	BB	BB	BB	BB	BB	BB	BB	BB	BB	BB	BB	BB	BB	BB	BB
553	39200	Bn-scaff_17831_1-p291865	90.1	C2	BB	BB	AA	AA	AB	AA	BB	BB	AB	AB	AA	AA	BB	AA	AB	BB	AB	BB	BB	BB	BB	AA	AA	AB	AA	AB	AA	AA	BB	AA	AA	AA	AA	AA	AA	AA	AA	AA	AB	AA	AA	AA	AB	AA	AA
554	40989	Bn-scaff_18406_1-p675725	91.2	C2	AB	AA	AA	AA	AA	AA	AA	AB	BB	AB	AB	AA	AA	AA	AA	AB	BB	BB	--	BB	AA	AA	AB	AB	AA	AA	AA	AA	AA	AA	AA	AA	AA	AA	AA	AA	AA	BB	AA	AB	AA	AA	AA	AB	AA
555	30407	Bn-scaff_16209_1-p117013	91.8	C2	BB	AB	AA	BB	BB	BB	BB	BB	BB	BB	BB	BB	BB	BB	BB	--	BB	BB	BB	BB	AB	BB	BB	AB	BB	BB	BB	BB	BB	BB	BB	BB	BB	BB	BB	BB	BB	BB	BB	BB	BB	BB	BB	BB	BB
556	30408	Bn-scaff_16209_1-p117145	91.8	C2	AA	AB	BB	AA	AA	AA	AA	AA	AA	AA	AA	AA	AA	AA	AA	--	AA	AA	AA	BB	AB	AA	AA	AB	AA	AA	AB	AA	AA	AA	AA	AA	AA	AA	AB	AA	AA	AA	AA	AA	AA	AA	AA	AA	AA
557	30409	Bn-scaff_16209_1-p118962	91.8	C2	BB	AA	AA	BB	AB	BB	BB	BB	BB	BB	AB	AA	BB	BB	BB	--	BB	BB	BB	AA	AB	BB	BB	AB	BB	AB	AA	AB	BB	BB	BB	BB	BB	BB	AB	BB	AB	AA	BB	BB	AB	AB	AA	AA	AB
558	30411	Bn-scaff_16209_1-p128953	91.8	C2	BB	AA	AA	BB	AB	BB	BB	BB	BB	BB	AB	AA	BB	BB	BB	BB	BB	BB	BB	BB	AB	BB	BB	AB	BB	AB	AB	AB	BB	BB	BB	BB	BB	BB	BB	BB	AB	AA	BB	BB	AB	AB	AA	AA	AB
559	30412	Bn-scaff_16209_1-p129210	91.8	C2	BB	AA	AA	BB	AB	BB	BB	BB	BB	BB	AB	AA	BB	BB	BB	--	BB	BB	BB	AA	AB	BB	BB	AB	BB	AB	AA	AB	BB	BB	BB	BB	BB	BB	AB	BB	AB	AA	BB	BB	AB	AB	AA	AA	AB
560	30413	Bn-scaff_16209_1-p129281	91.8	C2	BB	AA	AA	BB	AB	BB	BB	BB	BB	BB	AB	AA	BB	BB	BB	--	BB	BB	BB	AA	AB	BB	BB	AB	BB	AB	AA	AB	BB	BB	BB	BB	BB	BB	AB	BB	AB	AA	BB	BB	AB	AB	AA	AA	AB
561	30414	Bn-scaff_16209_1-p129602	91.8	C2	AA	BB	BB	AA	AB	AA	AA	AA	AA	AA	AB	BB	AA	AA	AA	--	AA	AA	AA	BB	AB	AA	AA	AB	AA	AB	BB	AB	AA	AA	AA	AA	AA	AA	AB	AA	AB	BB	AA	AA	AB	AB	BB	BB	AB
562	30416	Bn-scaff_16209_1-p131003	91.8	C2	BB	AA	AA	BB	AB	BB	BB	BB	BB	BB	AB	AA	BB	BB	BB	--	BB	BB	BB	AA	AB	BB	BB	AB	BB	AB	AA	AB	BB	BB	BB	BB	BB	BB	AB	BB	AB	AA	BB	BB	AB	AB	AA	AA	AB
563	36508	Bn-scaff_17109_4-p307270	92.1	C2	AA	AA	AA	AA	AA	AA	AA	AA	AA	AA	AA	AA	AA	AA	AA	--	AA	AA	AA	AA	AB	AA	AA	AB	AA	AA	AA	AA	BB	BB	AA	AA	AA	AA	AB	AA	AA	BB	AA	AA	AA	AB	AB	AA	AA
564	50339	Bn-scaff_26712_1-p22323	92.1	C2	BB	AB	AA	AA	AA	AA	BB	BB	AA	AB	AA	AA	AA	AA	AA	AA	AA	AA	AA	BB	AB	BB	AA	AB	AB	AB	AB	AB	BB	BB	AA	BB	BB	BB	AB	BB	AB	BB	AB	AA	BB	AB	BB	AA	AB
565	36458	Bn-scaff_17109_1-p950242	94.8	C2	BB	BB	AA	AA	AB	BB	AB	BB	BB	AB	BB	BB	BB	AA	AB	--	AA	BB	BB	BB	BB	BB	BB	BB	BB	BB	BB	BB	AA	AB	BB	BB	BB	BB	BB	BB	BB	BB	BB	BB	BB	BB	BB	AA	BB
566	36461	Bn-scaff_17109_1-p990233	94.8	C2	BB	BB	BB	BB	BB	BB	BB	BB	BB	BB	BB	BB	BB	BB	BB	--	AA	BB	BB	BB	BB	BB	BB	BB	BB	BB	BB	BB	BB	BB	BB	BB	BB	BB	BB	BB	BB	BB	BB	BB	BB	BB	BB	BB	BB
567	36463	Bn-scaff_17109_1-p998065	94.8	C2	BB	BB	BB	BB	BB	BB	BB	BB	BB	BB	BB	BB	BB	BB	BB	--	AA	BB	BB	BB	BB	BB	BB	BB	BB	BB	BB	BB	BB	BB	BB	BB	BB	BB	BB	BB	BB	BB	BB	BB	BB	BB	BB	BB	BB
568	36464	Bn-scaff_17109_1-p998128	94.8	C2	BB	BB	BB	BB	BB	BB	BB	BB	BB	BB	BB	BB	BB	BB	BB	--	AA	BB	BB	BB	BB	BB	BB	BB	BB	BB	BB	BB	BB	BB	BB	BB	BB	BB	BB	BB	BB	BB	BB	BB	BB	BB	BB	BB	BB
569	36440	Bn-scaff_17109_1-p910796	95.1	C2	BB	AA	AA	BB	AA	AA	AA	BB	BB	AA	AA	AA	AB	AA	AA	--	AA	AA	AB	AA	AA	AA	AA	AA	AA	AA	AA	AA	AA	AA	AA	AA	AA	AA	AA	AA	AA	AA	AA	AA	AA	AA	AA	AA	AA
570	36457	Bn-scaff_17109_1-p949864	95.1	C2	BB	AA	AA	AA	AA	AA	AA	BB	BB	AA	AA	AA	AA	AA	AA	--	AA	AA	AA	AA	AA	AB	AA	AA	AA	AA	AA	AA	AA	AA	AA	AA	AA	BB	AA	AA	AA	AA	AA	AA	AA	AB	AA	AA	AA
571	36409	Bn-scaff_17109_1-p626573	96.1	C2	AA	BB	BB	BB	AB	BB	AB	AA	BB	AB	BB	BB	AB	BB	BB	--	BB	BB	AB	AA	AB	AB	BB	BB	BB	BB	BB	BB	BB	BB	BB	BB	BB	BB	BB	AA	BB	BB	BB	BB	BB	BB	BB	BB	BB
572	36435	Bn-scaff_17109_1-p867987	96.1	C2	BB	BB	BB	BB	AB	AA	BB	BB	BB	BB	BB	BB	BB	BB	BB	BB	AB	BB	BB	BB	BB	AA	BB	BB	AB	BB	AB	BB	BB	AB	AA	BB	BB	BB	AB	AA	AB	BB	AB	BB	AB	BB	BB	AB	BB
573	36429	Bn-scaff_17109_1-p827316	96.4	C2	AA	AA	AA	AA	AB	AA	AA	AA	AA	AA	AA	AA	AA	AA	AA	AA	AA	AB	AA	AA	AA	AA	AA	AA	AB	AA	AA	AA	AA	AA	AA	BB	AA	AA	AB	AA	AB	AA	AA	AA	AB	AA	AB	AA	AA
574	36432	Bn-scaff_17109_1-p837676	96.4	C2	AA	AA	AA	AA	AB	AA	AA	AA	AA	AA	AA	AA	AA	AA	AA	--	AA	BB	AA	AA	AA	AB	AA	AA	AA	AA	AA	AA	AA	AA	AA	AA	AA	AA	AA	AA	AA	AA	AA	AA	AA	AB	AA	AA	AA
575	36433	Bn-scaff_17109_1-p857649	96.4	C2	BB	BB	BB	BB	AB	BB	BB	BB	AB	BB	BB	BB	BB	BB	BB	--	BB	AA	BB	BB	BB	BB	BB	BB	BB	BB	BB	BB	BB	BB	BB	BB	BB	BB	BB	BB	BB	BB	BB	BB	BB	AB	BB	BB	BB
576	3821	Bn-A02-p25027576	106	C2	AA	AA	AB	AA	AB	AA	AA	AA	AA	AA	AA	AA	AA	AA	AA	AA	AA	--	AA	AB	AA	AB	AA	AA	AA	AA	AB	AA	AA	BB	AB	AA	AA	AA	AA	AA	AA	AA	AA	AA	AB	AA	AA	AA	AA
577	38463	Bn-scaff_17721_1-p272248	106	C2	AA	AA	AB	BB	AA	AA	AB	AA	AA	AA	AA	AA	AA	AB	AA	--	AA	BB	AA	BB	AB	AA	BB	BB	AB	AA	AA	AA	AB	AA	AA	AA	AA	BB	AB	AA	AA	AA	AB	AB	AA	AA	AA	AB	AB
578	38468	Bn-scaff_17721_1-p330408	106	C2	AA	BB	BB	BB	BB	BB	BB	AA	BB	BB	BB	BB	BB	BB	BB	--	BB	AA	BB	BB	BB	BB	BB	BB	BB	BB	BB	BB	BB	BB	BB	BB	BB	BB	BB	BB	BB	BB	BB	BB	BB	BB	BB	AB	BB
579	38470	Bn-scaff_17721_1-p332674	106	C2	BB	BB	BB	BB	BB	AA	AB	BB	AB	AB	BB	BB	BB	BB	BB	--	BB	AA	BB	AA	BB	BB	BB	BB	BB	BB	BB	BB	BB	BB	BB	AB	BB	BB	AB	BB	AB	BB	BB	BB	BB	BB	BB	AB	BB
580	38472	Bn-scaff_17721_1-p337336	106	C2	AA	AA	AA	AA	AB	BB	AB	AA	AB	AB	AA	AA	AB	AB	AB	--	AA	BB	AB	BB	BB	AA	BB	BB	AA	AA	AA	AA	AB	AA	BB	BB	AA	AA	BB	BB	AB	AA	AB	BB	AB	AA	AA	AB	AB
581	38479	Bn-scaff_17721_1-p404462	106	C2	AA	AB	BB	AB	BB	BB	AA	AA	AA	AA	AB	AA	AA	AA	AA	AA	AB	AA	AA	AA	BB	AA	AA	BB	AA	AA	AA	AA	AB	AA	AA	AA	AA	BB	AA	BB	AA	AA	AA	AB	AA	BB	AA	AB	AA
582	38480	Bn-scaff_17721_1-p422204	106	C2	BB	BB	BB	BB	BB	BB	BB	BB	BB	BB	BB	BB	BB	BB	BB	--	AA	BB	BB	BB	BB	BB	BB	BB	BB	BB	BB	BB	BB	BB	BB	BB	BB	BB	BB	BB	BB	BB	BB	BB	BB	BB	BB	AB	BB
583	38481	Bn-scaff_17721_1-p453991	106	C2	AA	AA	AA	AB	BB	AA	AA	AA	AB	AA	AB	AA	AA	BB	AA	AA	AA	AB	AA	BB	AA	AB	BB	AA	AA	BB	AB	AA	AA	BB	BB	AA	AA	AA	AB	AA	AB	BB	AA	AB	AB	AB	AA	AA	BB
584	38492	Bn-scaff_17721_1-p644860	106	C2	BB	AB	BB	AB	BB	AA	AA	BB	AB	AB	AB	BB	AB	BB	BB	AA	AA	BB	AA	AA	BB	BB	BB	BB	BB	BB	AB	BB	BB	AA	BB	AA	BB	BB	BB	BB	AB	BB	BB	BB	BB	BB	BB	BB	BB
585	36640	Bn-scaff_17177_1-p775715	107.1	C2	BB	BB	BB	BB	AB	AA	AB	BB	BB	BB	AB	AA	AA	AB	BB	--	BB	AA	AA	AA	BB	BB	AA	AB	BB	BB	AA	AB	AB	AA	AB	AB	BB	BB	BB	AA	AB	BB	AA	AB	BB	BB	BB	BB	AB
586	38444	Bn-scaff_17721_1-p175463	107.1	C2	AA	AA	AA	AA	AA	AA	AA	AA	AA	AA	AB	AA	AA	AA	AA	--	AA	BB	AA	AA	AA	AA	AA	AA	AA	AA	AA	AA	AB	AA	AA	AA	AA	AA	AA	AA	AA	AA	AA	AA	AA	AA	AA	AA	AA
587	38449	Bn-scaff_17721_1-p189932	107.4	C2	BB	BB	BB	BB	BB	BB	BB	BB	BB	BB	AB	BB	BB	BB	BB	--	BB	AA	BB	BB	BB	BB	BB	BB	BB	BB	BB	BB	BB	BB	BB	BB	BB	BB	BB	BB	BB	BB	BB	BB	BB	BB	BB	BB	BB
588	38452	Bn-scaff_17721_1-p202818	107.4	C2	BB	BB	BB	AB	BB	BB	BB	BB	BB	BB	AB	BB	BB	BB	BB	--	BB	AA	BB	AA	BB	BB	BB	BB	BB	BB	BB	BB	AB	BB	AB	BB	BB	BB	BB	BB	BB	BB	BB	BB	AB	BB	AA	BB	BB
589	38456	Bn-scaff_17721_1-p221548	107.4	C2	BB	BB	BB	BB	BB	BB	BB	BB	BB	BB	AB	BB	BB	BB	BB	BB	BB	--	BB	BB	BB	BB	BB	BB	BB	BB	BB	BB	BB	BB	BB	BB	BB	BB	BB	BB	BB	BB	BB	BB	BB	BB	BB	BB	BB
590	7714	Bn-A03-p623390	3.8	C3	BB	BB	BB	BB	BB	BB	BB	BB	BB	BB	BB	BB	BB	BB	BB	AA	AB	AB	AB	BB	BB	BB	BB	BB	BB	BB	BB	BB	BB	BB	BB	BB	BB	BB	BB	BB	BB	BB	BB	BB	BB	BB	BB	BB	BB
591	33970	Bn-scaff_16614_1-p2014049	3.8	C3	AA	AA	AB	AB	AA	AA	AB	AA	AA	AB	AA	AA	AA	AA	AA	BB	AB	AB	--	BB	AA	AA	AA	AA	AA	AA	AA	AB	AA	AA	AA	AB	AB	AA	AB	AA	AA	AA	AA	AA	AA	AA	AA	AA	AA
592	34015	Bn-scaff_16614_1-p642888	3.8	C3	BB	BB	BB	BB	BB	BB	BB	BB	BB	BB	BB	BB	BB	BB	BB	AA	AB	AB	--	BB	BB	BB	BB	BB	BB	BB	BB	BB	BB	BB	BB	BB	BB	BB	BB	BB	BB	BB	BB	BB	BB	BB	BB	BB	BB
593	34016	Bn-scaff_16614_1-p643298	3.8	C3	BB	BB	BB	BB	BB	BB	BB	BB	AB	BB	BB	BB	BB	BB	BB	AB	AB	AB	BB	BB	BB	BB	BB	BB	BB	BB	BB	BB	BB	BB	BB	BB	BB	BB	BB	BB	BB	BB	BB	BB	BB	BB	BB	BB	BB
594	34032	Bn-scaff_16614_1-p734250	3.8	C3	BB	AA	BB	AA	AB	BB	BB	BB	BB	BB	BB	AA	AA	AA	BB	BB	BB	AA	--	AA	AA	BB	AB	AB	AB	AA	BB	BB	BB	AB	BB	BB	BB	BB	BB	AA	AA	BB	BB	AB	BB	BB	BB	AA	AA
595	34039	Bn-scaff_16614_1-p889881	3.8	C3	BB	BB	BB	AB	BB	BB	BB	BB	BB	BB	BB	BB	BB	BB	BB	AA	AA	AB	AA	AB	BB	BB	BB	BB	BB	BB	BB	BB	BB	BB	BB	BB	BB	BB	BB	BB	BB	BB	BB	BB	BB	BB	BB	BB	BB
596	34040	Bn-scaff_16614_1-p890739	5.9	C3	BB	BB	AA	AA	AB	AB	AB	AA	AB	AB	BB	AB	AB	AB	AB	AA	AA	AA	AA	AA	BB	BB	AB	AB	BB	BB	AB	AB	BB	BB	AA	AA	AB	AB	AA	AA	BB	BB	AA	AB	AA	BB	BB	BB	BB
597	33972	Bn-scaff_16614_1-p2047064	6.8	C3	AA	AA	BB	BB	BB	AB	BB	AA	AB	AB	AA	AA	BB	AA	AA	AA	AA	AA	--	AA	BB	BB	BB	BB	AB	BB	AB	BB	AB	BB	AB	AB	AB	BB	BB	BB	BB	AA	AA	BB	BB	BB	BB	BB	BB
598	42733	Bn-scaff_18936_1-p86415	12.4	C3	AA	AA	BB	AB	AB	AB	BB	AA	AB	AB	AA	AB	AB	AA	AB	AA	AB	AA	AA	AA	BB	AA	BB	BB	BB	BB	AB	AB	AB	AB	AB	BB	AA	AB	BB	AB	AB	BB	BB	BB	AA	AB	BB	AA	BB
599	6348	Bn-A03-p2206256	14.1	C3	AB	AA	AB	AB	AB	BB	AB	AA	BB	AA	AA	AA	AB	AA	BB	AA	AA	AA	AA	AA	AA	BB	AA	AA	AA	AA	AB	AB	AA	AA	AA	AA	AA	AA	AA	AA	AA	AA	AA	AA	AA	AA	AA	BB	AA
600	42702	Bn-scaff_18936_1-p333540	15.8	C3	AA	AB	AA	AA	AB	AA	AB	BB	AB	BB	BB	AA	AA	AA	BB	BB	BB	AB	AB	AA	BB	BB	AB	AA	AA	AB	BB	AB	AA	AA	AA	BB	AA	AA	AA	AA	AB	BB	AA	AB	AA	AA	AA	AA	AB
601	42709	Bn-scaff_18936_1-p540327	17.5	C3	AA	BB	BB	BB	BB	BB	BB	AA	AB	AB	BB	BB	BB	BB	BB	BB	BB	BB	BB	AA	BB	BB	BB	BB	AB	BB	BB	BB	BB	BB	BB	BB	BB	BB	BB	BB	BB	BB	BB	BB	BB	BB	BB	BB	BB
602	42732	Bn-scaff_18936_1-p861428	19.2	C3	BB	BB	BB	BB	BB	BB	BB	BB	BB	BB	BB	BB	BB	BB	BB	BB	BB	BB	BB	BB	BB	BB	BB	BB	BB	BB	BB	BB	BB	BB	BB	BB	BB	BB	BB	BB	BB	BB	BB	BB	BB	BB	BB	BB	BB
603	27180	Bn-scaff_15877_1-p39516	19.5	C3	BB	BB	BB	BB	BB	BB	BB	BB	BB	BB	BB	BB	BB	BB	BB	BB	BB	BB	BB	BB	BB	BB	BB	BB	BB	BB	BB	BB	BB	BB	BB	BB	BB	BB	BB	BB	AB	BB	BB	BB	BB	BB	BB	BB	BB
604	27148	Bn-scaff_15877_1-p184927	20.1	C3	AA	AB	AA	AA	AB	AA	AB	AA	AA	AA	AA	AA	AB	AA	AB	AA	AA	AA	AA	AB	AB	AA	AA	AA	AB	AA	AA	AB	BB	AB	AB	AA	AB	AB	AA	AB	AA	AA	AA	AA	AB	BB	AB	BB	AA
605	42712	Bn-scaff_18936_1-p563025	28.1	C3	BB	BB	AB	BB	BB	AB	AB	BB	BB	BB	AB	AA	BB	AA	BB	BB	AB	BB	BB	BB	BB	BB	BB	BB	BB	BB	AB	BB	BB	BB	AB	BB	AA	BB	BB	BB	BB	AA	AA	BB	BB	BB	BB	BB	BB
606	46805	Bn-scaff_21778_1-p269638	34.4	C3	AA	BB	BB	AB	BB	BB	AB	AA	AB	AB	AA	AB	BB	BB	AB	--	BB	BB	BB	BB	BB	BB	BB	BB	AA	AA	AB	AA	BB	AA	AA	AB	AA	AB	AA	BB	AA	BB	BB	AB	AB	AB	AB	BB	AB
607	27229	Bn-scaff_15877_1-p862840	38.3	C3	AB	AA	AA	AB	AB	BB	AB	AA	AA	AB	AA	AA	AB	AA	AA	BB	BB	BB	BB	AA	AB	AA	AA	AA	AB	BB	AB	BB	BB	AA	AA	AB	AB	BB	BB	AA	BB	BB	AA	AB	BB	AA	BB	BB	BB
608	47951	Bn-scaff_22728_1-p1393497	46.5	C3	AA	AA	BB	AA	AA	AA	AA	AA	AA	AB	AA	AA	BB	AA	AA	--	BB	BB	BB	AA	AA	AA	AA	AA	AA	AA	AA	AA	AA	AA	AA	AA	AA	AA	AA	AA	AA	AA	AA	AA	AA	AA	AA	AA	AA
609	46813	Bn-scaff_21778_1-p319366	48.6	C3	AA	AA	AA	AA	BB	BB	AA	AA	AB	AA	AA	AA	AA	AA	AB	--	AA	AA	AA	AA	AA	BB	AA	AA	AA	AA	AB	AA	AA	BB	AA	AA	BB	AA	AA	AA	AA	BB	AA	AA	AB	AB	AB	AA	AB
610	46814	Bn-scaff_21778_1-p326121	48.6	C3	BB	BB	BB	BB	BB	AB	AB	BB	AB	AB	BB	BB	BB	BB	AB	--	BB	BB	BB	BB	BB	AB	BB	BB	BB	BB	AB	BB	BB	AA	BB	BB	AA	BB	BB	BB	BB	AA	BB	BB	AB	AB	AB	BB	AB
611	46815	Bn-scaff_21778_1-p345454	50.7	C3	AA	BB	AA	AA	AA	AA	AA	AA	AA	AA	AA	AA	AA	AA	AB	--	BB	BB	AA	AA	AA	AA	AA	AA	AA	AA	AA	AA	AA	AA	AA	AA	AA	AA	AA	AA	AA	AA	BB	AA	AA	AA	AA	AA	AA
612	47945	Bn-scaff_22728_1-p1309552	52.6	C3	AB	BB	BB	BB	BB	BB	AB	BB	AB	BB	BB	BB	AA	BB	BB	--	AA	AA	AA	AA	BB	BB	BB	BB	BB	BB	AB	AB	AB	BB	AA	AB	BB	BB	BB	BB	BB	BB	BB	BB	BB	BB	BB	BB	BB
613	47946	Bn-scaff_22728_1-p1310107	53.1	C3	AA	AA	AA	AA	AA	AA	AA	AA	AB	AA	AA	AA	AA	BB	AA	--	AA	AA	AA	AA	AB	AA	AB	BB	AB	AA	AA	AA	AB	AA	AA	AA	AA	AA	AA	AA	AA	AA	AA	AB	AB	AB	BB	AA	AA
614	47927	Bn-scaff_22728_1-p1237743	56.9	C3	AA	AA	AA	AA	AA	AB	AA	AA	AA	AA	AA	AA	AB	AA	BB	AA	AA	AA	AA	AA	AA	AB	AA	AA	AA	AA	AA	AA	AA	BB	AA	AA	AA	AB	AA	AA	BB	AA	AA	AA	AA	AB	AB	AA	AA
615	47934	Bn-scaff_22728_1-p1258206	56.9	C3	AA	AA	AA	AA	AA	AA	AA	AA	AA	AA	AA	AA	AA	AA	AA	--	BB	BB	AA	BB	AA	AA	AA	AA	AA	AA	AA	AA	AA	BB	AA	AA	BB	AA	AA	AA	AB	AA	AA	AA	AA	AB	AA	AA	AA
616	47935	Bn-scaff_22728_1-p1258510	56.9	C3	AA	AA	BB	AA	AA	AA	AB	AA	AA	AA	AA	AA	AA	AA	AA	--	BB	BB	AA	BB	AA	AB	AB	AA	AB	BB	AB	BB	BB	BB	BB	AA	BB	AA	BB	BB	AB	BB	AA	AB	AB	AB	AA	AA	BB
617	47936	Bn-scaff_22728_1-p1258526	56.9	C3	AA	AA	BB	AA	AA	AA	AA	AA	AA	AA	AA	AA	AA	AA	AA	--	BB	BB	AA	AB	AA	AA	AB	AA	AB	BB	AB	AB	BB	BB	BB	AA	BB	AA	BB	BB	AB	BB	AA	AB	AB	AB	AA	AA	BB
618	48025	Bn-scaff_22728_1-p900678	58.3	C3	AA	AA	AA	AA	BB	AB	AA	AA	AA	AA	AA	AA	AA	AA	AA	BB	AB	AB	--	BB	AB	AA	AA	AA	AB	AA	AB	AB	AA	BB	AA	AA	BB	BB	BB	AA	AA	BB	AA	AA	AB	AA	AA	AA	AA
619	48011	Bn-scaff_22728_1-p694677	70.3	C3	AA	AA	BB	AA	BB	AA	AA	AA	AA	AA	AA	AA	AA	AA	AB	--	BB	AA	AA	AA	AA	AB	AA	AA	AB	AA	AB	AB	BB	BB	BB	BB	BB	BB	AA	BB	AA	BB	AA	AA	BB	AB	AB	AA	AB
620	47989	Bn-scaff_22728_1-p360792	73.8	C3	AA	AA	AA	AA	AA	AA	AA	AA	AA	AA	AA	AA	AA	AA	AA	AA	AA	AB	AA	AA	AA	AA	AA	AA	AA	AA	AA	AA	AA	AA	AA	AA	AA	AA	AA	BB	AA	AA	AA	AA	AA	AA	AA	AA	AA
621	47987	Bn-scaff_22728_1-p359656	74.3	C3	BB	BB	BB	BB	BB	BB	BB	BB	BB	BB	BB	BB	BB	BB	BB	--	BB	AA	BB	BB	BB	BB	BB	BB	BB	BB	BB	BB	BB	BB	BB	BB	BB	BB	BB	AA	BB	BB	BB	BB	BB	BB	AB	BB	BB
622	47991	Bn-scaff_22728_1-p400151	74.3	C3	AB	AA	AA	AA	AA	AA	AA	AA	AB	AB	AA	AA	AA	AA	AA	--	BB	AA	AA	BB	AA	AA	BB	BB	AA	AA	AA	AA	AA	BB	AA	AA	AA	AA	AA	AA	AB	AA	AA	AB	AA	AA	AA	AA	AA
623	47992	Bn-scaff_22728_1-p402134	74.3	C3	AB	AA	AA	BB	AB	AA	AB	BB	AA	AA	AA	AB	BB	AB	AA	--	AA	BB	AB	AA	AB	BB	AA	AA	BB	AB	BB	BB	BB	AA	BB	BB	BB	AB	BB	BB	AB	BB	AA	AA	AB	AB	BB	AA	BB
624	47974	Bn-scaff_22728_1-p283916	74.8	C3	AB	AA	AA	AA	AA	AB	AB	AA	BB	AB	AA	AA	BB	AA	AA	--	AA	AA	BB	BB	AA	AA	AA	AA	AA	AB	AB	AB	AB	BB	AA	AB	AA	AB	AA	AA	AA	AA	AA	AB	AA	AB	AA	AA	AA
625	47975	Bn-scaff_22728_1-p285715	74.8	C3	AB	AA	AA	AA	AA	AA	AB	AA	BB	AB	AA	AA	BB	AA	AA	AA	AA	AA	--	AA	AA	AA	AA	AA	AA	AA	AB	AA	AA	BB	AA	AA	AA	AA	AA	AA	AA	AA	AA	AA	AA	AB	AA	AA	AA
626	47973	Bn-scaff_22728_1-p263319	75.8	C3	BB	BB	AA	AA	AB	AB	AB	BB	BB	BB	BB	AA	BB	AB	AA	BB	AB	BB	BB	AB	BB	AA	BB	BB	AB	AB	BB	BB	BB	BB	AA	AB	BB	AB	AA	AA	AB	AA	AA	AB	AB	AB	AA	AA	BB
627	47971	Bn-scaff_22728_1-p240412	76.2	C3	BB	BB	AA	AA	AB	BB	AB	BB	BB	BB	BB	AA	AA	AB	BB	--	BB	BB	AA	BB	BB	AB	BB	BB	BB	BB	BB	BB	BB	BB	AA	AB	BB	BB	BB	AA	AB	BB	AA	BB	AB	AB	AA	AA	BB
628	42940	Bn-scaff_19111_1-p161862	83.5	C3	AA	AB	BB	AA	BB	BB	AB	AA	AB	AA	AA	BB	AB	AB	BB	--	BB	BB	AA	AB	AB	BB	AA	AA	BB	AB	BB	AB	BB	BB	BB	BB	AA	BB	BB	AB	BB	BB	BB	AA	BB	BB	BB	AA	AA
629	42943	Bn-scaff_19111_1-p163155	83.5	C3	AA	BB	BB	AA	BB	AB	AB	AA	AB	AA	AA	BB	AB	AB	BB	--	BB	BB	AB	BB	AB	BB	AA	AA	BB	AB	BB	AB	BB	BB	BB	BB	AA	BB	BB	AB	BB	BB	BB	AA	BB	BB	BB	AA	AA
630	42950	Bn-scaff_19111_1-p172888	83.5	C3	AA	AB	BB	AA	BB	AB	AA	AA	AB	AA	AA	AB	AA	AB	BB	--	BB	BB	AA	BB	AB	BB	AA	AA	BB	AB	BB	AB	BB	BB	BB	BB	AA	BB	BB	AB	BB	BB	BB	AA	BB	BB	BB	AA	AA
631	42951	Bn-scaff_19111_1-p173342	83.5	C3	AA	AB	BB	AA	BB	AB	AA	AA	AB	AA	AA	AB	AA	AB	BB	--	BB	BB	AA	BB	AB	BB	AA	AA	BB	AB	BB	AB	BB	BB	BB	BB	AA	BB	BB	AB	BB	BB	BB	AA	BB	BB	BB	AA	AA
632	42956	Bn-scaff_19111_1-p217082	83.5	C3	BB	BB	BB	BB	BB	BB	BB	BB	BB	BB	BB	BB	BB	BB	BB	--	BB	BB	BB	BB	BB	BB	BB	BB	BB	BB	BB	AB	AB	BB	BB	BB	AA	AA	BB	BB	BB	BB	BB	BB	BB	BB	BB	BB	BB
633	46273	Bn-scaff_21312_1-p1418123	85.9	C3	AA	AA	BB	AB	AA	AA	BB	AA	AA	AA	BB	BB	AA	AA	AB	BB	BB	AB	AA	AB	BB	BB	AB	BB	AA	BB	AA	AB	AA	BB	BB	AB	BB	AB	BB	BB	AB	BB	AB	AA	AA	AA	AA	BB	BB
634	46290	Bn-scaff_21312_1-p694502	89.1	C3	AB	BB	BB	BB	AB	BB	AA	BB	BB	AA	AA	AA	AA	AA	BB	BB	AB	BB	BB	BB	BB	BB	BB	BB	AB	BB	BB	BB	BB	BB	BB	BB	BB	AB	BB	BB	AB	BB	BB	BB	BB	BB	BB	BB	BB
635	8020	Bn-A03-p8158265	93.9	C3	AB	AB	AA	BB	AB	AA	AA	BB	BB	BB	AB	BB	AB	AA	BB	BB	AB	AB	--	BB	AB	AA	AB	AA	AB	AB	AB	AB	BB	BB	BB	AA	AA	BB	BB	BB	AB	AA	BB	AB	AB	AA	AA	AA	AA
636	46276	Bn-scaff_21312_1-p198086	93.9	C3	BB	BB	BB	BB	BB	BB	BB	BB	BB	BB	BB	AB	BB	BB	BB	--	BB	AA	BB	BB	BB	BB	BB	BB	BB	BB	BB	BB	BB	BB	BB	BB	BB	BB	BB	AB	BB	BB	BB	BB	BB	BB	BB	BB	BB
637	46277	Bn-scaff_21312_1-p198928	93.9	C3	AA	AA	AA	AA	AA	AA	AA	AA	AA	AA	AA	AB	AA	AA	AA	--	AA	BB	AA	AA	AA	AA	AA	AA	AA	AA	AA	AA	AA	AA	AA	AA	AA	AA	AA	AA	AA	AA	AA	AA	AA	AA	AA	AA	AA
638	46278	Bn-scaff_21312_1-p206459	93.9	C3	AA	AA	AA	AA	AA	AA	AA	AA	AA	AA	AA	AB	AA	AA	AA	--	AA	BB	AA	AA	AA	AA	AA	AA	AA	AA	AA	AA	AA	AA	AA	AA	AA	AA	AA	AA	AA	AA	AA	AA	AA	AA	AA	AA	AA
639	46280	Bn-scaff_21312_1-p213813	93.9	C3	AA	AA	AA	AA	AA	AA	AA	AA	AA	AA	AA	AB	AA	AA	AA	--	AA	BB	AA	AA	AA	AA	AA	AA	AA	AA	AA	AA	AA	AA	AA	AA	AA	AA	AA	AB	AA	AA	AA	AA	AA	AA	AA	AA	AA
640	46281	Bn-scaff_21312_1-p288002	93.9	C3	AA	AA	AA	AA	AA	AA	AA	AA	AA	AA	AA	AA	AA	AA	AA	--	BB	BB	AA	AA	AA	AA	AA	AA	AA	AA	AA	AA	AA	AA	AA	AA	AA	AA	AA	AA	AA	AA	AA	AA	AA	AA	AA	AA	AA
641	46284	Bn-scaff_21312_1-p321858	93.9	C3	AB	AB	BB	AA	AB	BB	BB	AA	AA	AA	AB	AA	AB	BB	AA	AA	AB	AB	AA	AA	AB	BB	AB	BB	AB	AB	AB	AB	AA	AA	AA	BB	BB	AA	AA	AA	AB	BB	AA	AB	AB	BB	BB	BB	BB
642	49225	Bn-scaff_23954_1-p1076705	93.9	C3	BB	AA	BB	AA	AB	AA	AA	BB	AB	AB	AA	AB	BB	AA	AA	--	AA	AA	BB	AA	AB	AA	AA	AA	AB	AB	AB	AA	AA	AA	AA	AA	BB	AA	AA	AA	AA	AA	BB	AA	AA	AA	AA	AA	AA
643	49293	Bn-scaff_23954_1-p976899	94.6	C3	AA	AA	AA	AA	AA	AA	AA	AA	AA	AA	AA	AA	AA	AA	AA	--	AA	BB	AA	AA	AA	AA	AA	AA	AA	AA	AA	AA	AA	AA	AA	AA	AA	AA	AA	AA	AA	AA	AA	AA	AA	AA	AA	AA	AA
644	49294	Bn-scaff_23954_1-p977003	94.6	C3	BB	BB	BB	BB	AB	BB	BB	BB	BB	BB	BB	BB	BB	BB	BB	--	BB	AA	BB	BB	BB	BB	BB	BB	BB	BB	BB	AB	AA	BB	BB	BB	BB	BB	BB	BB	BB	BB	BB	BB	BB	BB	BB	AA	BB
645	49227	Bn-scaff_23954_1-p1081348	96	C3	AA	BB	BB	BB	BB	AB	BB	AB	BB	AB	BB	AB	AA	BB	BB	AA	AB	AB	--	BB	AB	BB	BB	BB	BB	AB	BB	BB	BB	BB	BB	BB	BB	BB	AA	AB	BB	BB	BB	BB	BB	BB	BB	BB	BB
646	41123	Bn-scaff_18482_1-p246408	112.3	C3	AA	AA	AA	AA	AA	AB	AB	AA	AA	AA	AB	BB	AA	AA	AA	AA	AA	AA	AA	AA	AA	AA	AB	AA	AA	AB	AA	AA	AB	AA	AA	AB	AA	AA	AB	AA	AA	AA	AA	AA	AA	AA	AA	AB	AB
647	41125	Bn-scaff_18482_1-p268565	112.3	C3	AA	AB	AA	AA	AB	AA	AA	AA	AA	AA	AA	AA	AA	AB	AB	AA	AB	AB	AA	AA	AA	AA	AB	AA	AA	AB	AA	AA	AB	AA	AA	AB	AA	BB	AB	AA	AA	AA	AA	AA	AA	AA	AA	AB	AB
648	41127	Bn-scaff_18482_1-p308533	113.3	C3	AA	AA	AA	AA	AA	AA	AA	AA	AA	AA	AA	AA	AA	AB	AA	AA	AA	AA	AA	AA	AA	AA	AA	AA	AB	AA	AA	AA	AA	AA	BB	AA	AA	AA	AA	AA	AA	AA	AA	AA	AA	AA	BB	AA	AA
649	41144	Bn-scaff_18482_1-p655181	115.4	C3	BB	AA	BB	BB	BB	BB	BB	BB	AB	BB	BB	AB	BB	BB	AB	--	BB	AB	BB	BB	BB	AB	BB	AA	BB	BB	BB	BB	BB	BB	BB	AB	BB	AB	BB	BB	BB	BB	BB	BB	BB	AB	BB	BB	BB
650	45336	Bn-scaff_20646_1-p498394	118.2	C3	AA	AA	AA	AA	AA	AB	AB	AA	AA	AA	AA	AA	AA	AA	AA	AA	AB	AB	AA	AA	AA	AA	AB	AA	AA	AA	AA	AB	AA	AA	AB	AA	BB	AA	AB	BB	AA	AA	AA	AB	AB	AA	AA	AA	AA
651	36567	Bn-scaff_17144_1-p2400	119.2	C3	AA	AB	AA	AB	AA	AA	AA	AA	AA	AA	AA	BB	AA	AA	BB	--	BB	AB	AA	AA	BB	BB	BB	BB	AB	BB	AB	AA	AB	BB	AB	AA	AA	AA	AA	BB	AA	AA	AB	BB	AA	AA	BB	BB	BB
652	44027	Bn-scaff_19523_1-p28969	119.2	C3	BB	BB	BB	AA	BB	BB	BB	BB	BB	AA	AA	AA	BB	AA	AA	--	AA	AB	BB	BB	AA	AA	AA	AA	AB	AA	AB	BB	AB	AA	AB	BB	AA	AB	BB	AA	BB	BB	AB	AA	BB	BB	AA	AA	AA
653	44028	Bn-scaff_19523_1-p311	119.2	C3	AA	AB	AA	BB	AA	AA	AA	AA	AA	BB	BB	BB	AA	BB	BB	--	BB	AB	AA	AA	BB	BB	BB	BB	AB	BB	AB	AA	AB	BB	AB	AA	BB	AB	AA	BB	AA	AA	AB	BB	AA	AA	BB	BB	BB
654	45268	Bn-scaff_20646_1-p207297	119.5	C3	BB	AA	AA	AB	AB	AA	BB	BB	AB	AB	BB	BB	BB	BB	AA	--	AB	AB	BB	BB	BB	AA	AA	AA	AA	AB	AB	AB	AA	AA	AB	AA	BB	AA	AB	BB	AB	AA	AA	AA	AB	BB	AB	AA	AB
655	45293	Bn-scaff_20646_1-p290576	119.5	C3	AA	AA	BB	AA	AB	BB	AA	AA	AA	AA	AA	AA	AB	AA	AB	--	AA	AA	AB	AA	AA	AB	AB	BB	BB	AA	AB	BB	BB	BB	AA	BB	BB	BB	AA	BB	BB	BB	AA	AB	AB	AA	AB	AA	AA
656	45297	Bn-scaff_20646_1-p297712	119.5	C3	AA	AA	BB	AA	AB	BB	AA	AA	AA	AA	AA	AA	AA	AA	AB	--	AA	AA	AA	AA	AA	AB	AB	BB	BB	AA	AB	AB	BB	BB	AA	BB	BB	BB	AA	BB	AB	BB	AA	AB	AB	AA	AB	AA	AA
657	45300	Bn-scaff_20646_1-p300084	119.5	C3	AA	AA	AA	AB	AA	AA	AA	AA	AA	AA	AA	BB	AA	AA	AA	AA	--	AB	AA	BB	AA	AA	AB	AA	AA	AA	AB	AA	AA	AA	AB	AA	AA	AA	AA	AA	AA	AA	BB	AB	AB	AA	AA	AA	AA
658	45308	Bn-scaff_20646_1-p377608	119.5	C3	AA	AA	AA	AA	BB	AA	AA	AA	AA	AA	AA	AA	AA	AA	AA	--	AA	AB	AA	AA	AA	AA	AA	AA	AB	AA	AA	AB	AB	AA	AA	AA	AA	AB	AA	AA	AA	BB	AA	AA	AA	AA	AA	AA	AA
659	45311	Bn-scaff_20646_1-p392499	119.5	C3	AA	AA	BB	AA	BB	AB	AB	AA	AB	AA	AA	--	AB	AA	AB	BB	BB	BB	BB	BB	AA	AA	AB	AA	AB	AA	AB	BB	AB	AA	AB	AA	AA	AB	BB	BB	BB	BB	AB	AB	AB	AA	AA	AA	AA
660	45320	Bn-scaff_20646_1-p427478	119.5	C3	AA	BB	AA	BB	AB	AA	BB	AA	AA	AB	BB	BB	AA	BB	AB	--	BB	AB	AA	BB	AA	BB	BB	BB	BB	AB	AB	AB	BB	BB	AA	BB	BB	BB	BB	AA	AA	BB	BB	BB	AB	AA	AB	BB	AB
661	45322	Bn-scaff_20646_1-p431293	119.5	C3	AA	BB	AA	BB	BB	AA	BB	AA	AA	AB	BB	BB	AB	BB	AB	--	BB	AB	AB	BB	AA	BB	BB	BB	BB	AB	AB	AB	BB	BB	AA	BB	BB	BB	BB	AA	AA	BB	BB	BB	AB	AA	AB	BB	AB
662	45335	Bn-scaff_20646_1-p495036	119.5	C3	BB	BB	BB	BB	BB	AB	BB	BB	BB	BB	BB	BB	BB	AA	BB	BB	AB	--	BB	BB	BB	BB	AB	BB	BB	BB	BB	BB	BB	BB	BB	BB	BB	BB	BB	AA	BB	BB	BB	AB	BB	BB	AB	BB	BB
663	45341	Bn-scaff_20646_1-p584496	119.5	C3	BB	BB	BB	AA	BB	BB	AB	BB	BB	BB	AA	BB	AB	BB	BB	--	AA	AB	BB	BB	BB	BB	BB	BB	BB	BB	BB	BB	BB	BB	BB	BB	BB	BB	BB	AA	BB	BB	AB	BB	BB	BB	BB	BB	BB
664	45348	Bn-scaff_20646_1-p608985	119.5	C3	BB	BB	AA	AA	AB	AB	AB	BB	BB	BB	AA	AA	AB	BB	BB	--	AA	AA	BB	BB	BB	BB	BB	BB	AA	BB	AA	AB	AA	AA	AB	AB	AA	AA	AB	BB	BB	AA	AA	BB	AB	BB	BB	BB	BB
665	45354	Bn-scaff_20646_1-p635267	119.5	C3	BB	BB	BB	AB	BB	BB	BB	BB	AB	BB	BB	BB	AA	BB	BB	--	BB	AB	AA	BB	BB	BB	BB	BB	BB	BB	BB	BB	BB	BB	BB	BB	BB	BB	BB	BB	BB	BB	BB	BB	BB	BB	BB	BB	BB
666	45355	Bn-scaff_20646_1-p635324	119.5	C3	BB	BB	BB	AB	BB	BB	BB	BB	AB	BB	BB	BB	AA	BB	BB	--	BB	AB	AA	AB	BB	BB	BB	BB	BB	BB	BB	BB	BB	BB	BB	BB	BB	BB	BB	BB	BB	BB	BB	BB	BB	BB	BB	BB	BB
667	45356	Bn-scaff_20646_1-p639709	119.5	C3	AA	AA	AA	AA	AA	AA	AB	AA	AA	AA	AA	AA	AA	AA	AA	AA	AA	AA	AB	AB	AB	AB	AA	AA	AA	AA	AA	AA	AA	AA	AA	AA	AA	AA	AB	AA	AA	AA	AA	AA	AA	AA	AA	AA	AA
668	45359	Bn-scaff_20646_1-p644913	119.5	C3	AA	AA	AA	AB	AA	AA	AA	AA	AB	AA	AA	AA	BB	AA	AA	--	AA	BB	BB	AA	AA	AA	AA	AA	AA	AA	AA	AA	AA	AA	AA	AA	AA	AA	AA	AA	AA	AA	AA	AA	AA	AA	AA	AA	AA
669	45360	Bn-scaff_20646_1-p651575	119.5	C3	AA	AA	BB	BB	AB	BB	AB	AA	AB	AB	BB	BB	BB	BB	AA	--	BB	BB	BB	AA	AA	AB	AA	AA	AB	AB	AB	AB	AB	BB	AB	AB	BB	AB	AB	BB	AA	BB	AB	AA	AB	AA	AA	BB	AB
670	45361	Bn-scaff_20646_1-p651823	119.5	C3	BB	BB	BB	AB	BB	BB	BB	BB	AB	BB	BB	BB	AA	BB	BB	--	BB	AA	AA	BB	BB	BB	BB	BB	BB	BB	BB	BB	BB	BB	BB	BB	BB	BB	BB	BB	BB	BB	BB	BB	BB	BB	BB	BB	BB
671	45369	Bn-scaff_20646_1-p677296	119.5	C3	AA	AA	BB	BB	AB	BB	AB	AA	AB	BB	BB	BB	BB	BB	AA	AB	AB	AB	BB	AA	AA	AB	AA	AA	AB	AB	AB	AB	AB	BB	AB	AB	BB	AB	AB	BB	AA	BB	AB	AA	AB	AA	AA	BB	AB
672	45371	Bn-scaff_20646_1-p679569	119.5	C3	BB	BB	AA	AA	AB	AA	AB	BB	AB	AA	AA	AA	AA	AA	BB	--	AA	AA	AA	BB	BB	AB	BB	BB	AB	AB	AB	AB	AB	AA	AB	AB	AA	AB	AB	AA	BB	AA	AB	BB	AB	BB	BB	AA	AB
673	41164	Bn-scaff_18482_1-p739195	121.9	C3	BB	BB	BB	BB	AB	BB	AA	BB	AB	AB	AA	AA	AB	AA	AB	--	AA	AA	AB	BB	AB	BB	AB	AA	BB	AB	AB	AB	BB	BB	BB	AA	BB	BB	AA	AA	AA	AA	BB	AB	BB	BB	AB	AA	AB
674	50921	Bn-scaff_28509_1-p33710	122.2	C3	AA	AB	AA	BB	AB	AB	AB	AA	AA	BB	AA	AA	BB	AA	BB	--	AA	AB	BB	BB	AA	AA	AB	AA	AA	AA	AB	BB	AB	AA	BB	BB	AA	AB	BB	BB	BB	BB	AA	BB	BB	BB	AB	AA	AA
675	41166	Bn-scaff_18482_1-p90983	125	C3	BB	AA	BB	AA	AA	AB	AB	BB	AB	AA	AA	BB	AA	AA	AA	AA	AA	AA	AA	AB	AA	AA	AA	AA	AA	AA	AA	AA	AA	AA	AA	AA	AA	AA	AA	AA	AA	AA	AA	AA	AA	AA	AA	AA	AA
676	48112	Bn-scaff_22751_1-p19884	125	C3	BB	BB	BB	BB	BB	BB	BB	BB	BB	BB	BB	AB	AA	BB	BB	AA	AB	AB	AA	BB	AB	AB	AB	AA	BB	AA	AB	AB	BB	BB	AA	BB	AA	AB	BB	AB	BB	BB	BB	BB	BB	AA	AB	AB	AA
677	48113	Bn-scaff_22751_1-p39505	125	C3	AA	AA	AA	AA	AA	AA	AA	AA	AA	AB	AA	AA	BB	AB	AA	AA	AA	AA	AA	AA	AB	AB	AA	AA	AA	AB	AB	AB	AA	AA	AA	AA	AA	AB	AA	AA	AA	AA	AA	AA	AA	AA	AA	AB	AB
678	47282	Bn-scaff_22067_1-p139587	128.9	C3	BB	AB	BB	BB	AB	AB	AB	BB	AB	AA	BB	BB	AA	AB	AA	--	BB	AA	AA	AA	AB	AB	AB	AA	AA	AB	BB	AA	AA	AA	AB	AA	AA	AB	AA	AA	AA	AA	AB	AA	BB	AB	AA	AA	AB
679	47284	Bn-scaff_22067_1-p142137	128.9	C3	BB	AB	BB	BB	AB	AA	AB	BB	AB	AA	BB	BB	AB	AB	AA	AA	BB	AA	AB	AA	AB	AB	AB	AA	AA	AB	BB	AA	AA	AA	AA	AA	AA	AB	AA	AA	AA	AA	AB	AA	AA	AB	AA	AA	AB
680	35758	Bn-scaff_16925_1-p150249	149.8	C3	AA	BB	AA	AA	AA	AA	AA	AA	BB	AA	AA	AA	AA	AA	AA	AA	BB	AA	AA	BB	AA	AA	AA	AA	AA	AA	AA	AA	AA	AA	BB	AA	AA	AA	AA	AA	AA	AA	AA	AA	AA	AA	AA	AA	AA
681	30986	Bn-scaff_16310_1-p33031	150.1	C3	AA	AA	AA	AB	AA	AA	AA	AA	AA	AA	AA	AA	AA	AA	AA	AA	AA	AB	AA	AA	AA	AA	AA	AA	AA	AA	AA	AA	AA	AA	AA	AA	AA	AA	AA	AA	AA	AA	AA	AA	AA	AA	AA	AA	AA
682	35759	Bn-scaff_16925_1-p168760	150.1	C3	BB	AA	AA	AB	AA	AA	AA	BB	AA	AA	AA	AA	AB	AA	BB	--	AA	BB	AB	AA	AB	AA	AA	AA	AA	AB	AA	AA	AA	AA	AA	AA	AA	AA	AA	AA	AA	AA	AA	AA	AA	AB	AA	AA	AA
683	35761	Bn-scaff_16925_1-p182246	150.1	C3	BB	AA	AA	AA	AA	AA	AA	BB	AA	AA	AA	AA	AA	AA	BB	--	AA	BB	AA	AA	AA	AA	AA	AA	AB	AA	AA	AB	BB	BB	AA	BB	AA	AA	BB	AA	BB	AA	AA	AA	AA	AB	BB	BB	AA
684	35768	Bn-scaff_16925_1-p227550	150.1	C3	BB	AA	AA	AA	AA	AA	AA	BB	AA	AA	AB	AA	AA	AA	BB	BB	AB	BB	AA	BB	AA	AA	AA	AA	AB	AA	AA	AB	BB	BB	AA	AB	AA	AA	BB	AA	AB	AA	AB	AA	AA	AB	BB	BB	AA
685	35770	Bn-scaff_16925_1-p235601	150.1	C3	AA	AB	AA	AA	AB	AA	AB	AA	BB	AA	AA	AB	BB	AB	AA	AA	AA	AA	AB	AA	BB	BB	AB	AA	AB	BB	BB	AA	AA	AA	BB	BB	BB	AB	AA	BB	AB	BB	AB	BB	BB	AB	AA	AA	BB
686	35773	Bn-scaff_16925_1-p249942	150.1	C3	BB	AA	BB	AB	AA	AA	AA	BB	AA	AA	AA	AB	AA	AA	AB	--	AA	BB	AA	BB	AA	AA	AA	AA	AA	AA	AA	AA	BB	BB	AA	AA	AA	AA	BB	AA	AB	AA	AB	AA	AA	AA	BB	BB	AA
687	28968	Bn-scaff_16092_1-p102385	150.8	C3	BB	BB	BB	BB	BB	BB	AB	BB	BB	BB	BB	BB	BB	BB	BB	--	BB	BB	BB	BB	AB	BB	AB	AA	BB	AB	BB	AB	BB	BB	BB	BB	BB	BB	BB	BB	BB	BB	BB	AA	BB	BB	BB	BB	BB
688	28971	Bn-scaff_16092_1-p129830	150.8	C3	BB	BB	BB	BB	BB	BB	AA	BB	BB	BB	BB	BB	BB	BB	BB	BB	BB	BB	BB	BB	AB	BB	AB	AA	BB	AB	BB	AB	BB	BB	BB	BB	BB	BB	BB	BB	BB	BB	BB	AA	BB	BB	BB	BB	BB
689	29015	Bn-scaff_16092_1-p689977	150.8	C3	AA	AA	AA	AB	AA	BB	AB	AA	AA	AA	AA	AA	AA	AB	AB	--	BB	BB	AA	AA	BB	AA	AB	BB	AA	BB	AA	AB	AA	AA	AB	AA	AA	AA	AA	BB	AA	AA	AA	BB	AA	AA	AB	AA	AB
690	42823	Bn-scaff_19026_1-p368728	151.1	C3	AB	AB	AA	AB	BB	BB	BB	AA	BB	AA	AA	BB	BB	BB	BB	--	AA	BB	BB	AA	BB	AA	BB	BB	BB	BB	BB	BB	AA	AA	AB	BB	BB	BB	AA	BB	AB	BB	AB	BB	BB	BB	BB	BB	AB
691	42824	Bn-scaff_19026_1-p369147	151.1	C3	AB	AB	BB	AB	AA	AB	AB	BB	AA	BB	BB	BB	AA	AA	BB	--	BB	AA	AA	BB	AB	BB	AA	AA	BB	AB	AA	AA	BB	BB	BB	AB	BB	AB	BB	AA	AB	AA	AB	AA	BB	AB	BB	AA	BB
692	44510	Bn-scaff_20079_1-p20029	151.1	C3	AB	AB	AA	AB	AB	AB	AB	AA	AB	AA	AA	AA	BB	AB	AA	BB	--	BB	BB	AA	AB	AA	BB	BB	AA	AB	BB	BB	AA	AA	AA	AB	AA	AB	AA	BB	AB	BB	AB	BB	AA	AB	AA	AA	AA
693	35311	Bn-scaff_16822_1-p28461	152.1	C3	AB	AB	BB	BB	BB	AA	BB	BB	BB	AB	BB	BB	BB	AA	BB	BB	BB	BB	BB	BB	AB	AB	BB	BB	AA	AB	AA	AB	AA	BB	AB	AA	BB	AB	BB	AA	AB	AA	AB	BB	BB	BB	AB	BB	AB
694	37246	Bn-scaff_17395_1-p32420	152.1	C3	BB	AB	AA	BB	BB	AB	AB	BB	BB	AB	AA	BB	AA	AA	AB	--	AA	BB	AA	BB	AB	AB	BB	BB	BB	AB	BB	BB	BB	AA	AB	BB	BB	BB	AA	AA	BB	AA	AB	BB	AA	AA	AB	BB	AA
695	28984	Bn-scaff_16092_1-p359564	152.4	C3	AA	AA	AA	AA	AA	AA	BB	AA	AA	AA	AA	AA	AB	AA	AA	AA	AA	AA	AA	AA	AB	AA	AB	BB	AA	AB	AA	AB	AA	AA	AA	AA	AA	AA	AA	AA	AA	AA	AA	BB	AA	AA	AA	AA	AA
696	29009	Bn-scaff_16092_1-p676443	152.4	C3	BB	BB	BB	BB	BB	BB	BB	BB	BB	BB	BB	BB	BB	BB	BB	--	BB	BB	BB	BB	BB	BB	BB	BB	AA	BB	AB	BB	BB	BB	BB	AA	BB	AB	BB	BB	AB	BB	BB	BB	BB	BB	BB	BB	BB
697	29010	Bn-scaff_16092_1-p676617	152.4	C3	BB	BB	BB	BB	BB	BB	AB	BB	BB	BB	BB	BB	BB	BB	BB	--	BB	BB	BB	BB	BB	BB	BB	BB	AA	BB	AB	BB	BB	BB	BB	AA	BB	AB	BB	BB	AA	BB	BB	BB	BB	BB	BB	BB	BB
698	29011	Bn-scaff_16092_1-p676628	152.4	C3	AA	AA	AA	AA	AA	AA	AB	AA	AA	AA	AA	AA	AA	AA	AA	--	AA	AA	AA	AA	AA	AA	AA	AA	BB	AA	AB	AA	AA	AA	AA	BB	AA	AB	AA	AA	BB	AA	AA	AA	AA	AA	AA	AA	AA
699	35757	Bn-scaff_16925_1-p129129	152.4	C3	BB	AA	AA	BB	AB	AB	AA	BB	AA	BB	BB	AA	BB	AA	BB	BB	--	BB	BB	AA	BB	AA	AB	BB	AB	BB	AB	AB	BB	BB	AA	AB	AA	BB	BB	BB	AB	BB	BB	AA	AA	AB	BB	BB	BB
700	29031	Bn-scaff_16092_1-p865136	157.3	C3	AA	AA	AA	AA	BB	AA	AB	AA	AB	AB	AB	AA	BB	AA	AA	--	AA	BB	BB	BB	AB	AB	AB	BB	BB	AB	AB	AB	AA	AA	AB	BB	BB	AB	AA	AA	AB	AA	AB	BB	AA	AB	AA	AA	AB
701	36123	Bn-scaff_17044_1-p531625	163.3	C3	AB	AB	BB	AB	BB	BB	AA	BB	AB	BB	AA	BB	BB	BB	AA	BB	--	AA	BB	BB	AB	BB	AB	AA	BB	AB	BB	BB	BB	BB	AB	BB	AA	BB	AA	AB	AB	BB	AA	BB	BB	BB	BB	BB	BB
702	49820	Bn-scaff_25094_1-p497096	164.7	C3	AB	BB	BB	BB	BB	BB	AA	BB	AB	AB	BB	BB	BB	BB	BB	--	BB	BB	BB	AA	AA	AA	AA	AA	AA	AA	AA	AA	AA	AA	AA	AB	BB	AA	AA	AA	AA	AA	AA	AA	AA	AA	AA	AA	AA
703	42455	Bn-scaff_18855_1-p246763	165.7	C3	AB	AB	AA	AA	AA	AB	BB	AB	AB	AB	AA	BB	AB	AB	AB	--	AA	BB	AB	AB	AA	AB	AA	AA	AA	AA	AB	AA	AA	AA	AB	AB	BB	AA	AA	AB	AB	AA	BB	AA	AA	AA	AA	BB	AB
704	42458	Bn-scaff_18855_1-p309483	165.7	C3	AB	AA	AA	AA	AA	AB	AA	BB	BB	BB	AA	BB	BB	BB	BB	BB	AB	BB	BB	BB	AA	AB	AA	AA	AB	AA	AA	AA	AA	AA	AB	AB	BB	AA	AA	AA	AA	AA	AA	AA	AA	AA	AA	BB	AB
705	50246	Bn-scaff_26320_1-p219062	168.7	C3	BB	AB	BB	AB	AA	AA	AB	BB	AB	BB	BB	BB	AB	BB	BB	AA	AB	AA	--	BB	BB	BB	AB	BB	AA	BB	AB	AA	AA	AA	BB	AA	AA	AA	AA	AB	AB	AA	BB	AA	BB	AB	AA	AA	AB
706	50247	Bn-scaff_26320_1-p220425	168.7	C3	BB	AB	BB	AB	AA	AA	AB	BB	AB	BB	BB	BB	AB	BB	BB	--	BB	AA	AB	BB	BB	BB	AB	BB	AA	BB	AB	AA	AA	AA	BB	AA	AA	AA	AA	AB	AB	AA	BB	AA	BB	AB	AA	AA	AB
707	49797	Bn-scaff_25094_1-p126581	172.1	C3	AB	AB	BB	BB	AA	AB	AA	BB	AA	AB	AB	AA	AB	BB	AB	BB	AB	BB	BB	BB	AB	AB	AB	AA	AB	AB	BB	BB	BB	AB	BB	BB	AA	BB	BB	AB	AB	BB	AA	BB	BB	AB	BB	BB	BB
708	49804	Bn-scaff_25094_1-p154241	172.1	C3	AB	AB	BB	BB	AA	AB	AA	BB	AA	AB	AA	AA	AB	BB	AB	--	AA	BB	AB	BB	AB	AB	AB	AA	AB	AB	BB	BB	BB	AB	BB	BB	AA	BB	BB	AB	AB	BB	AA	BB	AB	AA	BB	BB	BB
709	49796	Bn-scaff_25094_1-p125012	172.5	C3	AA	AB	AA	AA	AA	AB	AA	AA	AA	AA	AA	AA	AA	AA	AB	--	BB	BB	AA	AA	AA	AA	AB	AA	AA	AA	AA	AB	AA	AA	AA	AB	AA	AA	AA	AA	AA	AA	AA	AA	AA	AA	AA	AA	AB
710	49811	Bn-scaff_25094_1-p305972	172.9	C3	AB	BB	BB	BB	BB	BB	BB	AA	BB	AB	AA	BB	AB	BB	AB	--	BB	BB	AB	BB	AB	BB	AB	AA	BB	AB	BB	BB	BB	BB	BB	BB	AA	BB	BB	BB	BB	BB	BB	BB	BB	BB	BB	BB	BB
711	40820	Bn-scaff_18356_1-p231179	178.7	C3	BB	BB	BB	BB	BB	BB	BB	BB	BB	BB	BB	BB	BB	BB	BB	BB	AB	AB	BB	BB	BB	BB	AB	BB	BB	BB	BB	AB	BB	AB	BB	BB	BB	BB	BB	AA	BB	BB	BB	BB	BB	BB	BB	AA	BB
712	40816	Bn-scaff_18356_1-p218731	180.1	C3	AA	AA	BB	AA	AB	AB	AA	AA	AB	BB	BB	BB	AA	AB	AA	AA	AA	--	AA	AA	BB	BB	AB	BB	BB	BB	BB	AB	AA	AB	AB	BB	BB	BB	BB	AA	BB	BB	BB	BB	BB	AB	BB	AA	BB
713	40817	Bn-scaff_18356_1-p218924	180.1	C3	AA	AA	BB	AA	AB	AB	AA	AA	AB	BB	BB	BB	AB	AB	AA	AA	AA	AB	AA	BB	BB	BB	AB	BB	BB	BB	BB	AB	AA	AB	AB	BB	BB	BB	BB	AA	BB	BB	BB	BB	BB	AB	BB	AA	BB
714	43822	Bn-scaff_19310_1-p202435	181	C3	AA	AB	AA	AA	AB	AA	AA	AA	AA	AB	AA	AA	AB	AA	AA	AA	AA	AA	AA	AA	AA	AB	AA	AA	AA	AA	AA	AA	AA	AA	AA	AA	AA	AA	AA	AA	AA	AA	AA	AA	AA	AA	AA	AA	AA
715	43827	Bn-scaff_19310_1-p276541	181.3	C3	BB	AB	AA	AB	AA	AA	AA	BB	AA	AA	AB	AA	AA	AA	AA	AA	AA	AA	AA	AA	AA	AA	AA	AA	AA	AA	AA	AA	AA	AA	AA	AA	AA	AA	AA	AA	AA	AA	AA	AA	AA	AA	AA	AA	AA
716	43830	Bn-scaff_19310_1-p352504	181.3	C3	AB	AA	AA	AB	AA	BB	AA	BB	AA	AB	AB	AA	AA	AA	AA	--	AA	AA	AA	AA	AA	AA	AA	AA	AA	AA	AA	AA	AA	AA	AA	AA	AA	AA	AA	AA	AA	AA	AA	AA	AA	AA	AA	AA	AA
717	43832	Bn-scaff_19310_1-p364008	181.3	C3	AA	AA	AA	AA	AA	AA	AA	AA	AA	AA	AA	AA	AA	AB	AA	BB	BB	BB	BB	BB	AA	AA	AA	AA	AA	AA	AA	AA	AA	AA	AA	AA	AA	AA	AA	AA	AA	AA	AA	AA	AA	AA	AA	AA	AB
718	43835	Bn-scaff_19310_1-p376747	181.3	C3	AA	AB	AA	AA	AB	AA	AA	AA	AA	AA	AA	AA	AB	AA	AA	--	AA	AA	AB	AA	AB	AA	AB	BB	AA	BB	BB	AB	BB	BB	BB	BB	AA	AA	BB	AA	AA	AA	AA	AB	BB	AB	BB	AA	AB
719	43836	Bn-scaff_19310_1-p390399	181.3	C3	AB	BB	BB	AB	BB	AA	BB	AA	AA	BB	AB	BB	BB	BB	BB	--	AA	AA	BB	AA	BB	BB	BB	BB	BB	BB	BB	BB	BB	BB	BB	BB	BB	BB	BB	BB	BB	BB	BB	BB	BB	BB	BB	BB	AB
720	43837	Bn-scaff_19310_1-p390454	181.3	C3	AB	AA	AA	AB	AA	BB	AA	BB	BB	AA	AB	AA	AA	AA	AA	--	BB	BB	AA	BB	AA	AA	AA	AA	AA	AA	AA	AA	AA	AA	AA	AA	AA	AA	AA	AA	AA	AA	AA	AA	AA	AA	AA	AA	AB
721	43843	Bn-scaff_19310_1-p434081	181.3	C3	BB	BB	BB	BB	BB	BB	BB	BB	AB	BB	AB	BB	BB	BB	BB	BB	AB	AB	BB	BB	AB	AA	BB	BB	BB	BB	BB	AB	BB	BB	BB	BB	BB	BB	BB	BB	AB	BB	BB	BB	BB	BB	BB	BB	BB
722	43848	Bn-scaff_19310_1-p502226	181.3	C3	BB	BB	BB	AB	BB	AA	BB	BB	AB	BB	AB	BB	BB	BB	BB	--	AA	AA	BB	BB	AB	AA	BB	BB	BB	BB	BB	AB	BB	BB	BB	BB	BB	BB	BB	BB	AB	BB	BB	BB	BB	BB	BB	BB	BB
723	43849	Bn-scaff_19310_1-p502315	181.3	C3	AA	AA	AA	AB	AA	BB	AA	AA	AB	AA	AB	AA	AA	AA	AA	--	BB	BB	AA	AA	AB	BB	AA	AA	AA	AA	AA	AB	AA	AA	AA	AA	AA	AA	AA	AA	AB	AA	AA	AA	AA	AA	AA	AA	AA
724	43850	Bn-scaff_19310_1-p509653	181.3	C3	AB	AA	AA	AB	AA	BB	AA	BB	AB	AB	BB	AA	AB	AA	AA	--	BB	BB	AB	BB	AB	BB	AA	AA	AA	AA	AB	AB	AA	AA	AA	AA	AA	AA	AA	AA	AB	AA	AA	AA	AA	AB	BB	AA	AA
725	43851	Bn-scaff_19310_1-p511787	181.3	C3	BB	BB	BB	AB	BB	AA	BB	BB	AB	BB	AB	BB	BB	BB	BB	--	AA	AA	BB	BB	AB	AA	BB	BB	BB	BB	BB	AB	BB	BB	BB	BB	BB	BB	BB	BB	AB	BB	BB	BB	BB	BB	BB	BB	BB
726	43852	Bn-scaff_19310_1-p512157	181.3	C3	AA	AA	AA	AA	AA	AA	AA	AA	AB	AA	AB	AA	AA	AA	AA	--	BB	BB	AA	AA	AB	BB	AA	AA	AA	AA	AA	AB	AA	AA	AA	AA	AA	AA	AA	AA	AB	AA	AA	AA	AA	AA	AA	AA	AA
727	43857	Bn-scaff_19310_1-p562646	181.3	C3	BB	AB	BB	AB	AB	AA	BB	BB	AB	BB	AB	BB	BB	BB	BB	--	AA	AA	BB	BB	AB	AA	BB	BB	BB	BB	BB	AB	BB	BB	BB	BB	BB	BB	BB	BB	AB	BB	BB	BB	BB	BB	BB	BB	BB
728	43858	Bn-scaff_19310_1-p562717	181.3	C3	AA	AB	AA	AB	AB	BB	AA	AA	AB	AA	AB	AA	AA	AA	AA	--	BB	BB	AA	AA	AB	BB	AA	AA	AA	AA	AA	AB	AA	AA	AA	AA	AA	AA	AA	AA	AB	AA	AA	AA	AA	AA	AA	AA	AA
729	43859	Bn-scaff_19310_1-p563494	181.3	C3	BB	BB	BB	BB	BB	BB	BB	BB	AB	AB	BB	BB	AB	AB	BB	--	BB	BB	AB	BB	AB	BB	AB	AA	BB	AA	AB	AB	AA	AA	AA	AA	AA	BB	AA	BB	BB	BB	BB	AB	AA	BB	BB	BB	AA
730	43861	Bn-scaff_19310_1-p595012	181.3	C3	BB	BB	BB	BB	BB	BB	BB	BB	AB	AB	BB	BB	AB	AB	BB	--	BB	BB	AB	BB	AB	BB	AB	AA	BB	AA	AB	AB	AA	AA	AA	AA	AA	BB	AA	BB	BB	BB	BB	AB	AA	BB	BB	BB	AA
731	43863	Bn-scaff_19310_1-p628247	181.3	C3	BB	AB	BB	AB	AB	AA	BB	BB	AB	AB	AB	BB	BB	BB	BB	--	AA	AA	BB	AA	AB	AA	BB	BB	BB	BB	BB	AB	BB	BB	BB	BB	BB	BB	BB	BB	AB	BB	BB	BB	BB	BB	BB	BB	BB
732	36720	Bn-scaff_17249_1-p1094761	182.6	C3	AA	AA	AA	AB	AA	BB	AA	AA	AA	AA	AA	AA	AA	AA	AA	AA	AA	AA	AA	BB	AB	AA	AB	BB	AA	BB	AA	AA	AA	AA	AA	AA	AA	AA	AA	AA	AA	AA	AA	AB	AA	AA	AA	AA	AB
733	36722	Bn-scaff_17249_1-p1248322	182.6	C3	AA	AA	AA	AB	AA	BB	AA	AA	AA	AA	AA	AA	AA	AA	AA	--	AA	AA	AA	BB	AB	AA	AB	BB	AA	BB	AA	AA	AA	AA	AA	AA	AA	AA	AA	AA	AA	AA	AA	AB	AA	AA	AA	AA	AB
734	36724	Bn-scaff_17249_1-p1259308	182.6	C3	BB	BB	BB	AB	BB	AA	BB	BB	BB	BB	BB	BB	BB	BB	BB	--	BB	BB	BB	AA	AB	BB	AB	AA	BB	AA	BB	BB	BB	BB	BB	BB	BB	BB	BB	BB	BB	BB	BB	AB	BB	BB	BB	BB	AB
735	36725	Bn-scaff_17249_1-p1267331	182.6	C3	BB	BB	BB	AB	BB	AA	BB	BB	BB	BB	BB	BB	BB	BB	BB	--	BB	BB	BB	AA	AB	BB	AB	AA	BB	AA	BB	BB	BB	BB	BB	BB	BB	BB	BB	BB	BB	BB	BB	AB	BB	BB	BB	BB	AB
736	36727	Bn-scaff_17249_1-p1318581	182.6	C3	BB	BB	BB	AB	BB	AB	BB	BB	BB	BB	BB	BB	BB	BB	BB	--	BB	BB	BB	AA	AB	BB	AB	AB	BB	AB	BB	BB	BB	BB	BB	BB	BB	BB	BB	BB	BB	BB	BB	AB	BB	BB	BB	BB	AB
737	36730	Bn-scaff_17249_1-p1319625	182.6	C3	BB	BB	BB	AB	BB	AA	BB	BB	BB	BB	BB	BB	BB	BB	BB	--	BB	BB	BB	AA	AB	BB	AB	AA	BB	AA	BB	BB	BB	BB	BB	BB	BB	BB	BB	BB	BB	BB	BB	AB	BB	BB	BB	BB	AB
738	36731	Bn-scaff_17249_1-p1320349	182.6	C3	BB	BB	BB	AB	BB	AA	BB	BB	BB	BB	BB	BB	BB	BB	BB	--	BB	BB	BB	AA	AB	BB	AB	AA	BB	AA	BB	BB	BB	BB	BB	BB	BB	BB	BB	BB	BB	BB	BB	AB	BB	BB	BB	BB	AB
739	36733	Bn-scaff_17249_1-p1320838	182.6	C3	BB	BB	BB	AB	BB	AA	BB	BB	BB	BB	BB	BB	BB	BB	BB	--	BB	BB	BB	AA	AB	BB	AB	AA	BB	AA	BB	BB	BB	BB	BB	BB	BB	BB	BB	BB	BB	BB	BB	AB	BB	BB	BB	BB	AB
740	36734	Bn-scaff_17249_1-p1321914	182.6	C3	BB	BB	BB	AB	BB	AA	BB	BB	BB	BB	BB	BB	BB	BB	BB	BB	BB	BB	BB	AA	AB	BB	AB	AA	BB	AA	BB	BB	BB	BB	BB	BB	BB	BB	BB	BB	BB	BB	BB	AB	BB	BB	BB	BB	AB
741	36735	Bn-scaff_17249_1-p1322540	182.6	C3	BB	BB	BB	AB	BB	AA	BB	BB	BB	BB	BB	BB	BB	BB	BB	--	BB	BB	BB	AA	AB	BB	AB	AA	BB	AA	BB	BB	BB	BB	BB	BB	BB	BB	BB	BB	BB	BB	BB	AB	BB	BB	BB	BB	AB
742	38161	Bn-scaff_17573_1-p95384	182.6	C3	BB	BB	BB	BB	AA	BB	AA	BB	BB	BB	AB	BB	BB	AB	AA	BB	AB	AB	BB	BB	BB	AA	BB	BB	BB	BB	BB	BB	BB	AB	BB	BB	BB	BB	AA	BB	AB	BB	BB	BB	BB	BB	BB	AA	AB
743	29578	Bn-scaff_16135_1-p196922	185.3	C3	AA	AA	AA	BB	AA	AA	BB	AA	AB	AA	BB	BB	AA	AB	AA	AB	BB	AB	--	AA	AA	AA	AA	AA	AA	AA	AA	AA	AA	AA	AA	AA	AA	AA	BB	AB	AA	AA	BB	AA	AA	AA	AA	BB	AB
744	29577	Bn-scaff_16135_1-p195975	185.6	C3	BB	BB	BB	AB	BB	BB	BB	BB	BB	BB	BB	BB	BB	BB	BB	BB	AB	--	BB	BB	BB	BB	BB	BB	BB	BB	BB	BB	BB	BB	BB	BB	BB	BB	BB	BB	BB	BB	AA	BB	BB	BB	BB	AA	BB
745	29585	Bn-scaff_16135_1-p311707	185.6	C3	BB	BB	BB	BB	BB	BB	BB	BB	BB	BB	BB	BB	BB	BB	BB	--	AA	AB	BB	BB	BB	BB	BB	BB	BB	BB	BB	BB	BB	BB	BB	BB	BB	BB	BB	BB	BB	BB	BB	BB	BB	BB	BB	BB	BB
746	29587	Bn-scaff_16135_1-p328987	185.6	C3	BB	BB	AA	BB	BB	BB	BB	BB	BB	BB	AB	BB	BB	BB	BB	--	BB	AB	BB	BB	BB	BB	BB	BB	BB	BB	BB	BB	BB	BB	BB	BB	BB	BB	BB	AB	BB	BB	BB	BB	BB	BB	BB	BB	BB
747	44311	Bn-scaff_19740_1-p59649	185.6	C3	BB	BB	BB	BB	BB	BB	BB	BB	BB	BB	BB	BB	BB	BB	BB	--	BB	AA	BB	BB	BB	BB	BB	BB	BB	BB	BB	BB	BB	BB	BB	BB	BB	BB	BB	BB	BB	BB	BB	BB	BB	BB	BB	BB	AB
748	48681	Bn-scaff_23407_1-p23075	185.6	C3	BB	BB	BB	AB	BB	BB	BB	BB	BB	BB	AB	BB	BB	BB	BB	--	AA	BB	BB	BB	BB	BB	BB	BB	BB	BB	BB	BB	BB	BB	BB	BB	BB	BB	BB	BB	BB	BB	BB	BB	BB	BB	BB	BB	BB
749	48686	Bn-scaff_23407_1-p35606	185.6	C3	AB	BB	BB	AB	AB	BB	BB	AB	AB	BB	BB	BB	BB	BB	BB	--	BB	AA	BB	BB	BB	BB	BB	BB	BB	AB	BB	AB	BB	BB	BB	BB	BB	BB	BB	BB	BB	BB	BB	BB	BB	BB	BB	AA	BB
750	48687	Bn-scaff_23407_1-p36212	185.6	C3	BB	BB	BB	AB	BB	AA	BB	BB	BB	BB	AB	BB	BB	BB	BB	--	AA	BB	BB	BB	BB	BB	BB	BB	BB	BB	BB	BB	BB	BB	BB	BB	BB	BB	BB	BB	BB	BB	BB	BB	BB	BB	BB	BB	BB
751	48688	Bn-scaff_23407_1-p61303	185.6	C3	AA	AA	AA	AB	AA	AA	AA	AA	AA	AA	AB	AA	AA	AA	AA	--	BB	AA	AA	AA	AA	AA	AA	AA	AA	AA	AA	AA	AA	AA	AA	AA	AA	AA	AA	AA	AA	AA	AA	AA	AA	AA	AA	AA	AA
752	48691	Bn-scaff_23407_1-p83324	185.6	C3	BB	BB	BB	AB	BB	BB	BB	BB	BB	BB	AB	BB	BB	BB	BB	--	AA	BB	BB	BB	BB	BB	BB	BB	BB	BB	BB	BB	BB	BB	BB	BB	BB	BB	BB	BB	BB	BB	BB	BB	BB	BB	BB	BB	BB
753	48692	Bn-scaff_23407_1-p83423	185.6	C3	BB	BB	BB	AB	BB	BB	BB	BB	BB	BB	AB	BB	BB	BB	BB	--	AA	BB	BB	BB	BB	BB	BB	BB	BB	BB	BB	BB	BB	BB	BB	BB	BB	BB	BB	BB	BB	BB	BB	BB	BB	BB	BB	BB	BB
754	48697	Bn-scaff_23407_1-p85316	185.6	C3	BB	BB	BB	AB	BB	BB	BB	BB	BB	BB	AB	BB	BB	BB	BB	--	AA	BB	BB	BB	BB	BB	BB	BB	BB	BB	BB	BB	BB	BB	BB	BB	BB	BB	BB	BB	BB	BB	BB	BB	BB	BB	BB	BB	BB
755	48700	Bn-scaff_23407_1-p87120	185.6	C3	AA	AA	AA	AB	AA	BB	BB	AA	AA	AA	AB	BB	AA	AB	BB	--	BB	AA	AA	BB	AB	AB	AA	AA	AB	AA	AA	AA	AA	AA	AA	AB	AA	BB	BB	AA	AB	AA	AA	AA	AA	AB	BB	AA	AB
756	37295	Bn-scaff_17440_1-p472569	186.3	C3	AA	AA	AA	AA	AA	AA	AA	AA	AA	AA	AA	AA	AA	AA	AA	--	BB	AB	AA	AA	AA	AA	AA	AA	AA	AA	AA	AA	AA	AA	AA	AA	AA	AA	AA	AA	AA	AA	BB	AA	AA	AA	AA	AA	AA
757	37296	Bn-scaff_17440_1-p504474	186.3	C3	AB	AA	BB	AA	AA	AA	AA	BB	AB	AA	AB	BB	AA	AA	AB	--	BB	AB	AA	BB	AA	AB	AA	AA	BB	AB	AA	AB	BB	AB	AB	AB	AA	AA	AB	AB	AB	AA	BB	AA	AB	AA	AA	AA	AA
758	37325	Bn-scaff_17440_1-p945269	186.3	C3	AA	AA	BB	AA	AA	AA	AA	AA	AA	AA	AA	AA	AA	AA	AA	AA	AB	AB	AA	BB	AA	AA	AA	AA	AA	AA	AA	AA	AA	AA	AA	AB	AA	AA	AA	AA	AA	AA	AA	AA	AA	AA	AA	AA	AB
759	37326	Bn-scaff_17440_1-p958665	186.3	C3	AB	AA	BB	AB	AB	AA	AA	BB	BB	BB	AA	AA	AA	AA	AA	--	BB	AB	AA	BB	AB	AB	AA	AA	AA	AA	BB	AA	AA	AA	AA	BB	BB	AA	AA	AA	AB	AA	AA	BB	AA	BB	AA	BB	BB
760	42417	Bn-scaff_18849_1-p22568	186.3	C3	BB	BB	BB	BB	BB	BB	BB	BB	BB	BB	BB	BB	BB	BB	AB	--	BB	AB	BB	BB	BB	BB	BB	BB	AB	BB	BB	BB	BB	BB	BB	BB	BB	BB	BB	BB	BB	BB	BB	BB	BB	BB	BB	BB	BB
761	37293	Bn-scaff_17440_1-p411613	186.9	C3	AA	AA	AA	AA	AA	AA	AA	AA	AA	AA	AA	AA	AA	AA	AA	AA	AB	AB	AA	AA	AA	AA	AA	AA	AA	AA	AA	AA	AA	AA	AA	AA	AA	AA	AA	AA	AA	AA	AA	AA	AA	AA	AA	AA	AA
762	50686	Bn-scaff_27747_1-p20714	187.3	C3	AA	BB	AA	AA	AA	AA	AA	AA	AA	AA	AA	BB	AA	BB	AA	--	AA	AA	AA	AA	AA	AB	AA	AA	AA	AA	AA	AA	BB	AA	AB	AA	AA	AA	AA	AB	AA	BB	BB	AA	AB	AA	AA	AA	AA
763	50687	Bn-scaff_27747_1-p20852	187.3	C3	AA	BB	AA	AA	AA	AA	AA	AA	AA	AA	AA	BB	AA	BB	AA	--	AA	AA	AA	AA	AA	AB	AA	AA	AA	AA	AA	AA	BB	AA	AB	AA	AA	AA	AA	AB	AA	BB	BB	AA	AB	AA	AA	AA	AA
764	50689	Bn-scaff_27747_1-p27050	187.3	C3	AA	BB	AA	AA	AA	AA	AA	AB	AA	AA	AA	BB	AA	AA	AA	--	AA	AA	AA	AA	AA	AB	AA	AA	AB	AA	AA	AB	BB	AA	AB	AB	AA	AA	AB	AB	AB	BB	BB	AA	AB	AA	BB	AA	AA
765	37278	Bn-scaff_17440_1-p244043	188.8	C3	AA	AA	AA	AA	AA	AA	AA	AA	AA	AA	AA	AA	AA	AA	AA	AA	AA	BB	AA	AA	AA	AA	AA	AA	AA	AA	AA	AA	AA	AA	AA	AA	AA	AA	AA	AA	AA	AA	AA	AA	AA	AA	AA	AA	AA
766	31638	Bn-scaff_16372_1-p89003	189.6	C3	AA	AA	AA	AA	AB	AA	AA	AA	BB	AA	AA	AA	AA	AA	AA	--	BB	BB	AA	AA	AA	AA	AA	AA	AA	AA	AA	AA	AA	AA	AA	AA	BB	AA	AA	AB	AA	AA	AA	AA	AA	AA	AA	AA	AA
767	49700	Bn-scaff_24726_1-p16408	190	C3	AA	AA	AA	AA	AA	AA	BB	AA	AB	AA	AA	AA	AA	AA	AA	--	BB	AB	AA	AA	AA	AA	AA	AA	AA	AA	AA	AA	AA	AA	AA	AA	AA	AA	AA	AA	AA	AA	AA	AA	AA	AA	AA	AA	AA
768	35269	Bn-scaff_16804_4-p249976	190.3	C3	AA	AA	AA	AA	AA	AA	AB	AA	AB	AA	AA	AA	AA	AA	AA	AA	AB	AB	AA	AA	AA	AA	AA	AA	AA	AA	AA	AA	AA	AA	AA	AA	AA	AA	AA	AA	AA	AA	AA	AA	AA	AA	AA	AA	AA
769	49968	Bn-scaff_25535_1-p416	190.3	C3	BB	BB	BB	BB	BB	BB	AB	BB	AB	BB	BB	BB	BB	BB	BB	BB	AB	AB	BB	BB	BB	BB	BB	BB	BB	BB	BB	BB	BB	BB	BB	BB	BB	BB	BB	BB	BB	BB	BB	BB	BB	BB	BB	BB	BB
770	34144	Bn-scaff_16665_1-p127087	192.4	C3	AB	BB	BB	BB	BB	BB	BB	BB	AB	BB	BB	BB	BB	BB	BB	BB	BB	AB	BB	BB	BB	BB	AB	BB	BB	BB	BB	AB	AA	BB	BB	BB	BB	BB	AB	BB	BB	AA	BB	AA	BB	AB	BB	BB	BB
771	34159	Bn-scaff_16665_1-p199132	192.4	C3	AA	BB	AA	BB	AB	AA	AA	AA	AA	AB	AA	AA	AA	AA	BB	--	BB	AA	AA	AA	BB	AB	AB	BB	AA	BB	AB	AB	AA	BB	AB	AB	AA	BB	AA	AA	BB	BB	AA	AA	AB	AB	AA	AA	AB
772	34160	Bn-scaff_16665_1-p199190	192.4	C3	BB	AA	BB	AA	AB	BB	BB	BB	BB	AB	BB	BB	BB	BB	AA	--	AA	BB	BB	BB	AA	AB	AB	AA	BB	AA	AB	AB	BB	AA	AB	AB	BB	AA	BB	BB	AA	AA	BB	BB	AB	AB	BB	BB	AB
773	34163	Bn-scaff_16665_1-p200264	192.4	C3	BB	AA	BB	AA	AB	BB	BB	BB	BB	AB	BB	BB	BB	BB	AA	--	AA	BB	BB	BB	AA	AB	AB	AA	BB	AA	AB	AB	BB	AA	AB	AB	BB	AA	BB	BB	AA	AA	BB	BB	AB	AB	BB	BB	AB
774	49631	Bn-scaff_24631_1-p258855	194.1	C3	BB	AA	AB	AB	AA	BB	BB	AB	AB	AA	AB	BB	BB	AB	AA	--	BB	BB	BB	AA	BB	AB	BB	BB	BB	BB	BB	BB	BB	BB	AB	AB	BB	BB	BB	BB	BB	BB	AA	BB	AA	BB	BB	BB	BB
775	49638	Bn-scaff_24631_1-p296451	194.1	C3	BB	AA	AB	AB	AB	AA	AA	AB	AA	AA	AA	AA	BB	AA	BB	BB	AA	BB	BB	AA	BB	BB	BB	BB	BB	AB	AB	BB	BB	BB	AB	AB	AA	BB	AB	BB	BB	BB	AA	BB	AA	BB	BB	BB	BB
776	49640	Bn-scaff_24631_1-p299275	194.1	C3	BB	BB	BB	BB	AB	BB	BB	BB	BB	BB	AB	BB	AA	BB	BB	BB	BB	AA	AA	BB	AA	AB	AA	AA	AA	AB	AB	AA	AA	AB	AB	BB	BB	AA	AB	AA	AB	BB	BB	AA	BB	BB	AA	AA	AA
777	49642	Bn-scaff_24631_1-p316671	194.4	C3	AA	BB	AA	AB	AB	AA	BB	AA	BB	AA	AB	BB	AA	BB	AA	--	BB	AA	AA	AA	AA	AA	AA	AA	AA	AA	AA	AA	AA	AA	AB	AB	BB	AA	AB	BB	AA	AA	BB	AA	BB	AA	AA	AA	AA
778	49643	Bn-scaff_24631_1-p338156	194.7	C3	BB	AA	AB	AB	BB	AA	AA	BB	AA	BB	AB	BB	BB	BB	AB	--	BB	BB	BB	AA	BB	BB	BB	BB	BB	AB	AB	BB	BB	BB	AB	AB	AA	BB	BB	AA	BB	BB	AA	BB	AA	BB	AB	BB	BB
779	49652	Bn-scaff_24631_1-p415987	195	C3	AA	BB	AA	AB	AA	AA	AA	BB	AA	AA	AA	AA	AA	AA	AB	AA	AA	AA	AA	AA	BB	AB	AB	AB	AA	AB	AA	AA	AA	AB	AA	AB	AA	AA	AA	BB	AB	AA	BB	AA	AA	AA	AA	AA	AA
780	49653	Bn-scaff_24631_1-p422231	195.3	C3	BB	BB	BB	BB	BB	BB	BB	AA	AB	BB	BB	BB	BB	BB	AB	--	BB	BB	AB	BB	AA	AB	AB	AB	BB	AA	AB	BB	BB	AA	AB	AB	BB	BB	BB	BB	AB	BB	AA	BB	AA	BB	BB	BB	BB
781	49654	Bn-scaff_24631_1-p422377	195.3	C3	BB	BB	BB	BB	BB	BB	BB	AA	AB	BB	BB	BB	BB	BB	BB	--	BB	BB	BB	BB	AA	AB	AB	AB	BB	AB	BB	BB	BB	AB	BB	AB	BB	BB	BB	BB	AB	BB	AA	BB	BB	BB	BB	BB	BB
782	31853	Bn-scaff_16394_2-p1460955	199	C3	AA	AA	AB	AB	AB	AA	BB	AA	AB	AB	BB	BB	AA	BB	BB	--	AA	AA	AA	AA	AA	AB	BB	AA	AB	AA	AA	AA	BB	BB	BB	AA	BB	AA	AA	BB	AA	AA	BB	AA	BB	BB	BB	AA	AB
783	31851	Bn-scaff_16394_2-p1431681	199.4	C3	AA	AA	AB	AA	AA	AA	AA	AA	AA	AA	AA	AA	AA	AA	AA	AA	AB	AB	AA	AA	AA	AB	AA	AA	AB	AB	BB	AB	AA	AB	AA	BB	AA	AB	AA	AA	BB	AA	AA	AA	AA	AA	AB	BB	AB
784	31836	Bn-scaff_16394_2-p1177372	200.8	C3	BB	AA	AB	BB	BB	AA	AA	BB	BB	BB	BB	AA	BB	AA	AB	BB	AB	AB	BB	AA	BB	BB	AA	BB	BB	BB	BB	BB	BB	BB	BB	AA	BB	BB	AA	BB	AB	BB	AA	BB	BB	BB	BB	BB	BB
785	31837	Bn-scaff_16394_2-p1178077	200.8	C3	BB	BB	AB	AB	BB	AA	AA	BB	BB	BB	AA	AA	BB	BB	AB	BB	--	BB	BB	BB	BB	BB	AA	BB	BB	BB	BB	BB	BB	BB	AA	BB	BB	BB	BB	BB	AB	BB	AA	BB	AA	BB	AB	BB	AB
786	31823	Bn-scaff_16394_2-p1075592	201.5	C3	BB	BB	AB	BB	AA	BB	BB	BB	BB	BB	BB	BB	BB	BB	BB	BB	BB	AB	BB	BB	BB	BB	BB	BB	AB	AB	BB	AB	BB	BB	BB	BB	AA	BB	AA	BB	BB	BB	BB	BB	BB	BB	BB	BB	BB
787	31824	Bn-scaff_16394_2-p1075976	201.5	C3	BB	BB	AB	BB	AA	BB	BB	BB	AB	BB	BB	BB	BB	BB	BB	AA	AB	AB	--	BB	BB	BB	BB	BB	AB	AB	BB	AB	BB	AB	BB	BB	AA	BB	AA	BB	BB	BB	BB	BB	BB	BB	BB	BB	BB
788	31828	Bn-scaff_16394_2-p1086630	201.5	C3	BB	BB	AB	BB	AA	AA	BB	BB	BB	BB	BB	BB	BB	BB	BB	AB	BB	BB	BB	BB	AA	BB	BB	BB	AB	AA	BB	AB	BB	BB	AA	AA	AA	BB	BB	BB	AA	BB	BB	AB	AA	BB	AB	BB	AA
789	31829	Bn-scaff_16394_2-p1105907	201.5	C3	AA	AA	AB	AB	BB	AA	AA	AA	AA	AA	AA	AA	AA	AA	AA	AA	AA	AA	AA	AA	BB	AA	AA	AA	AB	BB	AA	AB	AA	AA	BB	BB	AA	AA	AA	AA	BB	AA	AA	AB	BB	AA	AB	AA	BB
790	31830	Bn-scaff_16394_2-p1108159	201.5	C3	BB	BB	AB	AB	AA	BB	BB	BB	BB	BB	BB	BB	BB	BB	BB	--	BB	BB	BB	BB	BB	BB	BB	BB	AB	AB	BB	AB	BB	BB	AA	AA	BB	BB	BB	BB	AA	BB	BB	BB	AA	BB	AB	BB	AB
791	31833	Bn-scaff_16394_2-p1151753	201.5	C3	AA	AA	AB	AB	BB	AA	AA	AA	AB	AA	AA	AA	BB	AA	AB	--	AA	AA	BB	AA	BB	AA	AA	AA	AA	BB	AA	AB	AA	AA	BB	BB	AA	AA	AA	AA	BB	AA	AA	AB	BB	AA	AB	BB	BB
792	17985	Bn-A08-p15615914	201.8	C3	BB	BB	BB	BB	BB	BB	BB	BB	BB	BB	BB	BB	BB	BB	BB	BB	AA	AA	BB	BB	BB	BB	BB	BB	BB	BB	BB	BB	BB	BB	BB	BB	BB	BB	BB	BB	BB	BB	BB	BB	BB	BB	BB	BB	BB
793	31858	Bn-scaff_16394_2-p178524	204.2	C3	AB	AA	AA	AB	AB	BB	AA	BB	AB	AA	BB	AA	AA	BB	AB	AA	AB	AB	AA	BB	AA	BB	AA	BB	BB	AA	AB	BB	BB	AA	AB	AA	BB	BB	AA	BB	AB	BB	AA	AB	BB	AB	BB	BB	AA
794	31857	Bn-scaff_16394_2-p175432	204.5	C3	BB	BB	BB	BB	AB	BB	BB	BB	AB	BB	BB	BB	BB	BB	BB	BB	BB	AB	BB	BB	BB	BB	--	BB	BB	BB	BB	BB	BB	AA	BB	BB	BB	BB	BB	BB	BB	BB	BB	BB	BB	BB	BB	BB	BB
795	31816	Bn-scaff_16394_2-p101403	204.8	C3	AB	AA	AA	AA	AB	AA	AA	AA	AA	AA	AA	AA	AA	AA	BB	AA	AA	AA	AA	AA	AA	AA	AA	AA	AB	AA	AA	AB	AA	AA	AB	AA	AA	AA	AA	AA	AA	AA	AA	AA	BB	AA	AA	AA	AA
796	41898	Bn-scaff_18602_1-p109941	205.1	C3	AB	AB	AB	AA	AA	AA	AA	AA	AA	AB	AA	AB	AA	AA	AA	--	AA	AA	AA	AA	AA	AA	AA	AA	AA	AA	AA	AA	AA	AA	AA	AA	AA	AA	AA	BB	AA	AA	AA	AA	AA	AA	AA	BB	AA
797	41901	Bn-scaff_18602_1-p130584	205.1	C3	BB	BB	BB	AB	BB	BB	BB	BB	AB	BB	BB	BB	AA	BB	AA	BB	AB	AB	--	AB	BB	BB	AA	AB	AB	BB	AA	AB	AA	BB	BB	AB	BB	AB	AA	BB	BB	AA	BB	AB	BB	AB	AA	BB	BB
798	41904	Bn-scaff_18602_1-p139127	205.1	C3	AA	AA	AA	AA	AB	AA	AA	AA	AB	AA	AA	AA	BB	AA	AA	--	BB	BB	BB	BB	AA	AA	AA	AA	AA	AA	AB	AA	BB	AA	AA	AA	AA	AA	AB	AA	AA	AA	AA	AA	AA	AA	BB	AA	AA
799	17632	Bn-A08-p11212494	208.8	C3	AB	AA	AA	AA	AB	AA	AA	AA	AA	AB	AA	AA	AA	AA	AA	AA	--	AB	AA	BB	AA	AA	AA	AA	AA	AA	AB	AA	AA	AA	AB	AA	AA	AA	AA	AA	AA	AA	AA	AA	BB	AA	AA	AA	AA
800	36075	Bn-scaff_17042_1-p296096	208.8	C3	AA	AB	AA	AA	AB	AA	AA	AA	AA	AB	AA	AA	AA	AA	AA	--	AA	AA	AA	BB	AA	AA	AA	AA	AA	AA	AA	AB	AA	AA	BB	AA	AA	AB	AA	AA	AB	AA	AA	AA	BB	AB	AA	AA	AA
801	36086	Bn-scaff_17042_1-p456580	209.2	C3	AB	AA	AB	AA	AA	AA	AA	BB	AA	AB	AA	AA	AB	AA	AA	AA	AA	AA	--	BB	AA	AA	AA	AA	AA	AA	AA	AA	AA	AA	AA	BB	AA	AA	AA	AA	AB	AA	AA	AA	AA	AA	AA	BB	AA
802	36088	Bn-scaff_17042_1-p458664	209.2	C3	AB	AA	AA	AA	AA	AA	AA	AB	AA	AB	AA	AA	AA	BB	AA	AA	AA	AB	AA	AA	BB	AA	AB	AA	AA	AA	AA	AA	AA	AA	AA	AA	AA	AA	AA	AA	AA	AA	AA	AB	AA	AA	AA	AA	AB
803	34515	Bn-scaff_16712_1-p33920	215.5	C3	AA	AB	AA	AB	AB	AB	AA	AA	AB	AA	AA	AB	AA	AA	AB	--	AA	AA	AA	AB	AA	AB	AA	AA	AA	AA	AA	AA	AA	AA	AA	AB	BB	AB	BB	BB	AB	AA	AB	AA	AA	AB	AB	AA	AA
804	36539	Bn-scaff_17119_1-p349683	215.5	C3	AB	AB	BB	AB	AB	AB	BB	AB	AA	AA	AA	AB	BB	AA	AA	--	BB	BB	BB	BB	AB	AB	AA	AA	AA	BB	BB	BB	BB	AB	BB	BB	AA	AA	BB	AA	BB	AA	AB	AB	BB	BB	BB	AA	BB
805	36541	Bn-scaff_17119_1-p356208	215.5	C3	AB	AB	AA	AB	AA	AB	AA	AB	AA	AA	AA	AB	AA	AA	AA	--	BB	BB	AA	BB	AB	AA	AA	AA	AA	BB	BB	BB	BB	AB	AB	AA	AA	AA	BB	AA	AB	AA	AA	AB	AA	BB	BB	AA	BB
806	36542	Bn-scaff_17119_1-p359109	215.5	C3	AB	AB	BB	AB	AA	AB	BB	AB	AA	AA	AA	AB	BB	AA	AA	--	BB	BB	BB	BB	BB	AB	BB	BB	BB	BB	BB	BB	BB	AB	BB	AB	AA	AB	BB	AA	BB	AA	AB	BB	BB	BB	BB	AA	BB
807	36544	Bn-scaff_17119_1-p361195	215.5	C3	AB	AB	AA	AB	BB	AB	AA	AB	BB	BB	BB	AB	AA	BB	BB	--	AA	AA	AA	AA	AA	AB	AA	AA	AB	AA	AA	AA	AA	AB	AA	AB	BB	BB	AA	BB	AA	BB	AB	AA	AA	AA	AA	BB	AA
808	36556	Bn-scaff_17119_1-p413471	215.5	C3	AB	AA	AA	AA	AA	AB	BB	AA	AA	AA	AB	AB	AA	AB	AA	--	BB	BB	AA	BB	BB	AA	BB	BB	AB	BB	BB	BB	BB	AB	BB	AA	AA	AB	BB	AA	BB	AB	AB	BB	BB	AB	BB	AA	BB
809	17686	Bn-A08-p13019549	215.8	C3	AB	BB	BB	BB	AA	AB	AB	AB	BB	AB	AB	AA	AB	AA	BB	AA	AB	AA	AA	AB	AA	AB	AB	AB	AA	AB	AB	AB	AB	BB	BB	BB	AA	BB	BB	AA	BB	BB	BB	AA	AB	BB	BB	AA	AA
810	39072	Bn-scaff_17821_1-p131190	215.8	C3	AA	AA	BB	BB	BB	AB	AB	AA	AB	AA	AB	AB	BB	AB	AA	--	BB	BB	BB	BB	BB	BB	BB	BB	AB	BB	AB	BB	BB	BB	BB	AB	BB	BB	AA	AA	BB	BB	AA	BB	BB	BB	BB	BB	BB
811	39078	Bn-scaff_17821_1-p21053	215.8	C3	BB	BB	BB	AA	AA	AB	AB	AB	BB	BB	BB	AB	BB	BB	BB	--	BB	AA	BB	BB	AA	BB	AB	AB	AB	AB	AB	AB	AB	AB	AB	AB	AA	AB	BB	BB	AB	AB	BB	AA	BB	BB	AB	BB	AA
812	48943	Bn-scaff_23761_1-p27239	216.8	C3	BB	BB	BB	BB	BB	BB	BB	BB	BB	BB	BB	BB	BB	BB	BB	--	BB	BB	BB	BB	AA	BB	AA	AA	BB	AA	AB	AB	AB	BB	AB	AB	BB	BB	BB	AA	BB	BB	BB	AA	BB	BB	AA	BB	AA
813	34193	Bn-scaff_16676_1-p6894	217.5	C3	AB	AA	AA	AB	AA	AA	AA	AB	AA	AB	AA	BB	AA	AA	AB	AA	AA	AB	AA	AA	AB	AA	BB	BB	AA	AB	AB	AA	AB	AA	AA	AA	AA	AB	BB	BB	AA	BB	AA	BB	BB	BB	AB	AA	AB
814	48942	Bn-scaff_23761_1-p249628	217.5	C3	AB	BB	AA	AB	AB	AB	AA	AB	AB	AA	AB	AB	AB	AA	AB	AA	AA	AA	AA	AA	BB	AB	BB	BB	BB	BB	BB	AB	AA	BB	AB	AB	AA	AB	BB	AA	AB	AB	BB	BB	AB	AA	BB	AA	BB
815	48948	Bn-scaff_23761_1-p326272	217.5	C3	AA	AA	BB	AA	AA	AB	BB	AA	AB	BB	AB	BB	BB	AA	AA	BB	AB	AB	AB	AB	BB	AB	BB	BB	AB	BB	AB	BB	AB	BB	BB	AB	BB	BB	BB	BB	AB	BB	BB	BB	AB	AA	BB	BB	BB
816	48953	Bn-scaff_23761_1-p392078	217.5	C3	AA	BB	AA	AB	AB	AB	AA	AA	AA	AA	AA	AA	AB	AA	BB	AA	AB	AB	--	AA	AA	AB	AA	AA	AA	AA	AB	AA	AB	AA	AA	AA	AA	AA	AA	AA	AB	AA	AA	AA	AB	AB	AA	AA	AA
817	48954	Bn-scaff_23761_1-p408137	217.5	C3	BB	AA	BB	AB	AB	BB	BB	BB	AB	BB	AB	BB	AB	BB	AA	BB	AA	AB	AB	BB	BB	AB	BB	BB	BB	BB	AB	BB	AB	BB	BB	AB	BB	BB	BB	BB	AB	BB	BB	BB	AB	AB	BB	BB	BB
818	48986	Bn-scaff_23761_1-p738582	217.5	C3	BB	AA	BB	BB	BB	AB	BB	BB	BB	BB	AB	AA	AB	BB	AB	--	BB	AB	BB	BB	AA	AA	AA	AA	AB	AB	BB	BB	AB	AA	AB	AA	BB	AA	BB	BB	AA	AA	AB	AA	BB	AA	AB	BB	AB
819	41807	Bn-scaff_18559_1-p163074	218.5	C3	AB	AA	AA	AA	AA	AA	AA	AB	AB	AA	AA	BB	AB	AA	AA	--	AA	AA	AB	AA	AA	AA	AA	AA	AA	AA	AA	AA	AA	AA	AA	AA	AA	AA	AA	AA	AA	AA	AB	AA	AB	AB	AA	AA	AA
820	41808	Bn-scaff_18559_1-p163387	218.5	C3	AB	AA	AA	AA	AB	AA	AA	AB	AB	AA	AA	BB	AB	AA	AA	--	AA	AA	AB	AA	AB	BB	AA	AA	AA	AA	AA	AB	AA	AB	BB	AA	AA	AA	AA	AA	AA	AA	BB	AA	AB	BB	AA	AA	AA
821	41810	Bn-scaff_18559_1-p166004	218.5	C3	AB	BB	BB	BB	BB	BB	BB	AB	AB	BB	BB	AA	AB	BB	BB	--	BB	BB	AB	BB	BB	AB	BB	BB	BB	BB	BB	BB	BB	BB	AA	BB	BB	BB	BB	BB	BB	BB	AB	BB	AB	AA	BB	BB	BB
822	42871	Bn-scaff_19047_1-p191638	218.8	C3	BB	BB	AB	AB	BB	AB	BB	BB	AB	BB	AB	BB	BB	BB	BB	BB	BB	AB	BB	AA	BB	BB	BB	BB	BB	BB	BB	AB	AB	BB	AB	BB	AA	BB	BB	BB	BB	BB	BB	BB	BB	BB	BB	BB	BB
823	42872	Bn-scaff_19047_1-p196388	218.8	C3	AB	AA	AB	AA	AB	AA	AA	BB	AB	AB	AA	AA	AA	BB	BB	--	BB	AB	AA	AA	AA	BB	AA	AA	AA	AA	AA	AA	AA	AA	AB	AA	AA	AA	BB	AA	AB	AA	AA	AA	AA	AB	AA	BB	AA
824	42876	Bn-scaff_19047_1-p227725	218.8	C3	AA	AA	AB	AA	AA	AA	AA	AA	AA	AA	AB	AA	AA	AA	AA	--	BB	AB	AB	BB	AB	AB	BB	BB	AA	AA	AA	AA	AA	AA	AA	AA	AA	AA	AA	AA	AA	AA	AA	BB	AA	AA	AB	AA	AA
825	42877	Bn-scaff_19047_1-p228776	218.8	C3	BB	BB	AB	BB	BB	AB	AB	BB	AB	BB	AA	BB	AA	AA	BB	--	AA	AB	AA	AA	AB	AB	AA	AA	BB	BB	BB	BB	BB	BB	BB	AB	BB	BB	AA	BB	BB	BB	BB	AA	BB	BB	AB	AA	BB
826	48382	Bn-scaff_23098_1-p304246	220.8	C3	AB	BB	BB	BB	BB	AB	AA	BB	AB	AB	AB	BB	BB	BB	BB	BB	AB	BB	BB	BB	AB	BB	BB	BB	AB	BB	BB	BB	AB	BB	AA	BB	BB	BB	BB	AA	BB	BB	AB	BB	BB	AB	BB	BB	BB
827	48378	Bn-scaff_23098_1-p209981	221.5	C3	BB	BB	BB	BB	BB	BB	AB	BB	AA	BB	AA	AA	BB	BB	BB	AA	AB	AB	AB	AA	BB	BB	BB	BB	BB	BB	AB	BB	BB	BB	BB	BB	BB	BB	BB	BB	BB	BB	AB	BB	BB	BB	BB	BB	BB
828	34917	Bn-scaff_16755_1-p1208174	226.3	C3	BB	BB	BB	BB	BB	BB	BB	AB	BB	BB	BB	BB	BB	BB	BB	--	BB	BB	BB	BB	BB	AB	BB	BB	BB	AB	BB	BB	BB	BB	BB	AB	BB	BB	BB	BB	AA	BB	BB	BB	AA	BB	BB	BB	BB
829	34925	Bn-scaff_16755_1-p1291677	226.6	C3	AB	AB	BB	BB	AB	AA	BB	AA	BB	AA	AA	AB	AA	AA	BB	--	BB	BB	AA	BB	BB	BB	BB	BB	AB	AB	BB	AB	BB	BB	AB	BB	AB	BB	BB	BB	BB	BB	AB	BB	BB	BB	BB	AA	AA
830	34928	Bn-scaff_16755_1-p1339426	226.6	C3	AA	AA	AA	AA	AA	AA	AA	AA	AA	AA	AA	AA	AA	BB	AA	--	AA	AA	AA	AA	AA	AA	AA	AA	AA	AA	AA	AA	AA	AA	AA	AB	AA	AA	AA	AA	AA	AA	AA	AA	AA	AA	AA	AA	AA
831	38377	Bn-scaff_17668_1-p3205	0	C4	AA	AB	AA	AA	AA	AA	AA	AA	AA	AB	AA	AA	AA	BB	AB	AA	AB	AB	AB	AB	AB	AB	AA	AA	AA	AA	AA	AB	AA	AA	AA	AA	AA	AA	AA	AA	AA	AA	AA	AA	AB	AA	AA	AA	AB
832	26820	Bn-scaff_15838_1-p3224	4.1	C4	BB	BB	BB	BB	AB	BB	AB	BB	AA	AB	AA	BB	AB	AB	AB	AA	AB	AB	--	AA	AB	BB	AB	AA	AB	AB	AB	AB	AA	BB	AB	AB	AA	AB	AA	AA	BB	BB	BB	AA	AB	BB	BB	BB	BB
833	35897	Bn-scaff_16935_1-p99442	7.3	C4	AB	AB	BB	AA	BB	BB	AB	AA	AB	BB	AA	BB	BB	BB	AA	--	AA	AA	BB	AA	BB	BB	AB	BB	AB	AB	BB	AB	AA	AB	BB	BB	BB	AB	BB	BB	BB	BB	BB	AA	BB	BB	BB	AA	AB
834	35888	Bn-scaff_16935_1-p116701	8.3	C4	AA	AA	AA	AA	AA	BB	AA	AA	AA	AA	AB	AA	AA	AA	AA	BB	AB	AB	BB	AB	AA	AB	AA	AA	AA	AA	AA	AA	AA	AA	AA	AA	BB	AB	AA	BB	AA	AA	BB	AA	AA	AA	AA	BB	AA
835	35890	Bn-scaff_16935_1-p220838	8.3	C4	AA	AB	AA	AB	AA	AA	AA	AA	AA	AA	AB	AA	BB	BB	AB	--	BB	AA	BB	AA	AA	AB	AA	AA	AA	AA	AA	AA	AA	AA	AA	AA	AA	AA	AA	AA	AA	AA	AA	AA	AA	AA	AA	AA	AA
836	49714	Bn-scaff_24859_1-p42987	10	C4	BB	BB	BB	BB	BB	BB	BB	BB	BB	BB	BB	BB	BB	BB	BB	--	BB	AA	BB	BB	BB	BB	BB	BB	BB	BB	BB	BB	BB	BB	BB	BB	BB	BB	BB	BB	BB	BB	BB	BB	BB	BB	BB	BB	BB
837	49715	Bn-scaff_24859_1-p44428	10	C4	AA	BB	AA	BB	BB	AA	AA	BB	AA	AA	AB	BB	BB	BB	BB	--	BB	AA	BB	BB	BB	AA	BB	BB	AB	BB	AB	BB	AA	AB	AB	BB	AA	AA	AB	BB	BB	AB	AA	AB	BB	AB	AA	AA	BB
838	28188	Bn-scaff_16027_1-p70704	13.5	C4	AA	BB	AB	AB	AA	BB	BB	BB	AA	AA	AA	AA	BB	AA	BB	BB	AB	AB	BB	BB	BB	AB	AB	BB	AA	BB	AA	AA	AA	BB	AB	AA	BB	BB	AA	AA	AA	AB	AA	BB	AB	AB	AA	AA	AB
839	28186	Bn-scaff_16027_1-p63045	14.9	C4	AA	AA	AA	AA	AA	AA	AA	AA	AA	AA	AA	AA	AA	AA	AA	BB	AB	BB	BB	AA	AA	AA	AA	AA	AA	AA	AA	AA	AA	AA	AA	AA	AA	AA	AA	AA	AA	AA	AA	AA	AA	AA	AA	AA	AA
840	28167	Bn-scaff_16027_1-p326666	15.3	C4	BB	BB	AB	AA	AA	AB	BB	AA	AB	AA	AA	AA	BB	BB	AB	--	AA	BB	BB	BB	BB	AA	BB	BB	AB	AB	AA	AB	AA	AB	AA	AA	BB	AA	AA	AA	AA	AB	AA	BB	BB	AA	AA	BB	AB
841	28169	Bn-scaff_16027_1-p326982	15.3	C4	BB	AA	BB	BB	BB	BB	AA	BB	BB	BB	BB	BB	BB	BB	AB	--	BB	AA	BB	AA	AA	BB	AA	AA	AB	AB	BB	AB	BB	AB	BB	BB	AA	BB	BB	BB	BB	AB	BB	AA	AA	BB	BB	AA	AB
842	47231	Bn-scaff_21925_1-p154909	17.7	C4	AA	AA	AA	AA	AA	AA	AA	AA	AA	AA	AA	AA	AB	AA	AA	BB	AB	AB	BB	AA	AA	AA	AA	AA	AA	AA	AA	AA	AA	AA	AA	AA	AA	AA	AB	AA	AA	AA	AA	AA	AA	AA	AA	AA	AA
843	30426	Bn-scaff_16214_1-p263853	21.3	C4	AA	AB	BB	AB	BB	AA	AA	AA	BB	AA	AA	BB	AB	AB	AA	AA	AA	AB	AB	AA	AA	AA	AA	AA	BB	BB	AA	AB	AA	BB	BB	AB	AA	AB	AA	AA	AA	AA	AA	AA	AB	AA	BB	AA	BB
844	31335	Bn-scaff_16356_1-p41354	25	C4	AA	BB	AA	AB	AA	AB	AA	BB	AB	AA	AB	BB	BB	AA	BB	--	BB	BB	BB	AA	AA	AA	AA	AA	AA	AA	AA	AA	AA	AA	AA	AA	AA	AA	AA	BB	AA	AA	AA	AA	AA	AA	AA	AA	AA
845	50533	Bn-scaff_27469_1-p28443	25	C4	AA	AA	AB	AB	BB	AA	BB	BB	AA	AB	AA	BB	AA	BB	AA	--	AA	AA	AA	BB	AB	AB	AA	BB	BB	AB	BB	BB	BB	BB	BB	BB	AA	AB	BB	BB	BB	AB	AA	BB	BB	BB	BB	AB	AB
846	50536	Bn-scaff_27469_1-p34230	25	C4	AA	AA	BB	AB	BB	AA	BB	AA	BB	AB	AA	AA	AB	AA	AA	--	AA	AA	AA	AA	AB	AB	AA	AA	BB	AB	AB	AB	BB	BB	BB	AB	BB	AB	BB	BB	AA	AA	BB	AA	BB	AA	BB	AA	AA
847	50543	Bn-scaff_27469_1-p39202	25	C4	AA	AA	BB	AB	BB	AA	BB	AA	AA	AB	AA	AA	AB	AA	AA	--	AA	AA	AB	AA	AB	AB	AA	AA	BB	AA	AA	AB	BB	BB	BB	AB	BB	AB	BB	BB	AA	AA	BB	AA	BB	AA	BB	AA	AA
848	50553	Bn-scaff_27469_1-p73823	25	C4	BB	BB	BB	BB	BB	BB	BB	BB	BB	BB	BB	BB	BB	BB	BB	BB	BB	BB	BB	BB	BB	BB	BB	BB	BB	BB	BB	BB	BB	BB	BB	BB	BB	BB	BB	BB	BB	AB	BB	BB	AA	AA	BB	BB	BB
849	50554	Bn-scaff_27469_1-p75623	25	C4	BB	BB	BB	BB	BB	BB	BB	BB	BB	BB	BB	BB	BB	BB	BB	BB	BB	BB	BB	BB	BB	BB	BB	BB	BB	BB	BB	BB	BB	BB	BB	BB	BB	BB	BB	BB	BB	BB	BB	BB	BB	BB	AB	BB	BB
850	50555	Bn-scaff_27469_1-p80430	25	C4	AA	AA	AA	AA	AA	AA	AA	AA	AA	AA	AA	AA	AA	AA	AA	AA	AA	AA	AA	AA	AB	AA	AA	BB	AA	AB	AA	AA	AA	AA	AA	AA	AA	AA	AA	AA	AA	AA	AA	BB	BB	AA	AA	BB	BB
851	50793	Bn-scaff_28382_1-p10051	25	C4	AA	AA	AB	AB	BB	AB	AA	AA	AB	AB	AB	AA	AB	AA	AB	--	BB	BB	AB	AA	AA	AA	AA	AA	AA	AB	AA	AA	AA	AA	AA	AA	AA	AB	AA	AA	AA	AB	BB	AA	AA	AA	AA	AA	AA
852	50804	Bn-scaff_28382_1-p39187	25	C4	AA	BB	AB	BB	BB	BB	AA	AA	AB	AA	AB	AA	AB	BB	BB	--	AA	AA	AA	AA	BB	BB	BB	AB	BB	AB	AA	AB	AA	BB	BB	AB	BB	BB	AB	BB	BB	BB	AA	AA	BB	BB	BB	AB	AB
853	30441	Bn-scaff_16214_1-p42360	25.3	C4	AA	AA	AA	AA	AA	AA	AA	AA	AB	AA	AA	AA	AB	AA	AA	--	BB	BB	AB	AA	AA	AA	AA	AA	AA	AA	BB	AA	BB	AA	AA	AA	AA	AA	AA	AA	AA	AA	BB	AA	AA	AA	AA	AA	AA
854	30424	Bn-scaff_16214_1-p172721	26.3	C4	AA	BB	AB	AA	BB	AB	BB	AA	AA	AA	AA	AA	AA	AA	AA	--	AA	AB	AA	AA	AB	AB	BB	AB	AA	AA	BB	BB	BB	AA	BB	BB	AA	AB	AB	AB	AA	AB	BB	AB	AA	AB	AB	AA	AB
855	30430	Bn-scaff_16214_1-p300788	26.6	C4	BB	BB	BB	BB	BB	BB	BB	BB	AA	BB	BB	BB	AB	BB	BB	--	BB	AB	AB	BB	BB	BB	BB	BB	BB	BB	BB	BB	BB	BB	BB	BB	BB	BB	BB	BB	BB	BB	BB	BB	BB	BB	BB	BB	BB
856	30427	Bn-scaff_16214_1-p265043	27.6	C4	AA	AA	AA	AA	AA	AB	AA	AA	AA	AA	BB	AA	AB	AB	AB	AA	AB	--	AA	AA	AA	AA	AA	AA	AA	AA	AA	AA	AA	BB	AA	AA	AA	AA	AA	AA	AA	AA	AA	AA	AA	AB	AA	AA	AA
857	33589	Bn-scaff_16534_1-p514720	32.6	C4	BB	BB	AA	AA	BB	BB	BB	BB	BB	BB	BB	BB	AB	AB	AB	BB	AB	--	BB	BB	AB	BB	BB	BB	AB	BB	AA	AB	BB	BB	BB	BB	BB	BB	AB	BB	BB	BB	BB	BB	BB	BB	BB	BB	BB
858	33590	Bn-scaff_16534_1-p524861	32.6	C4	AA	AA	AA	AB	AA	BB	AA	AA	BB	BB	AA	AA	AB	AB	AA	--	AA	AB	AB	AA	AB	AB	AA	BB	AA	BB	AA	AA	BB	AA	AB	AA	AA	BB	AB	AA	AA	BB	AA	AA	BB	BB	BB	BB	AB
859	33596	Bn-scaff_16534_1-p666334	32.6	C4	BB	AB	AA	BB	AA	AB	AA	BB	AB	AA	AA	AA	BB	AA	AA	AA	AA	AB	--	AA	AB	BB	AA	AA	AB	AA	BB	AA	AA	AB	AB	AB	BB	BB	AB	AA	BB	BB	AA	AA	AA	AA	AA	AA	AA
860	33598	Bn-scaff_16534_1-p689951	32.6	C4	BB	AB	BB	AB	AB	AB	BB	BB	AB	AA	AA	AA	AB	AA	AA	--	AA	AA	AB	AA	AA	AB	AA	AA	AB	AA	AA	BB	AA	AA	AB	AA	AA	AB	AB	AA	AA	AA	AB	AA	AA	AA	AA	AA	AA
861	33601	Bn-scaff_16534_1-p707801	32.6	C4	AA	AB	AB	AB	AB	AA	AA	AA	AB	AA	BB	BB	BB	BB	BB	--	BB	BB	BB	AA	BB	AB	BB	BB	AB	BB	BB	AB	BB	BB	BB	BB	BB	BB	BB	BB	BB	BB	AB	BB	BB	BB	BB	BB	BB
862	33602	Bn-scaff_16534_1-p718705	32.6	C4	AA	AB	AA	AB	BB	BB	BB	AA	BB	AA	BB	AA	BB	BB	BB	AA	BB	BB	AB	AA	BB	BB	BB	BB	AB	BB	BB	AB	BB	BB	BB	BB	BB	BB	BB	BB	BB	BB	BB	BB	BB	BB	BB	BB	BB
863	33603	Bn-scaff_16534_1-p719214	32.6	C4	AA	AA	AA	AB	BB	AA	BB	AA	AA	AA	AA	AA	AB	BB	AB	AA	AB	AB	--	AA	AB	AA	BB	AA	AB	AB	BB	AB	BB	BB	BB	AB	BB	BB	AB	BB	BB	BB	BB	AB	BB	BB	BB	AA	BB
864	33604	Bn-scaff_16534_1-p728940	32.6	C4	BB	BB	AB	AB	BB	BB	BB	BB	BB	BB	BB	BB	BB	BB	BB	AA	AB	AB	AA	AA	BB	BB	BB	BB	AB	BB	BB	AB	BB	BB	BB	BB	BB	BB	BB	BB	BB	BB	AB	BB	BB	BB	BB	BB	BB
865	33606	Bn-scaff_16534_1-p732353	32.6	C4	BB	AA	AA	AB	AB	AA	BB	BB	AA	AA	AA	AA	AB	AB	AB	--	AA	AA	AB	BB	AA	AB	AA	AA	AA	AA	AA	AB	AA	AA	AA	BB	AA	AA	AB	AA	BB	AA	AA	AA	AA	AA	AA	BB	AA
866	33496	Bn-scaff_16534_1-p1420211	36.3	C4	BB	BB	AB	BB	AB	BB	BB	BB	BB	BB	BB	AB	BB	BB	BB	AB	BB	BB	--	BB	AB	BB	AA	AA	BB	AB	BB	BB	BB	BB	BB	BB	BB	BB	AB	BB	BB	BB	BB	AA	BB	BB	BB	BB	AB
867	33497	Bn-scaff_16534_1-p1421906	36.3	C4	BB	BB	AB	BB	AB	BB	BB	BB	BB	BB	BB	AB	BB	BB	BB	BB	BB	BB	BB	BB	AB	AB	AA	AA	BB	AB	BB	BB	BB	BB	BB	BB	BB	BB	AB	BB	BB	BB	BB	AA	BB	BB	BB	BB	AB
868	33499	Bn-scaff_16534_1-p1430055	36.3	C4	AA	AA	AB	AA	AB	AA	AA	AA	AA	AA	AA	AB	AA	AA	AA	--	AA	AA	AA	AA	AB	AB	BB	BB	AA	AB	AA	AA	AA	AA	AA	AA	AA	AA	AB	AA	AA	AA	AA	BB	AA	AA	AA	AA	AB
869	33480	Bn-scaff_16534_1-p1262658	38	C4	AA	AA	AA	AB	AA	AA	AA	AA	AA	AA	AA	AA	AA	AA	AA	--	AA	AB	AA	AA	AA	AB	AA	AA	AA	AA	AA	AA	AA	AA	AA	BB	AA	AA	AA	BB	BB	AA	AB	AA	AA	AA	AA	AA	AA
870	33484	Bn-scaff_16534_1-p1287873	38.3	C4	AB	AA	AA	AB	AB	BB	AA	AB	AB	AB	AA	AA	AA	AA	AA	AA	AA	AA	AA	AA	AA	AB	AA	AA	AA	AA	AA	AA	AA	AA	AA	AA	AA	AA	AA	BB	AA	AA	AA	AA	AA	AA	AA	AA	AA
871	33504	Bn-scaff_16534_1-p1482507	39.7	C4	AA	AA	AA	AA	AA	AB	AA	AA	AA	AA	AA	AA	AB	AA	AA	--	AA	AA	AB	AA	AA	AA	AA	AA	AA	AA	AB	AA	AA	AA	AA	AA	AA	AB	AA	AA	AA	AA	AA	AA	AA	AA	BB	AA	AA
872	33507	Bn-scaff_16534_1-p1500199	39.7	C4	BB	AB	BB	BB	BB	AB	BB	AB	BB	AB	BB	BB	AB	AA	BB	AB	BB	BB	--	BB	AA	BB	BB	AA	BB	AB	AB	BB	AB	BB	AB	BB	BB	AB	AA	BB	BB	BB	BB	BB	BB	BB	AA	BB	AB
873	33522	Bn-scaff_16534_1-p1858079	41.7	C4	AA	BB	AB	AB	BB	AA	AA	AA	AA	BB	AA	AB	AB	BB	AB	BB	AB	BB	--	AA	BB	AA	AA	BB	BB	BB	AB	AB	AB	BB	BB	BB	AA	AB	BB	AA	BB	BB	AB	AA	BB	BB	AB	BB	BB
874	33523	Bn-scaff_16534_1-p1862345	41.7	C4	AA	BB	AB	AB	BB	AA	AA	AA	AA	BB	AA	AB	AB	BB	AB	AB	AA	BB	AB	AA	BB	AA	AA	BB	BB	BB	AB	AB	AB	BB	BB	BB	AA	AB	BB	AA	BB	BB	AB	AA	BB	BB	AB	BB	BB
875	33524	Bn-scaff_16534_1-p1891486	41.7	C4	AA	AB	AB	AA	BB	AB	AA	AA	AA	BB	AA	AA	AB	BB	AA	--	AA	BB	AB	AA	BB	BB	AA	BB	BB	BB	BB	BB	BB	BB	BB	BB	BB	BB	BB	AA	BB	BB	AA	AA	BB	BB	BB	BB	BB
876	33525	Bn-scaff_16534_1-p1895517	41.7	C4	BB	BB	BB	AB	AA	AB	BB	BB	AB	AA	BB	AB	AA	AA	BB	BB	BB	AA	AA	BB	BB	AB	BB	BB	AA	AB	AA	AA	AB	AA	AA	AA	AA	AB	AA	AB	AA	BB	BB	BB	AA	AB	AA	AA	AB
877	49240	Bn-scaff_23954_1-p13556	43.1	C4	AA	AB	BB	AB	BB	AB	BB	AA	AB	AB	BB	BB	BB	BB	AB	AA	AB	AB	AA	AB	BB	AB	AA	AB	AB	BB	BB	BB	AB	BB	BB	BB	BB	AB	BB	AB	BB	AA	AB	AA	BB	AB	BB	BB	BB
878	33547	Bn-scaff_16534_1-p2424934	45.5	C4	AB	BB	BB	BB	AB	AA	BB	AA	BB	AA	BB	BB	BB	BB	AA	BB	BB	AB	BB	BB	AA	BB	BB	AA	AB	AA	AB	AB	AA	BB	AB	BB	BB	AB	AB	AA	BB	BB	AB	BB	BB	BB	BB	BB	AA
879	33552	Bn-scaff_16534_1-p2470545	45.8	C4	AA	BB	BB	AB	AB	AA	AA	AA	AB	AB	AB	AA	AA	AB	AB	--	BB	AB	AA	AA	AA	AB	BB	AA	AB	AA	AA	AA	AA	AA	AB	AA	AA	AB	AA	AA	AA	AA	BB	BB	AA	AA	AA	AA	AA
880	33562	Bn-scaff_16534_1-p2552327	45.8	C4	BB	AA	AA	AB	AB	BB	BB	BB	AB	AB	AB	BB	BB	AB	AB	--	AA	AB	BB	BB	BB	AB	AA	BB	AB	BB	BB	BB	BB	BB	AB	AA	BB	AB	BB	BB	AA	BB	AA	AA	BB	BB	BB	BB	BB
881	27538	Bn-scaff_15908_1-p592458	48.2	C4	AA	BB	AB	BB	AA	AB	BB	AA	AB	AB	BB	AA	BB	BB	AB	--	BB	AB	BB	BB	BB	AB	AB	BB	AA	BB	AB	AA	AA	AA	AA	AB	BB	AB	AB	AA	BB	AA	BB	AA	AB	AA	AA	BB	BB
882	27539	Bn-scaff_15908_1-p608876	48.2	C4	BB	AA	AB	AA	BB	AA	AA	BB	AB	AB	AA	BB	AA	AA	AB	--	AA	AB	AA	AA	AA	AB	AA	AA	BB	AA	AB	BB	BB	BB	BB	AB	AA	AB	AB	BB	AA	BB	AA	AA	AB	BB	BB	AA	AA
883	27541	Bn-scaff_15908_1-p612641	48.2	C4	BB	AA	AB	AA	AB	AB	AA	BB	AB	AB	AA	AA	AA	AA	AA	AA	AA	AB	AA	--	AA	AB	BB	AA	BB	AB	AB	BB	BB	BB	BB	AB	AA	BB	AB	BB	AA	BB	AB	BB	AB	BB	BB	AA	AB
884	27547	Bn-scaff_15908_1-p771974	53	C4	BB	BB	BB	BB	AB	BB	AA	BB	AB	BB	BB	BB	BB	BB	BB	--	BB	BB	BB	BB	BB	BB	AB	BB	BB	BB	BB	BB	BB	BB	AB	BB	AA	AB	BB	AA	BB	AA	BB	AA	BB	BB	BB	BB	BB
885	27497	Bn-scaff_15908_1-p1124457	55.8	C4	BB	BB	BB	BB	BB	BB	BB	BB	BB	BB	BB	BB	BB	BB	BB	BB	AB	AB	BB	BB	BB	BB	BB	BB	BB	BB	BB	BB	BB	BB	BB	BB	BB	BB	BB	BB	BB	BB	BB	BB	BB	BB	BB	BB	BB
886	27499	Bn-scaff_15908_1-p1129738	55.8	C4	AA	AB	AB	AB	AB	AA	AB	AA	AB	BB	AA	AA	AA	AA	AB	--	AA	AB	AA	AA	AA	AA	AA	AA	AB	AA	BB	AA	BB	AA	AA	AA	AA	AA	BB	BB	AA	AA	AB	AA	AA	AA	AA	BB	AA
887	12215	Bn-A05-p4304172	56.8	C4	AA	AB	AB	BB	AA	BB	AA	AA	AB	AB	AB	AA	AB	AA	AB	AA	AB	AB	AA	AA	AA	AB	BB	AA	AA	AB	AA	AB	AA	AA	BB	AA	AA	AA	AA	AA	AA	AA	AB	BB	AB	AB	AA	BB	AA
888	43591	Bn-scaff_19248_1-p58173	64.2	C4	AA	BB	BB	AA	AA	AA	AA	AA	AB	AA	AA	AA	AA	AB	AA	--	AA	AB	AA	AA	BB	AA	AA	BB	AA	AB	AB	AB	AA	AA	AA	AA	BB	AA	AA	AB	AA	AB	AA	AA	AB	AA	AA	AA	BB
889	43592	Bn-scaff_19248_1-p64918	64.2	C4	AA	BB	BB	AA	AA	AA	AA	AA	AB	AA	AA	AA	AA	AB	AA	--	AA	AB	AA	AA	BB	AA	AA	BB	AA	AB	AB	AB	AA	AA	AA	AA	BB	AA	AA	AB	AA	AB	AB	AA	AB	AA	AA	AA	BB
890	43593	Bn-scaff_19248_1-p66490	64.2	C4	BB	AA	AA	AA	BB	BB	BB	BB	AB	BB	BB	BB	AA	AA	BB	--	BB	AB	AA	BB	AA	AB	BB	AA	BB	AB	AB	AB	BB	BB	BB	BB	AA	BB	BB	AB	BB	AB	AB	BB	AB	BB	BB	BB	AA
891	42179	Bn-scaff_18754_1-p207838	72.4	C4	BB	BB	BB	BB	AB	BB	BB	AB	BB	AB	AB	BB	BB	BB	BB	--	AA	AB	BB	BB	BB	BB	BB	BB	BB	BB	BB	BB	AA	BB	BB	BB	BB	BB	BB	BB	BB	BB	BB	BB	BB	BB	BB	BB	BB
892	42180	Bn-scaff_18754_1-p210860	72.4	C4	BB	BB	BB	BB	AB	BB	BB	AB	BB	AB	AB	BB	BB	BB	BB	--	AA	AB	BB	BB	BB	BB	BB	BB	BB	BB	BB	BB	AA	BB	BB	AB	BB	BB	BB	BB	AB	BB	BB	BB	BB	BB	BB	BB	BB
893	42183	Bn-scaff_18754_1-p233662	72.4	C4	BB	BB	BB	BB	AB	BB	BB	AB	BB	AB	AB	BB	BB	BB	BB	BB	--	AB	BB	BB	BB	BB	BB	BB	BB	BB	BB	BB	AA	BB	BB	BB	BB	BB	BB	BB	BB	BB	BB	BB	BB	BB	BB	BB	BB
894	39313	Bn-scaff_17869_1-p811227	73.1	C4	AB	BB	AA	AB	BB	AA	BB	AA	AB	AB	AA	AB	AB	BB	AB	--	AA	AB	AB	BB	BB	BB	BB	BB	AA	BB	BB	BB	BB	BB	BB	BB	AA	AA	AB	AA	BB	AB	AA	BB	BB	BB	BB	BB	BB
895	39316	Bn-scaff_17869_1-p814323	73.1	C4	AB	BB	AA	BB	AB	AA	BB	BB	AA	BB	AA	AB	BB	AB	BB	BB	AA	AB	BB	BB	BB	AB	BB	BB	AB	BB	AB	AB	AA	AB	AA	AA	AA	BB	AA	BB	AA	AB	AB	BB	AA	AA	AA	AB	BB
896	31000	Bn-scaff_16312_1-p120378	74.8	C4	AB	AA	BB	BB	AA	AA	BB	AA	AB	AA	BB	BB	BB	BB	AB	--	BB	BB	BB	BB	AA	AA	AA	AA	AA	AA	AA	AA	AA	AA	AA	BB	BB	BB	AA	AA	BB	AA	AB	AA	AA	AA	AA	AA	AA
897	31004	Bn-scaff_16312_1-p126687	74.8	C4	BB	BB	BB	BB	BB	BB	BB	BB	BB	BB	BB	BB	BB	BB	BB	--	BB	BB	BB	BB	BB	BB	BB	BB	BB	BB	BB	BB	BB	BB	BB	BB	BB	AA	BB	BB	BB	BB	BB	BB	BB	BB	BB	BB	BB
898	31017	Bn-scaff_16312_1-p71537	74.8	C4	AB	AA	BB	BB	AA	AA	BB	AA	AB	AA	BB	BB	BB	BB	AB	--	BB	BB	BB	BB	AA	AA	AA	AA	AA	AA	AA	AA	AA	AA	AA	BB	BB	BB	AA	AA	BB	AA	AB	AA	AA	AA	AA	AA	AA
899	31022	Bn-scaff_16312_1-p89216	74.8	C4	AB	BB	AA	AA	BB	AA	AA	BB	AB	BB	AA	AA	AA	AA	AB	AA	AA	AA	AA	AA	BB	BB	BB	BB	AB	BB	BB	BB	BB	BB	BB	AA	AA	AA	BB	BB	AA	BB	AB	BB	BB	BB	BB	BB	BB
900	31023	Bn-scaff_16312_1-p95384	74.8	C4	AB	BB	AA	AA	BB	BB	AA	BB	AB	BB	AA	AA	AA	AA	AB	AA	AA	AA	AA	AA	BB	BB	BB	BB	BB	BB	BB	BB	BB	BB	BB	AA	AA	AA	BB	BB	AA	BB	AB	BB	BB	BB	BB	BB	BB
901	41275	Bn-scaff_18505_1-p69669	74.8	C4	AB	AA	BB	AB	AA	AA	BB	AA	AB	AA	BB	BB	BB	AB	AA	--	BB	BB	BB	BB	AA	AA	AA	AA	AA	AA	AA	AA	AA	AA	AA	AB	BB	BB	AA	AA	AB	AA	AB	AA	AA	AA	AA	AA	AA
902	41277	Bn-scaff_18505_1-p75828	74.8	C4	AB	AA	BB	AB	AA	AA	BB	AA	AB	AA	BB	BB	BB	BB	AB	AA	AB	AB	AA	AB	AA	AA	AA	AA	AA	AA	AA	AA	AA	AA	AA	BB	BB	BB	AA	AA	BB	AA	AB	AA	AA	AA	AA	AA	AA
903	41279	Bn-scaff_18505_1-p85179	74.8	C4	AB	AA	BB	BB	AA	BB	BB	AA	AB	AA	BB	BB	BB	BB	AB	--	BB	BB	BB	BB	AA	AA	AA	AA	AB	AA	AA	AA	AA	AA	AA	BB	BB	BB	AA	AA	BB	AA	AB	AA	AA	AA	AA	AA	AA
904	41281	Bn-scaff_18505_1-p89348	74.8	C4	AB	BB	AA	AB	BB	BB	AA	BB	AB	BB	AA	AA	AA	AA	AB	BB	AA	AA	AA	AA	BB	BB	BB	BB	BB	BB	BB	BB	BB	BB	BB	AA	AA	AA	BB	BB	AA	BB	AB	BB	BB	BB	BB	BB	BB
905	42140	Bn-scaff_18712_1-p431714	74.8	C4	AB	AA	BB	AB	AB	AA	AA	AA	BB	BB	BB	BB	BB	AA	AA	AA	AB	AB	AB	AA	AA	AA	AA	AA	AA	AA	AA	AA	AA	AA	BB	AA	AA	AA	AA	BB	AA	AA	AB	AA	AA	AA	AA	AA	AA
906	42149	Bn-scaff_18712_1-p442418	74.8	C4	BB	BB	AA	AB	AB	BB	BB	BB	AA	AA	AA	AA	AA	BB	BB	--	AA	AA	AA	BB	BB	BB	BB	BB	BB	BB	BB	BB	BB	BB	AA	BB	BB	BB	BB	AA	BB	BB	AB	BB	BB	BB	BB	BB	BB
907	26451	Bn-scaff_15809_1-p109230	76.1	C4	BB	BB	BB	BB	BB	BB	BB	BB	BB	BB	BB	BB	BB	BB	BB	--	AA	BB	BB	BB	BB	BB	BB	BB	BB	BB	BB	BB	BB	BB	BB	AB	BB	BB	BB	BB	AB	BB	BB	BB	BB	BB	BB	BB	BB
908	26452	Bn-scaff_15809_1-p110149	76.1	C4	AA	AA	AA	AA	AA	AA	AA	AA	AA	AA	AA	AA	AA	AA	AA	--	BB	AA	AA	AA	AA	AA	AA	AA	AA	AA	AA	AA	AA	AA	AA	AA	AA	AA	AA	AA	AA	AA	AA	AA	AA	AA	AA	AA	AA
909	26453	Bn-scaff_15809_1-p159283	76.1	C4	AA	AA	AA	AA	AA	AA	AA	AA	AA	AA	AA	AA	AA	AA	AA	--	BB	AA	AA	AA	AA	AA	AA	AA	AA	AA	AA	AA	AA	AA	AA	AB	AA	AA	AA	AA	AB	AA	AA	AA	AA	AA	AA	AA	AA
910	26455	Bn-scaff_15809_1-p159807	76.1	C4	BB	BB	BB	BB	BB	BB	BB	BB	BB	BB	BB	BB	BB	BB	BB	--	AA	BB	BB	BB	BB	BB	BB	BB	BB	BB	BB	BB	BB	BB	BB	AB	BB	BB	BB	BB	AB	BB	BB	BB	BB	BB	BB	BB	BB
911	26456	Bn-scaff_15809_1-p159868	76.1	C4	AA	AA	AA	AA	AA	AA	AA	AA	AA	AA	AA	AA	AA	AA	AA	--	BB	AA	AA	AA	AA	AA	AA	AA	AA	AA	AA	AA	AA	AA	AA	AB	AA	AA	AA	AA	AB	AA	AA	AA	AA	AA	AA	AA	AA
912	26457	Bn-scaff_15809_1-p160191	76.1	C4	AA	BB	AA	AB	BB	BB	BB	AA	BB	AA	AA	AB	AA	AA	AA	--	BB	AA	AA	AA	AA	AB	AA	AA	AB	AA	BB	AA	BB	BB	AA	BB	AA	BB	AA	BB	BB	BB	AB	AA	BB	BB	BB	AA	AA
913	26458	Bn-scaff_15809_1-p160958	76.1	C4	AA	AA	AA	AA	AA	BB	AA	AA	AA	AA	AA	AA	AA	AA	AA	--	BB	AA	AA	AA	AA	AA	AA	AA	AA	AA	AA	AA	AA	AA	AA	AB	AA	AA	AA	AA	AB	AA	AA	AA	AA	AA	AA	AA	AA
914	26459	Bn-scaff_15809_1-p161032	76.1	C4	AA	AA	AA	AA	AA	AA	AA	AA	AA	AA	AA	AA	AA	AA	AA	--	BB	AA	AA	AA	AA	AA	AA	AA	AA	AA	AA	AA	AA	AA	AA	AA	AA	AA	AA	AA	AA	AA	AA	AA	AA	AA	AA	AA	AA
915	26460	Bn-scaff_15809_1-p161090	76.1	C4	AA	AA	AA	AA	AA	AA	AA	AA	AA	AA	AA	AA	AA	AA	AA	--	BB	AA	AA	AA	AA	AA	AA	AA	AA	AA	AA	AA	AA	AA	AA	AA	AA	AA	AA	AA	AA	AA	AA	AA	AA	AA	AA	AA	AA
916	26462	Bn-scaff_15809_1-p172025	76.1	C4	BB	BB	BB	BB	BB	BB	BB	BB	BB	BB	BB	BB	BB	BB	BB	--	AA	BB	BB	BB	BB	BB	BB	BB	BB	BB	BB	BB	BB	BB	BB	AB	BB	BB	BB	BB	AB	BB	BB	BB	BB	BB	BB	BB	BB
917	26463	Bn-scaff_15809_1-p172116	76.1	C4	BB	BB	BB	BB	BB	BB	BB	BB	BB	BB	BB	BB	BB	BB	BB	--	AA	BB	BB	BB	BB	BB	BB	BB	BB	BB	BB	BB	BB	BB	BB	BB	BB	BB	BB	BB	BB	BB	BB	BB	BB	BB	BB	BB	BB
918	26464	Bn-scaff_15809_1-p172420	76.1	C4	AA	AA	AA	AA	AA	AA	AA	AA	AA	AA	AA	AA	AA	AA	AA	--	BB	AA	AA	AA	AA	AA	AA	AA	AA	AA	AA	AA	AA	AA	AA	AB	AA	AA	AA	AA	AB	AA	AA	AA	AA	AA	AA	AA	AA
919	26467	Bn-scaff_15809_1-p207828	76.1	C4	AA	AA	AA	AA	AA	AA	AA	AA	AA	AA	AA	AA	AA	AA	AA	--	BB	AA	AA	AA	AA	AA	AA	AA	AA	AA	AA	AA	AA	AA	AA	AB	AA	AA	AA	AA	AB	AA	AA	AA	AA	AA	AA	AA	AA
920	26469	Bn-scaff_15809_1-p210361	76.1	C4	AA	AA	AA	AA	AA	AA	AA	AA	AA	AA	AA	AA	AA	AA	AA	--	BB	AA	AA	AA	AA	AA	AA	AA	AA	AA	AA	AA	AA	AA	AA	AA	AA	AA	AA	AA	AA	AA	AA	AA	AA	AA	AA	AA	AA
921	26471	Bn-scaff_15809_1-p213473	76.1	C4	AA	AA	AA	AA	AA	AA	AA	AA	AA	AA	AA	AA	AA	AA	AA	--	BB	AA	AA	AA	AA	AA	AA	AA	AA	AA	AA	AA	AA	AA	AA	AA	AA	AA	AA	AA	AA	AA	AA	AA	AA	AA	AA	AA	AA
922	26472	Bn-scaff_15809_1-p214708	76.1	C4	BB	BB	BB	BB	BB	BB	BB	BB	BB	BB	BB	BB	BB	BB	BB	AA	AA	BB	BB	BB	BB	BB	BB	BB	BB	BB	BB	BB	BB	BB	BB	BB	BB	BB	BB	BB	BB	BB	BB	BB	BB	BB	BB	BB	BB
923	26473	Bn-scaff_15809_1-p216193	76.1	C4	AA	AA	AA	AA	AA	AA	AA	AA	AA	AA	AA	AA	AA	AA	AA	--	BB	AA	AA	AA	AA	AA	AA	AA	AA	AA	AA	AA	AA	AA	AA	AA	AA	AA	AA	AA	AA	AA	AA	AA	AA	AA	AA	AA	AA
924	26476	Bn-scaff_15809_1-p42129	76.1	C4	AA	AA	AA	AA	AA	AA	AA	AA	AA	AA	AA	AA	AA	AA	AA	--	BB	AA	AA	AA	AA	AA	AA	AA	AA	AA	AA	AA	AA	AA	AA	AB	AA	AA	AA	AA	AB	AA	AA	AA	AA	AA	AA	AA	AA
925	26477	Bn-scaff_15809_1-p43156	76.1	C4	BB	BB	BB	BB	BB	BB	BB	BB	BB	BB	BB	BB	BB	BB	BB	--	AA	BB	BB	BB	BB	BB	BB	BB	BB	BB	BB	BB	BB	BB	BB	AB	BB	BB	BB	BB	AB	BB	BB	BB	BB	BB	BB	BB	BB
926	26479	Bn-scaff_15809_1-p46488	76.1	C4	AA	AA	AA	AA	AA	AA	AA	AA	AA	AA	AA	AA	AA	AA	AA	--	BB	AA	AA	AA	AA	AA	AA	AA	AA	AA	AA	AA	AA	AA	AA	AB	AA	AA	AA	AA	AB	AA	AA	AA	AA	AA	AA	AA	AA
927	26480	Bn-scaff_15809_1-p46507	76.1	C4	BB	BB	BB	BB	BB	BB	BB	BB	BB	BB	BB	BB	BB	BB	BB	--	AA	BB	BB	BB	BB	BB	BB	BB	BB	BB	BB	BB	BB	BB	BB	AB	BB	BB	BB	BB	AB	BB	BB	BB	BB	BB	BB	BB	BB
928	26481	Bn-scaff_15809_1-p46634	76.1	C4	AA	AA	AA	AA	AA	AA	AA	AA	AA	AA	AA	AA	AA	AA	AA	--	BB	AA	AA	AA	AA	AA	AA	AA	AA	AA	AA	AA	AA	AA	AA	AA	AA	AA	AA	AA	AA	AA	AA	AA	AA	AA	AA	AA	AA
929	26482	Bn-scaff_15809_1-p46703	76.1	C4	BB	BB	BB	BB	BB	BB	BB	BB	BB	BB	BB	BB	BB	BB	BB	--	AA	BB	BB	BB	BB	BB	BB	BB	BB	BB	BB	BB	BB	BB	BB	AB	BB	BB	BB	BB	AB	BB	BB	BB	BB	BB	BB	BB	BB
930	26483	Bn-scaff_15809_1-p80006	76.1	C4	BB	BB	BB	BB	BB	BB	BB	BB	BB	BB	BB	BB	BB	BB	BB	--	AA	BB	BB	BB	BB	BB	BB	BB	BB	BB	BB	BB	BB	BB	BB	AB	BB	BB	BB	BB	AB	BB	BB	BB	BB	BB	BB	BB	BB
931	26484	Bn-scaff_15809_1-p81364	76.1	C4	BB	BB	BB	BB	BB	BB	BB	BB	BB	BB	BB	BB	BB	BB	BB	--	AA	BB	BB	BB	BB	BB	BB	BB	BB	BB	BB	BB	BB	BB	BB	AB	BB	BB	BB	BB	AB	BB	BB	BB	BB	BB	BB	BB	BB
932	26487	Bn-scaff_15809_1-p82009	76.1	C4	AA	AA	AA	AA	AA	AA	AA	AA	AA	AA	AA	AA	AA	AA	AA	--	BB	AA	AA	AA	AA	AA	AA	AA	AA	AA	AA	AA	AA	AA	AA	AB	AA	AA	AA	AA	AB	AA	AA	AA	AA	AA	AA	AA	AA
933	26488	Bn-scaff_15809_1-p88785	76.1	C4	BB	BB	BB	BB	BB	BB	BB	BB	BB	BB	BB	BB	BB	BB	BB	--	AA	BB	BB	BB	BB	BB	BB	BB	BB	BB	BB	BB	BB	BB	BB	AA	BB	BB	BB	BB	AA	BB	BB	BB	BB	BB	BB	BB	BB
934	26489	Bn-scaff_15809_1-p94915	76.1	C4	BB	BB	BB	BB	BB	BB	BB	BB	BB	BB	BB	BB	BB	BB	BB	--	AA	BB	BB	BB	BB	BB	BB	BB	BB	BB	BB	BB	BB	BB	BB	AB	BB	BB	BB	BB	AB	BB	BB	BB	BB	BB	BB	BB	BB
935	26490	Bn-scaff_15809_1-p97289	76.1	C4	BB	BB	BB	BB	BB	BB	BB	BB	BB	BB	BB	BB	BB	BB	BB	--	AA	BB	BB	BB	BB	BB	BB	BB	BB	BB	BB	BB	BB	BB	BB	BB	BB	BB	BB	BB	BB	BB	BB	BB	BB	BB	BB	BB	BB
936	27639	Bn-scaff_15911_1-p358895	76.1	C4	BB	AA	AA	AA	AA	AA	AA	BB	AA	AA	BB	AA	BB	AA	AB	--	BB	AA	BB	BB	AA	AA	AA	AA	AA	AA	AA	AB	AA	AA	AA	AB	BB	AA	AA	AA	AB	AA	AA	AA	AA	AA	AA	AA	AA
937	27642	Bn-scaff_15911_1-p360381	76.1	C4	AA	BB	BB	BB	BB	BB	BB	AA	BB	BB	AA	BB	AA	BB	AB	--	AA	BB	AA	AA	BB	BB	BB	BB	BB	BB	BB	AB	BB	BB	BB	AB	AA	BB	BB	BB	AB	BB	BB	BB	BB	BB	BB	BB	BB
938	27643	Bn-scaff_15911_1-p360436	76.1	C4	BB	AA	AA	AA	AA	AA	AA	BB	AA	AA	BB	AA	BB	AA	AB	--	BB	AA	BB	BB	AA	AA	AA	AA	AA	AA	AA	AB	AA	AA	AA	AB	BB	AA	AA	AA	AB	AA	AA	AA	AA	AA	AA	AA	AA
939	27645	Bn-scaff_15911_1-p362461	76.1	C4	BB	AA	AA	AA	AA	AA	AA	BB	AA	AA	BB	AA	BB	AA	AB	--	BB	AA	BB	BB	AA	AA	AA	AA	AA	AA	AA	AB	AA	AA	AA	AB	BB	AA	AA	AA	AB	AA	AA	AA	AA	AA	AA	AA	AA
940	27653	Bn-scaff_15911_1-p374632	76.1	C4	BB	AA	AA	AA	AA	AA	AA	BB	AA	AA	BB	AA	BB	AA	AB	--	BB	AA	BB	BB	AA	AA	AA	AA	AA	AA	AA	AB	AA	AA	AA	AB	BB	AA	AA	AA	AB	AA	AA	AA	AA	AA	AA	AA	AA
941	27655	Bn-scaff_15911_1-p376603	76.1	C4	BB	AA	AA	AA	AA	BB	AA	BB	AA	AA	BB	AA	BB	AA	AB	--	BB	AA	BB	BB	AA	AA	AA	AA	AA	AA	AA	AB	AA	AA	AA	AB	BB	AA	AA	AA	AB	AA	AA	AA	AA	AA	AA	AA	AA
942	27656	Bn-scaff_15911_1-p431142	76.1	C4	AA	AA	AA	AA	AA	AA	AA	AA	AA	BB	AA	AA	AA	AA	AA	--	AA	AA	AA	AA	AA	AB	AA	AA	AA	AA	AA	AA	AA	AA	AA	AA	AA	AA	BB	AA	AA	AA	AA	AA	AA	AA	AA	AB	AA
943	27657	Bn-scaff_15911_1-p431216	76.1	C4	AA	BB	BB	BB	BB	BB	BB	AA	BB	BB	AA	BB	AA	BB	BB	AB	AA	BB	AA	AA	BB	BB	BB	BB	BB	BB	BB	AB	BB	BB	BB	AB	AA	BB	BB	BB	AB	BB	BB	BB	BB	BB	BB	BB	BB
944	27658	Bn-scaff_15911_1-p433481	76.1	C4	BB	AA	AA	AA	AA	AA	AA	BB	AA	AA	BB	AA	AB	AA	AA	--	BB	AA	AB	BB	AA	AA	AA	AA	AA	AA	AA	AB	AA	AA	AA	AA	BB	AA	AA	AA	AA	AA	AA	AA	AA	AA	AA	AA	AA
945	27659	Bn-scaff_15911_1-p433657	76.1	C4	AA	AA	AA	AA	AA	AA	AA	AA	AA	BB	AA	AA	AA	AA	AA	--	AA	AA	AA	AA	AA	AB	AA	AA	AA	AA	AA	AA	AA	AA	AA	AA	AA	AA	BB	AA	AA	AA	AA	AA	AA	AA	AA	AB	AA
946	27669	Bn-scaff_15911_1-p510887	76.1	C4	AA	BB	BB	BB	BB	BB	BB	AA	BB	BB	AA	BB	AA	BB	BB	BB	AA	BB	BB	AB	BB	BB	BB	BB	BB	BB	BB	AB	BB	BB	BB	AB	AA	BB	BB	BB	AB	BB	BB	BB	BB	BB	BB	BB	BB
947	27680	Bn-scaff_15911_1-p560844	76.1	C4	AA	BB	BB	BB	BB	BB	BB	AA	BB	BB	AA	BB	AA	BB	BB	--	AA	BB	AA	AA	BB	BB	BB	BB	BB	BB	BB	AB	BB	BB	BB	AB	AA	BB	BB	BB	AB	BB	BB	BB	BB	BB	BB	BB	BB
948	27683	Bn-scaff_15911_1-p569232	76.1	C4	BB	AA	AA	AA	AA	AA	AA	BB	AA	AA	BB	AA	BB	AA	AA	--	BB	AA	BB	BB	AA	AA	AA	AA	AA	AA	AA	AB	AA	AA	AA	AB	BB	AA	AA	AA	AB	AA	AA	AA	AA	AA	AA	AA	AA
949	27687	Bn-scaff_15911_1-p569810	76.1	C4	BB	AA	AA	AA	AA	AA	AA	BB	AA	AA	BB	AA	BB	AA	AA	--	BB	AA	BB	BB	AA	AA	AA	AA	AA	AA	AA	AB	AA	AA	AA	AB	BB	AA	AA	AA	AB	AA	AA	AA	AA	AA	AA	AA	AA
950	27693	Bn-scaff_15911_1-p580988	76.1	C4	BB	AA	AA	AA	AA	AA	AA	BB	AA	AA	BB	AA	BB	AA	AA	--	BB	AA	BB	BB	AA	AA	AA	AA	AA	AA	AA	AB	AA	AA	AA	AB	BB	AA	AA	AA	AB	AA	AA	AA	AA	AA	AA	AA	AA
951	27696	Bn-scaff_15911_1-p581707	76.1	C4	BB	AA	AA	AA	AA	AA	AA	BB	AA	AA	BB	AA	BB	AA	AA	--	BB	AA	BB	BB	AA	AA	AA	AA	AA	AA	AA	AB	AA	AA	AA	AB	BB	AA	AA	AA	AB	AA	AA	AA	AA	AA	AA	AA	AA
952	27697	Bn-scaff_15911_1-p582164	76.1	C4	BB	AA	AA	AA	AA	AA	AA	BB	AA	AA	BB	AA	BB	AA	AA	--	BB	AA	BB	BB	AA	AA	AA	AA	AA	AA	AA	AB	AA	AA	AA	AB	BB	AA	AA	AA	AB	AA	AA	AA	AA	AA	AA	AA	AA
953	27700	Bn-scaff_15911_1-p582558	76.1	C4	BB	AA	AA	AA	AA	AA	AA	BB	AA	AA	BB	AA	BB	AA	AA	--	BB	AA	BB	BB	AA	AA	AA	AA	AA	AA	AA	AB	AA	AA	AA	AB	BB	AA	AA	AA	AB	AA	AA	AA	AA	AA	AA	AA	AA
954	27703	Bn-scaff_15911_1-p590682	76.1	C4	BB	BB	BB	BB	BB	BB	BB	BB	BB	BB	AA	BB	AB	BB	BB	--	AA	BB	AB	BB	BB	BB	BB	BB	BB	BB	BB	BB	BB	BB	BB	AB	BB	BB	BB	BB	AB	BB	BB	BB	BB	BB	BB	BB	BB
955	27705	Bn-scaff_15911_1-p596062	76.1	C4	AA	AA	AA	AA	AA	AA	AA	AA	AA	AA	BB	AA	AB	AA	AA	--	BB	AA	AB	AA	AA	AA	AA	AA	AA	AA	AA	AA	AA	AA	AA	AB	AA	AA	AA	AA	AB	AA	AA	AA	AA	AA	AA	AA	AA
956	27706	Bn-scaff_15911_1-p600329	76.1	C4	AA	AA	AA	AA	AA	AA	AA	AA	AA	AA	BB	AA	AB	AA	AA	--	BB	AA	AB	AA	AA	AA	AA	AA	AA	AA	AA	AA	AA	AA	AA	AB	AA	AA	AA	AA	AB	AA	AA	AA	AA	AA	AA	AA	AA
957	27708	Bn-scaff_15911_1-p623766	76.1	C4	BB	BB	BB	BB	BB	BB	BB	BB	BB	AA	BB	BB	BB	BB	BB	BB	BB	BB	BB	BB	BB	AB	BB	BB	BB	BB	BB	BB	BB	BB	BB	BB	BB	BB	AA	BB	BB	BB	BB	BB	BB	BB	BB	AB	BB
958	27709	Bn-scaff_15911_1-p624117	76.1	C4	AA	AA	AA	AA	AA	BB	AA	AA	AA	AA	BB	AA	AB	AA	AA	--	BB	AA	AB	AA	AA	AA	AA	AA	AA	AA	AA	AA	AA	AA	AA	AB	AA	AA	AA	AA	AB	AA	AA	AA	AA	AA	AA	AA	AA
959	27710	Bn-scaff_15911_1-p625238	76.1	C4	AA	AA	AA	AA	AA	AA	AA	AA	AA	AA	BB	AA	AB	AA	AA	--	BB	AA	AB	AA	AA	AA	AA	AA	AA	AA	AA	AA	AA	AA	AA	AB	AA	AA	AA	AA	AB	AA	AA	AA	AA	AA	AA	AA	AA
960	27711	Bn-scaff_15911_1-p635582	76.1	C4	AA	AA	AA	AA	AA	AA	AA	AA	AA	AA	BB	AA	AB	AA	AA	--	BB	AA	AB	AA	AA	AA	AA	AA	AA	AA	AA	AA	AA	AA	AA	AB	AA	AA	AA	AA	AB	AA	AA	AA	AA	AA	AA	AA	AA
961	27712	Bn-scaff_15911_1-p649683	76.1	C4	AA	AA	AA	AA	AA	AA	AA	AA	AA	AA	BB	AA	AB	AA	AA	--	BB	AA	AB	AA	AA	AA	AA	AA	AA	AA	AA	AA	AA	AA	AA	AB	AA	AA	AA	AA	AB	AA	AA	AA	AA	AA	AA	AA	AA
962	27713	Bn-scaff_15911_1-p649844	76.1	C4	AA	AA	AA	AA	AA	AA	AA	AA	AA	AA	BB	AA	BB	AA	AA	--	BB	AA	BB	AA	AA	AA	AA	AA	AA	AA	AA	AA	AA	AA	AA	BB	AA	AA	AA	AA	BB	AA	AA	AA	AA	AA	AA	AA	AA
963	27717	Bn-scaff_15911_1-p658905	76.1	C4	BB	BB	BB	BB	BB	BB	BB	BB	BB	BB	AA	BB	AB	BB	BB	--	AA	BB	AB	BB	BB	BB	BB	BB	BB	BB	BB	BB	BB	BB	BB	AB	BB	BB	BB	BB	AB	BB	BB	BB	BB	BB	BB	BB	BB
964	27719	Bn-scaff_15911_1-p659586	76.1	C4	AA	AA	AA	AA	AA	AA	AA	AA	AA	AA	BB	AA	AB	AA	AA	--	BB	AA	AB	AA	AA	AA	AA	AA	AA	AA	AA	AA	AA	AA	AA	AB	AA	AA	AA	AA	AB	AA	AA	AA	AA	AA	AA	AA	AA
965	27720	Bn-scaff_15911_1-p659655	76.1	C4	AA	AA	AA	AA	AA	BB	AA	AA	AA	AA	BB	AA	AB	AA	AA	--	BB	AA	AB	AA	AA	AA	AA	AA	AA	AA	AA	AA	AA	AA	AA	AB	AA	AA	AA	AA	AB	AA	AA	AA	AA	AA	AA	AA	AA
966	27722	Bn-scaff_15911_1-p660678	76.1	C4	AA	AA	AA	AA	AA	AA	AA	AA	AA	AA	BB	AA	AB	AA	AA	--	BB	AA	AB	AA	AA	AA	AA	AA	AA	AA	AA	AA	AA	AA	AA	AB	AA	AA	AA	AA	AB	AA	AA	AA	AA	AA	AA	AA	AA
967	27725	Bn-scaff_15911_1-p660930	76.1	C4	AA	AA	AA	AA	AA	AA	AA	AA	AA	AA	BB	AA	AB	AA	AA	--	BB	AA	AB	AA	AA	AA	AA	AA	AA	AA	AA	AA	AA	AA	AA	AB	AA	AA	AA	AA	AB	AA	AA	AA	AA	AA	AA	AA	AA
968	27726	Bn-scaff_15911_1-p661127	76.1	C4	BB	BB	BB	BB	BB	BB	BB	BB	BB	BB	AA	BB	AB	BB	BB	--	AA	BB	AB	BB	BB	BB	BB	BB	BB	BB	BB	BB	BB	BB	BB	AB	BB	BB	BB	BB	AB	BB	BB	BB	BB	BB	BB	BB	BB
969	27729	Bn-scaff_15911_1-p682227	76.1	C4	AA	AA	AA	AA	AA	BB	AA	AA	AA	AA	BB	AA	AB	AA	AA	--	BB	AA	AB	AA	AA	AA	AA	AA	AA	AA	AA	AA	AA	AA	AA	AB	AA	AA	AA	AA	AB	AA	AA	AA	AA	AA	AA	AA	AA
970	27733	Bn-scaff_15911_1-p687461	76.1	C4	AA	AA	AA	AA	AA	AA	AA	AA	AA	AA	BB	AA	AB	AA	AA	--	BB	AA	AB	AA	AA	AA	AA	AA	AA	AA	AA	AA	AA	AA	AA	AB	AA	AA	AA	AA	AB	AA	AA	AA	AA	AA	AA	AA	AA
971	27734	Bn-scaff_15911_1-p717005	76.1	C4	AA	AA	AA	AA	AA	AA	AA	AA	AA	AA	BB	AA	AB	AA	AA	--	BB	AA	AB	AA	AA	AA	AA	AA	AA	AA	AA	AA	AA	AA	AA	AB	AA	AA	AA	AA	AB	AA	AA	AA	AA	AA	AA	AA	AA
972	27737	Bn-scaff_15911_1-p746842	76.1	C4	BB	BB	BB	BB	BB	BB	BB	BB	BB	BB	AA	BB	BB	BB	BB	--	AA	BB	BB	BB	BB	BB	BB	BB	BB	BB	BB	BB	BB	BB	BB	BB	BB	BB	BB	BB	BB	BB	BB	BB	BB	BB	BB	BB	BB
973	27739	Bn-scaff_15911_1-p753773	76.1	C4	BB	BB	BB	BB	BB	BB	BB	BB	BB	BB	AA	BB	AB	BB	BB	--	AA	BB	AB	BB	BB	BB	BB	BB	BB	BB	BB	BB	BB	BB	BB	AB	BB	BB	BB	BB	AB	BB	BB	BB	BB	BB	BB	BB	BB
974	27740	Bn-scaff_15911_1-p754400	76.1	C4	AA	BB	AA	AA	AA	BB	BB	AA	BB	AA	BB	AA	AB	AA	AA	--	BB	AA	AB	AA	AA	AA	AA	AA	AA	AA	AA	AA	AA	AA	AA	AB	AA	AA	AA	AA	AB	AA	AA	AA	AA	AA	AA	AA	AA
975	27742	Bn-scaff_15911_1-p754752	76.1	C4	AA	BB	AA	AA	AA	BB	BB	AA	BB	AA	BB	AA	AB	AA	AA	--	BB	AA	AB	AA	AA	AA	AA	AA	AA	AA	AA	AA	AA	AA	AA	AB	AA	AA	AA	AA	AB	AA	AA	AA	AA	AA	AA	AA	AA
976	27743	Bn-scaff_15911_1-p755188	76.1	C4	BB	BB	BB	BB	BB	BB	BB	BB	BB	BB	AA	BB	AB	BB	BB	--	AA	BB	AB	BB	BB	BB	BB	BB	BB	BB	BB	BB	BB	BB	BB	AB	BB	BB	BB	BB	AB	BB	BB	BB	BB	BB	BB	BB	BB
977	27744	Bn-scaff_15911_1-p755391	76.1	C4	BB	BB	BB	BB	BB	BB	BB	BB	BB	BB	AA	BB	AB	BB	BB	BB	AA	BB	AB	BB	BB	BB	BB	BB	BB	BB	BB	BB	BB	BB	BB	AB	BB	BB	BB	BB	AB	BB	BB	BB	BB	BB	BB	BB	BB
978	27745	Bn-scaff_15911_1-p755803	76.1	C4	AA	AA	AA	AA	AA	BB	AA	AA	AA	AA	BB	AA	AB	AA	AA	--	BB	AA	AB	AA	AA	AA	AA	AA	AA	AA	AA	AA	AA	AA	AA	AB	AA	AA	AA	AA	AB	AA	AA	AA	AA	AA	AA	AA	AA
979	27746	Bn-scaff_15911_1-p757474	76.1	C4	AA	AA	AA	AA	AA	AA	AA	AA	AA	AA	BB	AA	AB	AA	AA	--	BB	AA	AB	AA	AA	AA	AA	AA	AA	AA	AA	AA	AA	AA	AA	AB	AA	AA	AA	AA	AB	AA	AA	AA	AA	AA	AA	AA	AA
980	27747	Bn-scaff_15911_1-p757556	76.1	C4	AA	BB	AA	AB	BB	BB	BB	AA	BB	AA	BB	AB	AB	AA	AA	--	BB	AA	AB	AA	AA	AB	AA	AA	AB	AA	BB	AA	BB	BB	AA	BB	AA	BB	AA	BB	BB	BB	AB	AA	BB	BB	BB	AA	AA
981	27748	Bn-scaff_15911_1-p758285	76.1	C4	AA	AA	AA	AA	AA	AA	AA	AA	AA	AA	BB	AA	AA	AA	AA	--	BB	AA	AA	AA	AA	AA	AA	AA	AA	AA	AA	AA	AA	AA	AA	AA	AA	AA	AA	AA	AA	AA	AA	AA	AA	AA	AA	AA	AA
982	27750	Bn-scaff_15911_1-p783123	76.1	C4	BB	BB	BB	BB	BB	BB	BB	BB	BB	BB	AA	BB	AB	BB	BB	BB	AA	BB	BB	BB	BB	BB	BB	BB	BB	BB	BB	BB	BB	BB	BB	AB	BB	BB	BB	BB	AB	BB	BB	BB	BB	BB	BB	BB	BB
983	29854	Bn-scaff_16192_1-p12662	76.1	C4	BB	BB	BB	BB	BB	BB	BB	BB	BB	BB	BB	BB	BB	BB	BB	--	AA	BB	BB	BB	BB	BB	BB	BB	BB	BB	BB	BB	BB	BB	BB	AB	BB	BB	BB	BB	AB	BB	BB	BB	BB	BB	BB	BB	BB
984	29855	Bn-scaff_16192_1-p12984	76.1	C4	AA	AA	AA	AA	AA	BB	AA	AA	AA	AA	AA	AA	AA	AA	AA	--	BB	AA	AA	AA	AA	AA	AA	AA	AA	AA	AA	AA	AA	AA	AA	AB	AA	AA	AA	AA	AB	AA	AA	AA	AA	AA	AA	AA	AA
985	29856	Bn-scaff_16192_1-p13326	76.1	C4	AA	AA	AA	AA	AA	AA	AA	AA	AA	AA	AA	AA	AA	AA	AA	--	BB	AA	AA	AA	AA	AA	AA	AA	AA	AA	AA	AA	AA	AA	AA	AB	AA	AA	AA	AA	AB	AA	AA	AA	AA	AA	AA	AA	AA
986	29857	Bn-scaff_16192_1-p13583	76.1	C4	BB	BB	BB	BB	BB	BB	BB	BB	BB	BB	BB	BB	BB	BB	BB	--	AA	BB	BB	BB	BB	BB	BB	BB	BB	BB	BB	BB	BB	BB	BB	AB	BB	BB	BB	BB	AB	BB	BB	BB	BB	BB	BB	BB	BB
987	30954	Bn-scaff_16301_1-p10878	76.1	C4	BB	BB	BB	BB	BB	BB	BB	BB	BB	BB	BB	BB	BB	BB	BB	--	AA	BB	BB	BB	BB	BB	BB	BB	BB	BB	BB	BB	BB	BB	BB	AB	BB	BB	BB	BB	AB	BB	BB	BB	BB	BB	BB	BB	BB
988	30955	Bn-scaff_16301_1-p11881	76.1	C4	BB	BB	BB	BB	BB	BB	BB	BB	BB	BB	BB	BB	BB	BB	BB	--	AA	BB	BB	BB	BB	BB	BB	BB	BB	BB	BB	BB	BB	BB	BB	AB	BB	BB	BB	BB	AB	BB	BB	BB	BB	BB	BB	BB	BB
989	30956	Bn-scaff_16301_1-p18709	76.1	C4	BB	BB	BB	BB	BB	BB	BB	BB	BB	BB	BB	BB	BB	BB	BB	--	AA	BB	BB	BB	BB	BB	BB	BB	BB	BB	BB	BB	BB	BB	BB	AB	BB	BB	BB	BB	AB	BB	BB	BB	BB	BB	BB	BB	BB
990	30957	Bn-scaff_16301_1-p18938	76.1	C4	BB	BB	BB	BB	BB	BB	BB	BB	BB	BB	BB	BB	BB	BB	BB	--	AA	BB	BB	BB	BB	BB	BB	BB	BB	BB	BB	BB	BB	BB	BB	AB	BB	BB	BB	BB	AB	BB	BB	BB	BB	BB	BB	BB	BB
991	30958	Bn-scaff_16301_1-p23012	76.1	C4	BB	BB	BB	BB	BB	BB	BB	BB	BB	BB	BB	BB	BB	BB	BB	--	AA	BB	BB	BB	BB	BB	BB	BB	BB	BB	BB	BB	BB	BB	BB	AB	BB	BB	BB	BB	AB	BB	BB	BB	BB	BB	BB	BB	BB
992	30960	Bn-scaff_16301_1-p24076	76.1	C4	AA	AA	AA	AA	AA	AA	AA	AA	AA	AA	AA	AA	AA	AA	AA	--	BB	AA	AA	AA	AA	AA	AA	AA	AA	AA	AA	AA	AA	AA	AA	AB	AA	AA	AA	AA	AB	AA	AA	AA	AA	AA	AA	AA	AA
993	30961	Bn-scaff_16301_1-p24824	76.1	C4	AA	AA	AA	AA	AA	AA	AA	AA	AA	AA	AA	AA	AA	AA	AA	--	BB	AA	AA	AA	AA	AA	AA	AA	AA	AA	AA	AA	AA	AA	AA	AB	AA	AA	AA	AA	AB	AA	AA	AA	AA	AA	AA	AA	AA
994	30962	Bn-scaff_16301_1-p24967	76.1	C4	AA	AA	AA	AA	AA	AA	AA	AA	AA	AA	AA	AA	AA	AA	AA	--	BB	AA	AA	AA	AA	AA	AA	AA	AA	AA	AA	AA	AA	AA	AA	AB	AA	AA	AA	AA	AB	AA	AA	AA	AA	AA	AA	AA	AA
995	30963	Bn-scaff_16301_1-p4240	76.1	C4	BB	BB	BB	BB	BB	BB	BB	BB	BB	BB	BB	BB	BB	BB	BB	--	AA	BB	BB	BB	BB	BB	BB	BB	BB	BB	BB	BB	BB	BB	BB	AB	BB	BB	BB	BB	AB	BB	BB	BB	BB	BB	BB	BB	BB
996	32734	Bn-scaff_16503_1-p130365	76.1	C4	BB	BB	BB	BB	BB	BB	BB	BB	BB	BB	BB	BB	BB	BB	BB	--	AA	BB	BB	BB	BB	BB	BB	BB	BB	BB	BB	BB	BB	BB	BB	BB	BB	BB	BB	BB	BB	BB	BB	BB	BB	BB	BB	BB	BB
997	32764	Bn-scaff_16503_1-p195410	76.1	C4	BB	BB	BB	BB	BB	BB	BB	BB	BB	BB	BB	BB	BB	BB	BB	--	AA	BB	BB	BB	BB	BB	BB	BB	BB	BB	BB	BB	BB	BB	BB	AB	BB	BB	BB	BB	AB	BB	BB	BB	BB	BB	BB	BB	BB
998	32765	Bn-scaff_16503_1-p195685	76.1	C4	AA	AA	AA	AA	AA	AA	AA	AA	AA	AA	AA	AA	AA	AA	AA	--	BB	AA	AA	AA	AA	AA	AA	AA	AA	AA	AA	AA	AA	AA	AA	AB	AA	AA	AA	AA	AB	AA	AA	AA	AA	AA	AA	AA	AA
999	32769	Bn-scaff_16503_1-p201761	76.1	C4	BB	BB	BB	BB	BB	BB	BB	BB	BB	BB	BB	BB	BB	BB	BB	--	AA	BB	BB	BB	BB	BB	BB	BB	BB	BB	BB	BB	BB	BB	BB	BB	BB	BB	BB	BB	BB	BB	BB	BB	BB	BB	BB	BB	BB
1000	32770	Bn-scaff_16503_1-p202604	76.1	C4	BB	BB	BB	BB	BB	BB	BB	BB	BB	BB	BB	BB	BB	BB	BB	--	AA	BB	BB	BB	BB	BB	BB	BB	BB	BB	BB	BB	BB	BB	BB	BB	BB	BB	BB	BB	BB	BB	BB	BB	BB	BB	BB	BB	BB
1001	32771	Bn-scaff_16503_1-p211149	76.1	C4	BB	BB	BB	BB	BB	BB	BB	BB	BB	BB	BB	BB	BB	BB	BB	--	AA	BB	BB	BB	BB	BB	BB	BB	BB	BB	BB	BB	BB	BB	BB	BB	BB	BB	BB	AA	BB	BB	BB	BB	BB	BB	BB	BB	BB
1002	32773	Bn-scaff_16503_1-p212622	76.1	C4	BB	BB	BB	BB	BB	BB	BB	BB	BB	BB	BB	BB	BB	BB	BB	--	AA	BB	BB	BB	BB	BB	BB	BB	BB	BB	BB	BB	BB	BB	BB	AB	BB	BB	BB	BB	AB	BB	BB	BB	BB	BB	BB	BB	BB
1003	32777	Bn-scaff_16503_1-p224367	76.1	C4	AA	AA	AA	AA	AA	AA	AA	AA	AA	AA	AA	AA	AA	AA	AA	--	BB	AA	AA	AA	AA	AA	AA	AA	AA	AA	AA	AA	AA	AA	AA	AB	AA	AA	AA	AA	AB	AA	AA	AA	AA	AA	AA	AA	AA
1004	32779	Bn-scaff_16503_1-p224823	76.1	C4	AA	AA	AA	AA	AA	AA	AA	AA	AA	AA	AA	AA	AA	AA	AA	--	BB	AA	AA	AA	AA	AA	AA	AA	AA	AA	AA	AA	AA	AA	AA	AA	AA	AA	AA	AA	AA	AA	AA	AA	AA	AA	AA	AA	AA
1005	32780	Bn-scaff_16503_1-p225423	76.1	C4	BB	BB	BB	BB	BB	BB	BB	BB	BB	BB	BB	BB	BB	BB	BB	--	AA	BB	BB	BB	BB	BB	BB	BB	BB	BB	BB	BB	BB	BB	BB	AB	BB	BB	BB	BB	AB	BB	BB	BB	BB	BB	BB	BB	BB
1006	32781	Bn-scaff_16503_1-p225845	76.1	C4	BB	BB	BB	BB	BB	BB	BB	BB	BB	BB	BB	BB	BB	BB	BB	--	AA	BB	BB	BB	BB	BB	BB	BB	BB	BB	BB	BB	BB	BB	BB	BB	BB	BB	BB	BB	BB	BB	BB	BB	BB	BB	BB	BB	BB
1007	32782	Bn-scaff_16503_1-p226176	76.1	C4	AA	AA	AA	AA	AA	AA	AA	AA	AA	AA	AA	AA	AA	AA	AA	--	BB	AA	AA	AA	AA	AA	AA	AA	AA	AA	AA	AA	AA	AA	AA	AB	AA	AA	AA	AA	AB	AA	AA	AA	AA	AA	AA	AA	AA
1008	32783	Bn-scaff_16503_1-p226612	76.1	C4	BB	BB	BB	BB	BB	BB	BB	BB	BB	BB	BB	BB	BB	BB	BB	--	AA	BB	BB	BB	BB	BB	BB	BB	BB	BB	BB	BB	BB	BB	BB	AB	BB	BB	BB	BB	AB	BB	BB	BB	BB	BB	BB	BB	BB
1009	32785	Bn-scaff_16503_1-p227395	76.1	C4	AA	AA	AA	AA	AA	AA	AA	AA	AA	AA	AA	AA	AA	AA	AA	--	BB	AA	AA	AA	AA	AA	AA	AA	AA	AA	AA	AA	AA	AA	AA	AB	AA	AA	AA	AA	AB	AA	AA	AA	AA	AA	AA	AA	AA
1010	32786	Bn-scaff_16503_1-p227416	76.1	C4	AA	AA	AA	AA	AA	AA	AA	AA	AA	AA	AA	AA	AA	AA	AA	--	BB	AA	AA	AA	AA	AA	AA	AA	AA	AA	AA	AA	AA	AA	AA	AB	AA	AA	AA	AA	AB	AA	AA	AA	AA	AA	AA	AA	AA
1011	32788	Bn-scaff_16503_1-p228535	76.1	C4	BB	BB	BB	BB	BB	BB	BB	BB	BB	BB	BB	BB	BB	BB	BB	--	AA	BB	BB	BB	BB	BB	BB	BB	BB	BB	BB	BB	BB	BB	BB	AB	BB	BB	BB	BB	AB	BB	BB	BB	BB	BB	BB	BB	BB
1012	32789	Bn-scaff_16503_1-p228733	76.1	C4	AA	AA	AA	AA	AA	AA	AA	AA	AA	AA	AA	AA	AA	AA	AA	--	BB	AA	AA	AA	AA	AA	AA	AA	AA	AA	AA	AA	AA	AA	AA	AA	AA	AA	AA	AA	AA	AA	AA	AA	AA	AA	AA	AA	AA
1013	32790	Bn-scaff_16503_1-p228973	76.1	C4	AA	AA	AA	AA	AA	AA	AA	AA	AA	AA	AA	AA	AA	AA	AA	--	BB	AA	AA	AA	AA	AA	AA	AA	AA	AA	AA	AA	AA	AA	AA	AB	AA	AA	AA	AA	AB	AA	AA	AA	AA	AA	AA	AA	AA
1014	32791	Bn-scaff_16503_1-p229114	76.1	C4	BB	BB	BB	BB	BB	BB	BB	BB	BB	BB	BB	BB	BB	BB	BB	--	AA	BB	BB	BB	BB	BB	BB	BB	BB	BB	BB	BB	BB	BB	BB	AB	BB	BB	BB	BB	AB	BB	BB	BB	BB	BB	BB	BB	BB
1015	32792	Bn-scaff_16503_1-p229225	76.1	C4	AA	AA	AA	AA	AA	AA	AA	AA	AA	AA	AA	AA	AA	AA	AA	--	BB	AA	AA	AA	AA	AA	AA	AA	AA	AA	AA	AA	AA	AA	AA	AB	AA	AA	AA	AA	AB	AA	AA	AA	AA	AA	AA	AA	AA
1016	32793	Bn-scaff_16503_1-p229380	76.1	C4	BB	BB	BB	BB	BB	BB	BB	BB	BB	BB	BB	BB	BB	BB	BB	--	AA	BB	BB	BB	BB	BB	BB	BB	BB	BB	BB	BB	BB	BB	BB	AB	BB	BB	BB	BB	AB	BB	BB	BB	BB	BB	BB	BB	BB
1017	32794	Bn-scaff_16503_1-p229785	76.1	C4	BB	BB	BB	BB	BB	BB	BB	BB	BB	BB	BB	BB	BB	BB	BB	--	AA	BB	BB	BB	BB	BB	BB	BB	BB	BB	BB	BB	BB	BB	BB	BB	BB	BB	BB	BB	BB	BB	BB	BB	BB	BB	BB	BB	BB
1018	32795	Bn-scaff_16503_1-p229801	76.1	C4	AA	AA	AA	AA	AA	AA	AA	AA	AA	AA	AA	AA	AA	AA	AA	--	BB	AA	AA	AA	AA	AA	AA	AA	AA	AA	AA	AA	AA	AA	AA	AB	AA	AA	AA	AA	AB	AA	AA	AA	AA	AA	AA	AA	AA
1019	32796	Bn-scaff_16503_1-p229962	76.1	C4	BB	BB	BB	BB	BB	BB	BB	BB	BB	BB	BB	BB	BB	BB	BB	--	AA	BB	BB	BB	BB	BB	BB	BB	BB	BB	BB	BB	BB	BB	BB	AB	BB	BB	BB	BB	AB	BB	BB	BB	BB	BB	BB	BB	BB
1020	32799	Bn-scaff_16503_1-p248830	76.1	C4	BB	BB	BB	BB	BB	BB	BB	BB	BB	BB	BB	BB	BB	BB	BB	--	AA	BB	BB	BB	BB	BB	BB	BB	BB	BB	BB	BB	BB	BB	BB	AB	BB	BB	BB	BB	AB	BB	BB	BB	BB	BB	BB	BB	BB
1021	32800	Bn-scaff_16503_1-p249195	76.1	C4	BB	BB	BB	BB	BB	BB	BB	BB	BB	BB	BB	BB	BB	BB	BB	--	AA	BB	BB	BB	BB	BB	BB	BB	BB	BB	BB	BB	BB	BB	BB	AB	BB	BB	BB	BB	AB	BB	BB	BB	BB	BB	BB	BB	BB
1022	32801	Bn-scaff_16503_1-p249330	76.1	C4	BB	BB	BB	BB	BB	BB	BB	BB	BB	BB	BB	BB	BB	BB	BB	--	AA	BB	BB	BB	BB	BB	BB	BB	BB	BB	BB	BB	BB	BB	BB	AB	BB	BB	BB	BB	AB	BB	BB	BB	BB	BB	BB	BB	BB
1023	32802	Bn-scaff_16503_1-p249388	76.1	C4	AA	AA	AA	AA	AA	AA	AA	AA	AA	AA	AA	AA	AA	AA	AA	--	BB	AA	AA	AA	AA	AA	AA	AA	AA	AA	AA	AA	AA	AA	AA	AB	AA	AA	AA	AA	AB	AA	AA	AA	AA	AA	AA	AA	AA
1024	32803	Bn-scaff_16503_1-p249558	76.1	C4	AA	AA	AA	AA	AA	AA	AA	AA	AA	AA	AA	AA	AA	AA	AA	--	BB	AA	AA	AA	AA	AA	AA	AA	AA	AA	AA	AA	AA	AA	AA	AA	AA	AA	AA	AA	AA	AA	AA	AA	AA	AA	AA	AA	AA
1025	32804	Bn-scaff_16503_1-p251916	76.1	C4	BB	BB	BB	BB	BB	BB	BB	BB	BB	BB	BB	BB	BB	BB	BB	--	AA	BB	BB	BB	BB	BB	BB	BB	BB	BB	BB	BB	BB	BB	BB	AB	BB	BB	BB	BB	AB	BB	BB	BB	BB	BB	BB	BB	BB
1026	32806	Bn-scaff_16503_1-p252253	76.1	C4	BB	BB	BB	BB	BB	BB	BB	BB	BB	BB	BB	BB	BB	BB	BB	--	AA	BB	BB	BB	BB	BB	BB	BB	BB	BB	BB	BB	BB	BB	BB	AB	BB	BB	BB	BB	AB	BB	BB	BB	BB	BB	BB	BB	BB
1027	32807	Bn-scaff_16503_1-p252367	76.1	C4	BB	BB	BB	BB	BB	BB	BB	BB	BB	BB	BB	BB	BB	BB	BB	--	AA	BB	BB	BB	BB	BB	BB	BB	BB	BB	BB	BB	BB	BB	BB	AB	BB	BB	BB	BB	AB	BB	BB	BB	BB	BB	BB	BB	BB
1028	32808	Bn-scaff_16503_1-p252421	76.1	C4	AA	AA	AA	AA	AA	AA	AA	AA	AA	AA	AA	AA	AA	AA	AA	--	BB	AA	AA	AA	AA	AA	AA	AA	AA	AA	AA	AA	AA	AA	AA	AB	AA	AA	AA	AA	AB	AA	AA	AA	AA	AA	AA	AA	AA
1029	32809	Bn-scaff_16503_1-p260344	76.1	C4	BB	BB	BB	BB	BB	BB	BB	BB	BB	BB	BB	BB	BB	BB	BB	BB	AA	BB	BB	BB	BB	BB	BB	BB	BB	BB	BB	BB	BB	BB	BB	BB	BB	BB	BB	BB	BB	BB	BB	BB	BB	BB	BB	BB	BB
1030	32810	Bn-scaff_16503_1-p261119	76.1	C4	AA	AA	AA	AA	AA	AA	AA	AA	AA	AA	AA	AA	AA	AA	AA	--	BB	AA	AA	AA	AA	AA	AA	AA	AA	AA	AA	AA	AA	AA	AA	AB	AA	AA	AA	AA	AB	AA	AA	AA	AA	AA	AA	AA	AA
1031	32811	Bn-scaff_16503_1-p261176	76.1	C4	AA	AA	AA	AA	AA	AA	AA	AA	AA	AA	AA	AA	AA	AA	AA	--	BB	AA	AA	AA	AA	AA	AA	AA	AA	AA	AA	AA	AA	AA	AA	AB	AA	AA	AA	AA	AB	AA	AA	AA	AA	AA	AA	AA	AA
1032	32812	Bn-scaff_16503_1-p261618	76.1	C4	AA	AA	AA	AA	AA	AA	AA	AA	AA	AA	AA	AA	AA	AA	AA	--	BB	AA	AA	AA	AA	AA	AA	AA	AA	AA	AA	AA	AA	AA	AA	AB	AA	AA	AA	AA	AB	AA	AA	AA	AA	AA	AA	AA	AA
1033	32813	Bn-scaff_16503_1-p261641	76.1	C4	BB	BB	BB	BB	BB	BB	BB	BB	BB	BB	BB	BB	BB	BB	BB	--	AA	BB	BB	BB	BB	BB	BB	BB	BB	BB	BB	BB	BB	BB	BB	AB	BB	BB	BB	BB	AB	BB	BB	BB	BB	BB	BB	BB	BB
1034	32814	Bn-scaff_16503_1-p262195	76.1	C4	BB	BB	BB	BB	BB	BB	BB	BB	BB	BB	BB	BB	BB	BB	BB	BB	AA	BB	BB	BB	BB	BB	BB	BB	BB	BB	BB	BB	BB	BB	BB	AB	BB	BB	BB	BB	AB	BB	BB	BB	BB	BB	BB	BB	BB
1035	32815	Bn-scaff_16503_1-p262369	76.1	C4	AB	AB	AB	AB	AB	AB	AB	AB	AB	AB	AB	AB	AB	AB	AB	BB	AA	AB	BB	AB	AB	AB	AB	AB	AB	AB	AB	AB	AB	AB	AB	AA	AB	AB	AB	AB	AA	AB	AB	AB	AB	AB	AB	AB	AB
1036	32816	Bn-scaff_16503_1-p262800	76.1	C4	AA	AA	AA	AA	AA	AA	AA	AA	AA	AA	AA	AA	AA	AA	AA	--	BB	AA	AA	AA	AA	AA	AA	AA	AA	AA	AA	AA	AA	AA	AA	AB	AA	AA	AA	AA	AB	AA	AA	AA	AA	AA	AA	AA	AA
1037	32817	Bn-scaff_16503_1-p262819	76.1	C4	AA	AA	AA	AA	AA	AA	AA	AA	AA	AA	AA	AA	AA	AA	AA	AA	BB	AA	AA	AA	AA	AA	AA	AA	AA	AA	AA	AA	AA	AA	AA	AB	AA	AA	AA	AA	AB	AA	AA	AA	AA	AA	AA	AA	AA
1038	32819	Bn-scaff_16503_1-p263585	76.1	C4	BB	BB	BB	BB	BB	BB	BB	BB	BB	BB	BB	BB	BB	BB	BB	--	AA	BB	BB	BB	BB	BB	BB	BB	BB	BB	BB	BB	BB	BB	BB	BB	BB	BB	BB	BB	BB	BB	BB	BB	BB	BB	BB	BB	BB
1039	32821	Bn-scaff_16503_1-p277158	76.1	C4	BB	BB	BB	BB	BB	BB	BB	BB	BB	BB	BB	BB	BB	BB	BB	--	AA	BB	BB	BB	BB	BB	BB	BB	BB	BB	BB	BB	BB	BB	BB	AB	BB	BB	BB	BB	AB	BB	BB	BB	BB	BB	BB	BB	BB
1040	32822	Bn-scaff_16503_1-p277610	76.1	C4	AA	AA	AA	AA	AA	AA	AA	AA	AA	AA	AA	AA	AA	AA	AA	--	BB	AA	AA	AA	AA	AA	AA	AA	AA	AA	AA	AA	AA	AA	AA	AB	AA	AA	AA	AA	AB	AA	AA	AA	AA	AA	AA	AA	AA
1041	32826	Bn-scaff_16503_1-p292173	76.1	C4	BB	BB	BB	BB	BB	BB	BB	BB	BB	BB	BB	BB	BB	BB	BB	--	AA	BB	BB	BB	BB	BB	BB	BB	BB	BB	BB	BB	BB	BB	BB	AB	BB	BB	BB	BB	AB	BB	BB	BB	BB	BB	BB	BB	BB
1042	32828	Bn-scaff_16503_1-p292668	76.1	C4	AA	AA	AA	AA	AA	BB	AA	AA	AA	AA	AA	AA	AA	AA	AA	--	BB	AA	AA	AA	AA	AA	AA	AA	AA	AA	AA	AA	AA	AA	AA	AB	AA	AA	AA	AA	AB	AA	AA	AA	AA	AA	AA	AA	AA
1043	32829	Bn-scaff_16503_1-p306662	76.1	C4	BB	BB	BB	BB	BB	BB	BB	BB	BB	BB	BB	BB	BB	BB	BB	--	AA	BB	BB	BB	BB	BB	BB	BB	BB	BB	BB	BB	BB	BB	BB	BB	BB	BB	BB	BB	BB	BB	BB	BB	BB	BB	BB	BB	BB
1044	32830	Bn-scaff_16503_1-p306815	76.1	C4	BB	BB	BB	BB	BB	BB	BB	BB	BB	BB	BB	BB	BB	BB	BB	--	AA	BB	BB	BB	BB	BB	BB	BB	BB	BB	BB	BB	BB	BB	BB	AB	BB	BB	BB	BB	AB	BB	BB	BB	BB	BB	BB	BB	BB
1045	32831	Bn-scaff_16503_1-p308086	76.1	C4	AA	AA	AA	AA	AA	AA	AA	AA	AA	AA	AA	AA	AA	AA	AA	--	BB	AA	AA	AA	AA	AA	AA	AA	AA	AA	AA	AA	AA	AA	AA	AB	AA	AA	AA	AA	AB	AA	AA	AA	AA	AA	AA	AA	AA
1046	32832	Bn-scaff_16503_1-p308372	76.1	C4	BB	BB	BB	BB	BB	BB	BB	BB	BB	BB	BB	BB	BB	BB	BB	--	AA	BB	BB	BB	BB	BB	BB	BB	BB	BB	BB	BB	BB	BB	BB	BB	BB	BB	BB	BB	BB	BB	BB	BB	BB	BB	BB	BB	BB
1047	32833	Bn-scaff_16503_1-p308432	76.1	C4	AA	AA	AA	AA	AA	AA	AA	AA	AA	AA	AA	AA	AA	AA	AA	--	BB	AA	AA	AA	AA	AA	AA	AA	AA	AA	AA	AA	AA	AA	AA	AB	AA	AA	AA	AA	AB	AA	AA	AA	AA	AA	AA	AA	AA
1048	32834	Bn-scaff_16503_1-p308515	76.1	C4	BB	BB	BB	BB	BB	BB	BB	BB	BB	BB	BB	BB	BB	BB	BB	--	AA	BB	BB	BB	BB	BB	BB	BB	BB	BB	BB	BB	BB	BB	BB	BB	BB	BB	BB	BB	BB	BB	BB	BB	BB	BB	BB	BB	BB
1049	32835	Bn-scaff_16503_1-p308753	76.1	C4	BB	BB	BB	BB	BB	BB	BB	BB	BB	BB	BB	BB	BB	BB	BB	--	AA	BB	BB	BB	BB	BB	BB	BB	BB	BB	BB	BB	BB	BB	BB	BB	BB	BB	BB	BB	BB	BB	BB	BB	BB	BB	BB	BB	BB
1050	32837	Bn-scaff_16503_1-p311099	76.1	C4	AA	AA	AA	AA	AA	AA	AA	AA	AA	AA	AA	AA	AA	AA	AA	--	BB	AA	AA	AA	AA	AA	AA	AA	AA	AA	AA	AA	AA	AA	AA	AB	AA	AA	AA	AA	AB	AA	AA	AA	AA	AA	AA	AA	AA
1051	32838	Bn-scaff_16503_1-p313782	76.1	C4	AA	AA	AA	AA	AA	AA	AA	AA	AA	AA	AA	AA	AA	AA	AA	--	BB	AA	AA	AA	AA	AA	AA	AA	AA	AA	AA	AA	AA	AA	AA	AB	AA	AA	AA	AA	AB	AA	AA	AA	AA	AA	AA	AA	AA
1052	32841	Bn-scaff_16503_1-p321623	76.1	C4	BB	BB	BB	BB	BB	BB	BB	BB	BB	BB	BB	BB	BB	BB	BB	--	AA	BB	AA	AB	BB	BB	BB	BB	BB	BB	BB	BB	BB	BB	BB	AB	BB	BB	BB	BB	AB	BB	BB	BB	BB	BB	BB	BB	BB
1053	32843	Bn-scaff_16503_1-p332592	76.1	C4	BB	BB	BB	BB	BB	BB	BB	BB	BB	BB	BB	BB	BB	BB	BB	--	AA	BB	BB	BB	BB	BB	BB	BB	BB	BB	BB	BB	BB	BB	BB	BB	BB	BB	BB	BB	BB	BB	BB	BB	BB	BB	BB	BB	BB
1054	32844	Bn-scaff_16503_1-p332687	76.1	C4	BB	BB	BB	BB	BB	BB	BB	BB	BB	BB	BB	BB	BB	BB	BB	--	AA	BB	BB	BB	BB	BB	BB	BB	BB	BB	BB	BB	BB	BB	BB	BB	BB	BB	BB	BB	BB	BB	BB	BB	BB	BB	BB	BB	BB
1055	32845	Bn-scaff_16503_1-p335575	76.1	C4	BB	BB	BB	BB	BB	BB	BB	BB	BB	BB	BB	BB	BB	BB	BB	--	AA	BB	BB	BB	BB	BB	BB	BB	BB	BB	BB	BB	BB	BB	BB	AB	BB	BB	BB	BB	AB	BB	BB	BB	BB	BB	BB	BB	BB
1056	32846	Bn-scaff_16503_1-p335891	76.1	C4	BB	BB	BB	BB	BB	BB	BB	BB	BB	BB	BB	BB	BB	BB	BB	--	AA	BB	BB	BB	BB	BB	BB	BB	BB	BB	BB	BB	BB	BB	BB	AB	BB	BB	BB	BB	AB	BB	BB	BB	BB	BB	BB	BB	BB
1057	32847	Bn-scaff_16503_1-p336686	76.1	C4	AA	AA	AA	AA	AA	AA	AA	AA	AA	AA	AA	AA	AA	AA	AA	--	BB	AA	AA	AB	AA	AA	AA	AA	AA	AA	AA	AA	AA	AA	AA	AB	AA	AA	AA	AA	AB	AA	AA	AA	AA	AA	AA	AA	AA
1058	32848	Bn-scaff_16503_1-p337729	76.1	C4	BB	BB	BB	BB	BB	BB	BB	BB	BB	BB	BB	BB	BB	BB	BB	--	AA	BB	BB	BB	BB	BB	BB	BB	BB	BB	BB	BB	BB	BB	BB	AB	BB	BB	BB	BB	AB	BB	BB	BB	BB	BB	BB	BB	BB
1059	32851	Bn-scaff_16503_1-p341409	76.1	C4	BB	BB	BB	BB	BB	BB	BB	BB	BB	BB	BB	BB	BB	BB	BB	--	AA	BB	BB	BB	BB	BB	BB	BB	BB	BB	BB	BB	BB	BB	BB	AB	BB	BB	BB	BB	AB	BB	BB	BB	BB	BB	BB	BB	BB
1060	32852	Bn-scaff_16503_1-p343669	76.1	C4	AA	AA	AA	AA	AA	AA	AA	AA	AA	AA	AA	AA	AA	AA	AA	--	BB	AA	AA	AA	AA	AA	AA	AA	AA	AA	AA	AA	AA	AA	AA	AA	AA	AA	AA	AA	AA	AA	AA	AA	AA	AA	AA	AA	AA
1061	32853	Bn-scaff_16503_1-p345397	76.1	C4	AA	AA	AA	AA	AA	AA	AA	AA	AA	AA	AA	AA	AA	AA	AA	--	BB	AA	AA	AA	AA	AA	AA	AA	AA	AA	AA	AA	AA	AA	AA	AB	AA	AA	AA	AA	AB	AA	AA	AA	AA	AA	AA	AA	AA
1062	32860	Bn-scaff_16503_1-p361482	76.1	C4	BB	BB	BB	BB	BB	BB	BB	BB	BB	BB	BB	BB	BB	BB	BB	--	AA	BB	BB	BB	BB	BB	BB	BB	BB	BB	BB	BB	BB	BB	BB	AB	BB	BB	BB	BB	AB	BB	BB	BB	BB	BB	BB	BB	BB
1063	32862	Bn-scaff_16503_1-p362036	76.1	C4	BB	BB	BB	BB	BB	BB	BB	BB	BB	BB	BB	BB	BB	BB	BB	--	AA	BB	BB	BB	BB	BB	BB	BB	BB	BB	BB	BB	BB	BB	BB	BB	BB	BB	BB	BB	BB	BB	BB	BB	BB	BB	BB	BB	BB
1064	32866	Bn-scaff_16503_1-p53371	76.1	C4	AA	--	AA	AA	AA	AA	AA	AA	AA	AA	AA	AA	AA	AA	AA	BB	BB	AB	AB	AA	AA	AA	AA	AA	AA	AA	AA	AA	AA	AA	AA	AB	AA	AA	AA	AA	AB	AA	AA	AA	AA	AA	AA	AA	AA
1065	32874	Bn-scaff_16503_1-p5635	76.1	C4	BB	BB	BB	BB	BB	BB	BB	BB	BB	BB	BB	BB	BB	BB	BB	--	AA	BB	BB	BB	BB	BB	BB	BB	BB	BB	BB	BB	BB	BB	BB	AB	BB	BB	BB	BB	AB	BB	BB	BB	BB	BB	BB	BB	BB
1066	32905	Bn-scaff_16511_1-p1000141	76.1	C4	AA	AA	AA	AA	AA	AA	AA	AA	AA	AA	AA	AA	AA	AA	AA	--	BB	AA	AA	AA	AA	AA	AA	AA	AA	AA	AA	AA	AA	AA	AA	AA	AA	AA	AA	AA	AA	AA	AA	AA	AA	AA	AA	AA	AA
1067	32906	Bn-scaff_16511_1-p1000815	76.1	C4	BB	BB	BB	BB	BB	BB	BB	BB	BB	BB	BB	BB	BB	BB	BB	--	AA	BB	BB	BB	BB	BB	BB	BB	BB	BB	BB	BB	BB	BB	BB	AB	BB	BB	BB	BB	AB	BB	BB	BB	BB	BB	BB	BB	BB
1068	32907	Bn-scaff_16511_1-p1001465	76.1	C4	BB	BB	BB	BB	BB	BB	BB	BB	BB	BB	BB	BB	BB	BB	BB	--	AA	BB	BB	BB	BB	BB	BB	BB	BB	BB	BB	BB	BB	BB	BB	BB	BB	BB	BB	BB	BB	BB	BB	BB	BB	BB	BB	BB	BB
1069	32908	Bn-scaff_16511_1-p1001659	76.1	C4	BB	BB	BB	BB	BB	BB	BB	BB	BB	BB	BB	BB	BB	BB	BB	--	AA	BB	BB	BB	BB	BB	BB	BB	BB	BB	BB	BB	BB	BB	BB	AB	BB	BB	BB	BB	AB	BB	BB	BB	BB	BB	BB	BB	BB
1070	32909	Bn-scaff_16511_1-p1001819	76.1	C4	BB	BB	BB	BB	BB	BB	BB	BB	BB	BB	BB	BB	BB	BB	BB	--	AA	BB	BB	BB	BB	BB	BB	BB	BB	BB	BB	BB	BB	BB	BB	BB	BB	BB	BB	BB	BB	BB	BB	BB	BB	BB	BB	BB	BB
1071	32910	Bn-scaff_16511_1-p1001980	76.1	C4	AA	AA	AA	AA	AA	AA	AA	AA	AA	AA	AA	AA	AA	AA	AA	--	BB	AA	AA	AA	AA	AA	AA	AA	AA	AA	AA	AA	AA	AA	AA	AB	AA	AA	AA	AA	AB	AA	AA	AA	AA	AA	AA	AA	AA
1072	32911	Bn-scaff_16511_1-p1002524	76.1	C4	BB	BB	BB	BB	BB	BB	BB	BB	BB	BB	BB	BB	BB	BB	BB	--	AA	BB	BB	BB	BB	BB	BB	BB	BB	BB	BB	BB	BB	BB	BB	AB	BB	BB	BB	BB	AB	BB	BB	BB	BB	BB	BB	BB	BB
1073	32912	Bn-scaff_16511_1-p1010331	76.1	C4	AA	AA	AA	AA	AA	AA	AA	AA	AA	AA	AA	AA	AA	AA	AA	--	BB	AA	AA	AA	AA	AA	AA	AA	AA	AA	AA	AA	AA	AA	AA	AB	AA	AA	AA	AA	AB	AA	AA	AA	AA	AA	AA	AA	AA
1074	32915	Bn-scaff_16511_1-p1080858	76.1	C4	BB	BB	BB	BB	BB	BB	BB	BB	BB	BB	BB	BB	BB	BB	BB	--	AA	BB	BB	BB	BB	BB	BB	BB	BB	BB	BB	BB	BB	BB	BB	AB	BB	BB	BB	BB	AB	BB	BB	BB	BB	BB	BB	BB	BB
1075	32916	Bn-scaff_16511_1-p108398	76.1	C4	BB	BB	BB	BB	BB	BB	BB	BB	BB	BB	BB	BB	BB	BB	BB	--	AA	BB	BB	BB	BB	BB	BB	BB	BB	BB	BB	BB	BB	BB	BB	BB	BB	BB	BB	BB	BB	BB	BB	BB	BB	BB	BB	BB	BB
1076	32917	Bn-scaff_16511_1-p108583	76.1	C4	AA	AA	AA	AA	AA	BB	AA	AA	AA	AA	AA	AA	AA	AA	AA	--	BB	AA	AA	AA	AA	AA	AA	AA	AA	AA	AA	AA	AA	AA	AA	AA	AA	AA	AA	AA	AA	AA	AA	AA	AA	AA	AA	AA	AA
1077	32918	Bn-scaff_16511_1-p109754	76.1	C4	AA	AA	AA	AA	AA	AA	AA	AA	AA	AA	AA	AA	AA	AA	AA	--	BB	AA	AA	AA	AA	AA	AA	AA	AA	AA	AA	AA	AA	AA	AA	AA	AA	AA	AA	AA	AA	AA	AA	AA	AA	AA	AA	AA	AA
1078	32921	Bn-scaff_16511_1-p1100745	76.1	C4	BB	BB	BB	BB	BB	BB	BB	BB	BB	BB	BB	BB	BB	BB	BB	--	AA	BB	BB	BB	BB	BB	BB	BB	BB	BB	BB	BB	BB	BB	BB	AB	BB	BB	BB	BB	AB	BB	BB	BB	BB	BB	BB	BB	BB
1079	32922	Bn-scaff_16511_1-p1101513	76.1	C4	AA	AA	AA	AA	AA	AA	AA	AA	AA	AA	AA	AA	AA	AA	AA	--	BB	AA	AA	AA	AA	AA	AA	AA	AA	AA	AA	AA	AA	AA	AA	AB	AA	AA	AA	AA	AB	AA	AA	AA	AA	AA	AA	AA	AA
1080	32923	Bn-scaff_16511_1-p1103171	76.1	C4	AA	AA	AA	AA	AA	AA	AA	AA	AA	AA	AA	AA	AA	AA	AA	--	BB	AA	AA	AA	AA	AA	AA	AA	AA	AA	AA	AA	AA	AA	AA	AB	AA	AA	AA	AA	AB	AA	AA	AA	AA	AA	AA	AA	AA
1081	32924	Bn-scaff_16511_1-p110616	76.1	C4	BB	BB	BB	BB	BB	BB	BB	BB	BB	BB	BB	BB	BB	BB	BB	--	AA	BB	BB	BB	BB	BB	BB	BB	BB	BB	BB	BB	BB	BB	BB	BB	BB	BB	BB	BB	BB	BB	BB	BB	BB	BB	BB	BB	BB
1082	32925	Bn-scaff_16511_1-p1108646	76.1	C4	BB	BB	BB	BB	BB	BB	BB	BB	BB	BB	BB	BB	BB	BB	BB	--	AA	BB	BB	BB	BB	BB	BB	BB	BB	BB	BB	BB	BB	BB	BB	BB	BB	BB	BB	BB	BB	BB	BB	BB	BB	BB	BB	BB	BB
1083	32926	Bn-scaff_16511_1-p1108939	76.1	C4	AA	BB	AA	AA	AA	AA	BB	AA	BB	AA	AA	AA	AA	AA	AA	--	BB	AA	AA	AA	AA	AB	AA	AA	AA	AA	AA	AA	AA	AA	AA	AB	AA	AA	AA	AA	AB	AA	AA	AA	AA	AA	AA	AA	AA
1084	32929	Bn-scaff_16511_1-p1122889	76.1	C4	BB	BB	BB	BB	BB	BB	BB	BB	BB	BB	BB	BB	BB	BB	BB	--	AA	BB	BB	BB	BB	BB	BB	BB	BB	BB	BB	BB	BB	BB	BB	AB	BB	BB	BB	BB	AB	BB	BB	BB	BB	BB	BB	BB	BB
1085	32930	Bn-scaff_16511_1-p1123416	76.1	C4	AA	AA	AA	AA	AA	AA	AA	AA	AA	AA	AA	AA	AA	AA	AA	--	BB	AA	AA	AA	AA	AA	AA	AA	AA	AA	AA	AA	AA	AA	AA	AB	AA	AA	AA	AA	AB	AA	AA	AA	AA	AA	AA	AA	AA
1086	32931	Bn-scaff_16511_1-p1123619	76.1	C4	AA	AA	AA	AA	AA	AA	AA	AA	AA	AA	AA	AA	AA	AA	AA	--	BB	AA	AA	AA	AA	AA	AA	AA	AA	AA	AA	AA	AA	AA	AA	AB	AA	AA	AA	AA	AB	AA	AA	AA	AA	AA	AA	AA	AA
1087	32932	Bn-scaff_16511_1-p1123940	76.1	C4	AA	AA	AA	AA	AA	AA	AA	AA	AA	AA	AA	AA	AA	AA	AA	--	BB	AA	AA	AA	AA	AA	AA	AA	AA	AA	AA	AA	AA	AA	AA	AB	AA	AA	AA	AA	AB	AA	AA	AA	AA	AA	AA	AA	AA
1088	32933	Bn-scaff_16511_1-p1124212	76.1	C4	BB	BB	BB	BB	BB	BB	BB	BB	BB	BB	BB	BB	BB	BB	BB	--	AA	BB	BB	BB	BB	BB	BB	BB	BB	BB	BB	BB	BB	BB	BB	AB	BB	BB	BB	BB	AB	BB	BB	BB	BB	BB	BB	BB	BB
1089	32935	Bn-scaff_16511_1-p1125753	76.1	C4	BB	BB	BB	BB	BB	BB	BB	BB	BB	BB	BB	BB	BB	BB	BB	BB	AA	BB	BB	BB	BB	BB	BB	BB	BB	BB	BB	BB	BB	BB	BB	AB	BB	BB	BB	BB	AB	BB	BB	BB	BB	BB	BB	BB	BB
1090	32936	Bn-scaff_16511_1-p1126605	76.1	C4	AA	AA	AA	AA	AA	AA	AA	AA	AA	AA	AA	AA	AA	AA	AA	BB	BB	AA	--	AA	AA	AA	AA	AA	AA	AA	AA	AA	AA	AA	AA	AB	AA	AA	AA	AA	AB	AA	AA	AA	AA	AA	AA	AA	AA
1091	32937	Bn-scaff_16511_1-p1126829	76.1	C4	BB	BB	BB	BB	BB	BB	BB	BB	BB	BB	BB	BB	BB	BB	BB	--	AA	BB	BB	BB	BB	BB	BB	BB	BB	BB	BB	BB	BB	BB	BB	AB	BB	BB	BB	BB	AB	BB	BB	BB	BB	BB	BB	BB	BB
1092	32938	Bn-scaff_16511_1-p1126834	76.1	C4	BB	BB	BB	BB	BB	BB	BB	BB	BB	BB	BB	BB	BB	BB	BB	--	AA	BB	BB	BB	BB	BB	BB	BB	BB	BB	BB	BB	BB	BB	BB	BB	BB	BB	BB	BB	BB	BB	BB	BB	BB	BB	BB	BB	BB
1093	32939	Bn-scaff_16511_1-p1127000	76.1	C4	BB	BB	BB	BB	BB	BB	BB	BB	BB	BB	BB	BB	BB	BB	BB	--	AA	BB	BB	BB	BB	BB	BB	BB	BB	BB	BB	BB	BB	BB	BB	AB	BB	BB	BB	BB	AB	BB	BB	BB	BB	BB	BB	BB	BB
1094	32941	Bn-scaff_16511_1-p1127666	76.1	C4	AA	AA	AA	AA	AA	AA	AA	AA	AA	AA	AA	AA	AA	AA	AA	--	BB	AA	AA	AA	AA	AA	AA	AA	AA	AA	AA	AA	AA	AA	AA	AB	AA	AA	AA	AA	AB	AA	AA	AA	AA	AA	AA	AA	AA
1095	32942	Bn-scaff_16511_1-p1127864	76.1	C4	BB	BB	BB	BB	BB	BB	BB	BB	BB	BB	BB	BB	BB	BB	BB	AB	AA	BB	AB	BB	BB	BB	BB	BB	BB	BB	BB	BB	BB	BB	BB	AB	BB	BB	BB	BB	AB	BB	BB	BB	BB	BB	BB	BB	BB
1096	32944	Bn-scaff_16511_1-p1144594	76.1	C4	AA	AA	AA	AA	AA	AA	AA	AA	AA	AA	AA	AA	AA	AA	AA	--	BB	AA	AA	AA	AA	AA	AA	AA	AA	AA	AA	AA	AA	AA	AA	AB	AA	AA	AA	AA	AB	AA	AA	AA	AA	AA	AA	AA	AA
1097	32946	Bn-scaff_16511_1-p1146552	76.1	C4	BB	BB	BB	BB	BB	BB	BB	BB	BB	BB	BB	BB	BB	BB	BB	--	AA	BB	BB	BB	BB	BB	BB	BB	BB	BB	BB	BB	BB	BB	BB	AB	BB	BB	BB	BB	AB	BB	BB	BB	BB	BB	BB	BB	BB
1098	32947	Bn-scaff_16511_1-p1146766	76.1	C4	BB	BB	BB	BB	BB	BB	BB	BB	BB	BB	BB	BB	BB	BB	BB	--	AA	BB	BB	BB	BB	BB	BB	BB	BB	BB	BB	BB	BB	BB	BB	AB	BB	BB	BB	BB	AB	BB	BB	BB	BB	BB	BB	BB	BB
1099	32948	Bn-scaff_16511_1-p1176516	76.1	C4	BB	BB	BB	BB	BB	BB	BB	BB	BB	BB	BB	BB	BB	BB	BB	--	AA	BB	BB	BB	BB	BB	BB	BB	BB	BB	BB	BB	BB	BB	BB	BB	BB	BB	BB	BB	BB	BB	BB	BB	BB	BB	BB	BB	BB
1100	32949	Bn-scaff_16511_1-p1176581	76.1	C4	BB	BB	BB	BB	BB	BB	BB	BB	BB	BB	BB	BB	BB	BB	BB	--	AA	BB	BB	BB	BB	BB	BB	BB	BB	BB	BB	BB	BB	BB	BB	AB	BB	BB	BB	BB	AB	BB	BB	BB	BB	BB	BB	BB	BB
1101	32950	Bn-scaff_16511_1-p1176666	76.1	C4	AA	AA	AA	AA	AA	AA	AA	AA	AA	AA	AA	AA	AA	AA	AA	--	BB	AA	AA	AA	AA	AA	AA	AA	AA	AA	AA	AA	AA	AA	AA	AB	AA	AA	AA	AA	AB	AA	AA	AA	AA	AA	AA	AA	AA
1102	32951	Bn-scaff_16511_1-p1176826	76.1	C4	AA	AA	AA	AA	AA	AA	AA	AA	AA	AA	AA	AA	AA	AA	AA	--	BB	AA	AA	AA	AA	AA	AA	AA	AA	AA	AA	AA	AA	AA	AA	AA	AA	AA	AA	AA	AA	AA	AA	AA	AA	AA	AA	AA	AA
1103	32952	Bn-scaff_16511_1-p1176908	76.1	C4	AA	AA	AA	AA	AA	AA	AA	AA	AA	AA	AA	AA	AA	AA	AA	--	BB	AA	AA	AA	AA	AA	AA	AA	AA	AA	AA	AA	AA	AA	AA	AB	AA	AA	AA	AA	AB	AA	AA	AA	AA	AA	AA	AA	AA
1104	32953	Bn-scaff_16511_1-p1176978	76.1	C4	BB	BB	BB	BB	BB	BB	BB	BB	BB	BB	BB	BB	BB	BB	BB	--	AA	BB	BB	BB	BB	BB	BB	BB	BB	BB	BB	BB	BB	BB	BB	BB	BB	BB	BB	BB	BB	BB	BB	BB	BB	BB	BB	BB	BB
1105	32954	Bn-scaff_16511_1-p1177229	76.1	C4	BB	BB	BB	BB	BB	BB	BB	BB	BB	BB	BB	BB	BB	BB	BB	--	AA	BB	BB	BB	BB	BB	BB	BB	BB	BB	BB	BB	BB	BB	BB	BB	BB	BB	BB	BB	BB	BB	BB	BB	BB	BB	BB	BB	BB
1106	32955	Bn-scaff_16511_1-p1177347	76.1	C4	BB	BB	BB	BB	BB	BB	BB	BB	BB	BB	BB	BB	BB	BB	BB	--	AA	BB	BB	BB	BB	BB	BB	BB	BB	BB	BB	BB	BB	BB	BB	AB	BB	BB	BB	BB	AB	BB	BB	BB	BB	BB	BB	BB	BB
1107	32956	Bn-scaff_16511_1-p1177676	76.1	C4	AA	AA	AA	AA	AA	AA	AA	AA	AA	AA	AA	AA	AA	AA	AA	--	BB	AA	AA	AA	AA	AA	AA	AA	AA	AA	AA	AA	AA	AA	AA	AB	AA	AA	AA	AA	AB	AA	AA	AA	AA	AA	AA	AA	AA
1108	32957	Bn-scaff_16511_1-p1177754	76.1	C4	BB	BB	BB	BB	BB	BB	BB	BB	BB	BB	BB	BB	BB	BB	BB	--	AA	BB	BB	BB	BB	BB	BB	BB	BB	BB	BB	BB	BB	BB	BB	AB	BB	BB	BB	BB	AB	BB	BB	BB	BB	BB	BB	BB	BB
1109	32958	Bn-scaff_16511_1-p1178226	76.1	C4	BB	BB	BB	BB	BB	BB	BB	BB	BB	BB	BB	BB	BB	BB	BB	--	AA	BB	BB	BB	BB	BB	BB	BB	BB	BB	BB	BB	BB	BB	BB	AB	BB	BB	BB	BB	AB	BB	BB	BB	BB	BB	BB	BB	BB
1110	32959	Bn-scaff_16511_1-p1178631	76.1	C4	BB	BB	BB	BB	BB	BB	BB	BB	BB	BB	BB	BB	BB	BB	BB	--	AA	BB	BB	BB	BB	BB	BB	BB	BB	BB	BB	BB	BB	BB	BB	AB	BB	BB	BB	BB	AB	BB	BB	BB	BB	BB	BB	BB	BB
1111	32960	Bn-scaff_16511_1-p1179002	76.1	C4	AA	AA	AA	AA	AA	AA	AA	AA	AA	AA	AA	AA	AA	AA	AA	--	BB	AA	AA	AA	AA	AA	AA	AA	AA	AA	AA	AA	AA	AA	AA	AB	AA	AA	AA	AA	AB	AA	AA	AA	AA	AA	AA	AA	AA
1112	32961	Bn-scaff_16511_1-p1182473	76.1	C4	BB	BB	BB	BB	BB	BB	BB	BB	BB	BB	BB	BB	BB	BB	BB	--	AA	BB	BB	BB	BB	BB	BB	BB	BB	BB	BB	BB	BB	BB	BB	AB	BB	BB	BB	BB	AB	BB	BB	BB	BB	BB	BB	BB	BB
1113	32963	Bn-scaff_16511_1-p1182890	76.1	C4	AA	AA	AA	AA	AA	AA	AA	AA	AA	AA	AA	AA	AA	AA	AA	--	BB	AA	AA	AA	AA	AA	AA	AA	AA	AA	AA	AA	AA	AA	AA	AB	AA	AA	AA	AA	AB	AA	AA	AA	AA	AA	AA	AA	AA
1114	32964	Bn-scaff_16511_1-p1183185	76.1	C4	AA	AA	AA	AA	AA	AA	AA	AA	AA	AA	AA	AA	AA	AA	AA	--	BB	AA	AA	AA	AA	AA	AA	AA	AA	AA	AA	AA	AA	AA	AA	AB	AA	AA	AA	AA	AB	AA	AA	AA	AA	AA	AA	AA	AA
1115	32966	Bn-scaff_16511_1-p1184019	76.1	C4	BB	BB	BB	BB	BB	BB	BB	BB	BB	BB	BB	BB	BB	BB	BB	--	AA	BB	BB	BB	BB	BB	BB	BB	BB	BB	BB	BB	BB	BB	BB	BB	BB	BB	BB	BB	BB	BB	BB	BB	BB	BB	BB	BB	BB
1116	32969	Bn-scaff_16511_1-p1185918	76.1	C4	BB	BB	BB	BB	BB	BB	BB	BB	BB	BB	BB	BB	BB	BB	BB	--	AA	BB	BB	BB	BB	BB	BB	BB	BB	BB	BB	BB	BB	BB	BB	AB	BB	BB	BB	BB	AB	BB	BB	BB	BB	BB	BB	BB	BB
1117	32971	Bn-scaff_16511_1-p1186518	76.1	C4	BB	BB	BB	BB	BB	BB	BB	BB	BB	BB	BB	BB	BB	BB	BB	--	AA	BB	BB	BB	BB	BB	BB	BB	BB	BB	BB	BB	BB	BB	BB	AB	BB	BB	BB	BB	AB	BB	BB	BB	BB	BB	BB	BB	BB
1118	32972	Bn-scaff_16511_1-p1186543	76.1	C4	BB	BB	BB	BB	BB	BB	BB	BB	BB	BB	BB	BB	BB	BB	BB	--	AA	BB	BB	BB	BB	BB	BB	BB	BB	BB	BB	BB	BB	BB	BB	AB	BB	BB	BB	BB	AB	BB	BB	BB	BB	BB	BB	BB	BB
1119	32976	Bn-scaff_16511_1-p1187832	76.1	C4	AA	AA	AA	AA	AA	AA	AA	AA	AA	AA	AA	AA	AA	AA	AA	--	BB	AA	AA	AA	AA	AA	AA	AA	AA	AA	AA	AA	AA	AA	AA	AB	AA	AA	AA	AA	AB	AA	AA	AA	AA	AA	AA	AA	AA
1120	32978	Bn-scaff_16511_1-p1188319	76.1	C4	AA	AA	AA	AA	AA	AA	AA	AA	AA	AA	AA	AA	AA	AA	AA	--	BB	AA	AA	AA	AA	AA	AA	AA	AA	AA	AA	AA	AA	AA	AA	AA	AA	AA	AA	AA	AA	AA	AA	AA	AA	AA	AA	AA	AA
1121	32981	Bn-scaff_16511_1-p1188641	76.1	C4	BB	BB	BB	BB	BB	BB	BB	BB	BB	BB	BB	BB	BB	BB	BB	--	AA	BB	BB	BB	BB	BB	BB	BB	BB	BB	BB	BB	BB	BB	BB	AB	BB	BB	BB	BB	AB	BB	BB	BB	BB	BB	BB	BB	BB
1122	32982	Bn-scaff_16511_1-p1197404	76.1	C4	BB	BB	BB	BB	BB	BB	BB	BB	BB	BB	BB	BB	BB	BB	BB	--	AA	BB	BB	BB	BB	BB	BB	BB	BB	BB	BB	BB	BB	BB	BB	AB	BB	BB	BB	BB	AB	BB	BB	BB	BB	BB	BB	BB	BB
1123	32983	Bn-scaff_16511_1-p1197839	76.1	C4	BB	BB	BB	BB	BB	BB	BB	BB	BB	BB	BB	BB	BB	BB	BB	--	AA	BB	BB	BB	BB	BB	BB	BB	BB	BB	BB	BB	BB	BB	BB	AB	BB	BB	BB	BB	AB	BB	BB	BB	BB	BB	BB	BB	BB
1124	32985	Bn-scaff_16511_1-p1202164	76.1	C4	BB	BB	BB	BB	BB	BB	BB	BB	BB	BB	BB	BB	BB	BB	BB	--	AA	BB	BB	BB	BB	BB	BB	BB	BB	BB	BB	BB	BB	BB	BB	AB	BB	BB	BB	BB	AB	BB	BB	BB	BB	BB	BB	BB	BB
1125	32986	Bn-scaff_16511_1-p1204210	76.1	C4	BB	BB	BB	BB	BB	BB	BB	BB	BB	BB	BB	BB	BB	BB	BB	--	AA	BB	BB	BB	BB	BB	BB	BB	BB	BB	BB	BB	BB	BB	BB	AB	BB	BB	BB	BB	AB	BB	BB	BB	BB	BB	BB	BB	BB
1126	32987	Bn-scaff_16511_1-p1204394	76.1	C4	AA	AA	AA	AA	AA	AA	AA	AA	AA	AA	AA	AA	AA	AA	AA	--	BB	AA	AA	AA	AA	AA	AA	AA	AA	AA	AA	AA	AA	AA	AA	AB	AA	AA	AA	AA	AB	AA	AA	AA	AA	AA	AA	AA	AA
1127	32988	Bn-scaff_16511_1-p1204930	76.1	C4	AA	AA	AA	AA	AA	AA	AA	AA	AA	AA	AA	AA	AA	AA	AA	--	BB	AA	AA	AA	AA	AA	AA	AA	AA	AA	AA	AA	AA	AA	AA	AB	AA	AA	AA	AA	AB	AA	AA	AA	AA	AA	AA	AA	AA
1128	32989	Bn-scaff_16511_1-p1216306	76.1	C4	BB	BB	BB	BB	BB	BB	BB	BB	BB	BB	BB	BB	BB	BB	BB	--	AA	BB	BB	BB	BB	BB	BB	BB	BB	BB	BB	BB	BB	BB	BB	AB	BB	BB	BB	BB	AB	BB	BB	BB	BB	BB	BB	BB	BB
1129	32990	Bn-scaff_16511_1-p1216429	76.1	C4	BB	BB	BB	BB	BB	BB	BB	BB	BB	BB	BB	BB	BB	BB	BB	--	AA	BB	BB	BB	BB	BB	BB	BB	BB	BB	BB	BB	BB	BB	BB	AB	BB	BB	BB	BB	AB	BB	BB	BB	BB	BB	BB	BB	BB
1130	32992	Bn-scaff_16511_1-p1231490	76.1	C4	AA	AA	AA	AA	AA	AA	AA	AA	AA	AA	AA	AA	AA	AA	AA	--	BB	AA	AA	AA	AA	AA	AA	AA	AA	AA	AA	AA	AA	AA	AA	AB	AA	AA	AA	AA	AB	AA	AA	AA	AA	AA	AA	AA	AA
1131	32993	Bn-scaff_16511_1-p1231630	76.1	C4	BB	BB	BB	BB	BB	BB	BB	BB	BB	BB	BB	BB	BB	BB	BB	--	AA	BB	BB	BB	BB	BB	BB	BB	BB	BB	BB	BB	BB	BB	BB	BB	BB	BB	BB	BB	BB	BB	BB	BB	BB	BB	BB	BB	BB
1132	32997	Bn-scaff_16511_1-p1238976	76.1	C4	AA	AA	AA	AA	AA	AA	AA	AA	AA	AA	AA	AA	AA	AA	AA	--	BB	AA	AA	AA	AA	AA	AA	AA	AA	AA	AA	AA	AA	AA	AA	AB	AA	AA	AA	AA	AB	AA	AA	AA	AA	AA	AA	AA	AA
1133	32998	Bn-scaff_16511_1-p1239108	76.1	C4	BB	BB	BB	BB	BB	BB	BB	BB	BB	BB	BB	BB	BB	BB	BB	--	AA	BB	BB	BB	BB	BB	BB	BB	BB	BB	BB	BB	BB	BB	BB	BB	BB	BB	BB	BB	BB	BB	BB	BB	BB	BB	BB	BB	BB
1134	32999	Bn-scaff_16511_1-p1239857	76.1	C4	AA	AA	AA	AA	AA	AA	AA	AA	AA	AA	AA	AA	AA	AA	AA	--	BB	AA	BB	AB	AA	AA	AA	AA	AA	AA	AA	AA	AA	AA	AA	AB	AA	AA	AA	AA	AB	AA	AA	AA	AA	AA	AA	AA	AA
1135	33002	Bn-scaff_16511_1-p1242403	76.1	C4	AA	AA	AA	AA	AA	AA	AA	AA	AA	AA	AA	AA	AA	AA	AA	--	BB	AA	AA	AA	AA	AA	AA	AA	AA	AA	AA	AA	AA	AA	AA	AB	AA	AA	AA	AA	AB	AA	AA	AA	AA	AA	AA	AA	AA
1136	33003	Bn-scaff_16511_1-p1242758	76.1	C4	BB	BB	BB	BB	BB	BB	BB	BB	BB	BB	BB	BB	BB	BB	BB	--	AA	BB	BB	BB	BB	BB	BB	BB	BB	BB	BB	BB	BB	BB	BB	AB	BB	BB	BB	BB	AB	BB	BB	BB	BB	BB	BB	BB	BB
1137	33004	Bn-scaff_16511_1-p1242880	76.1	C4	BB	BB	BB	BB	BB	BB	BB	BB	BB	BB	BB	BB	BB	BB	BB	--	AA	BB	BB	BB	BB	BB	BB	BB	BB	BB	BB	BB	BB	BB	BB	AB	BB	BB	BB	BB	AB	BB	BB	BB	BB	BB	BB	BB	BB
1138	33005	Bn-scaff_16511_1-p1243453	76.1	C4	AA	AA	AA	AA	AA	AA	AA	AA	AA	AA	AA	AA	AA	AA	AA	--	BB	AA	AA	AA	AA	AA	AA	AA	AA	AA	AA	AA	AA	AA	AA	AB	AA	AA	AA	AA	AB	AA	AA	AA	AA	AA	AA	AA	AA
1139	33006	Bn-scaff_16511_1-p1252131	76.1	C4	AA	AA	AA	AA	AA	AA	AA	AA	AA	AA	AA	AA	AA	AA	AA	--	BB	AA	AA	AA	AA	AA	AA	AA	AA	AA	AA	AA	AA	AA	AA	AB	AA	AA	AA	AA	AB	AA	AA	AA	AA	AA	AA	AA	AA
1140	33007	Bn-scaff_16511_1-p1252190	76.1	C4	BB	BB	BB	BB	BB	BB	BB	BB	BB	BB	BB	BB	BB	BB	BB	--	AA	BB	BB	BB	BB	BB	BB	BB	BB	BB	BB	BB	BB	BB	BB	AB	BB	BB	BB	BB	AB	BB	BB	BB	BB	BB	BB	BB	BB
1141	33009	Bn-scaff_16511_1-p1252388	76.1	C4	BB	BB	BB	BB	BB	BB	BB	BB	BB	BB	BB	BB	BB	BB	BB	--	AA	BB	BB	BB	BB	BB	BB	BB	BB	BB	BB	BB	BB	BB	BB	BB	BB	BB	BB	BB	BB	BB	BB	BB	BB	BB	BB	BB	BB
1142	33010	Bn-scaff_16511_1-p1252496	76.1	C4	AA	AA	AA	AA	AA	AA	AA	AA	AA	AA	AA	AA	AA	AA	AA	--	BB	AA	AA	AA	AA	AA	AA	AA	AA	AA	AA	AA	AA	AA	AA	AB	AA	AA	AA	AA	AB	AA	AA	AA	AA	AA	AA	AA	AA
1143	33013	Bn-scaff_16511_1-p1256780	76.1	C4	AA	AA	AA	AA	AA	AA	AA	AA	AA	AA	AA	AA	AA	AA	AA	--	BB	AA	AA	AA	AA	AA	AA	AA	AA	AA	AA	AA	AA	AA	AA	AB	AA	AA	AA	AA	AB	AA	AA	AA	AA	AA	AA	AA	AA
1144	33016	Bn-scaff_16511_1-p1267057	76.1	C4	BB	BB	BB	BB	BB	BB	BB	BB	BB	BB	BB	BB	BB	BB	BB	--	AA	BB	BB	BB	BB	BB	BB	BB	BB	BB	BB	BB	BB	BB	BB	AB	BB	BB	BB	BB	AB	BB	BB	BB	BB	BB	BB	BB	BB
1145	33017	Bn-scaff_16511_1-p1267221	76.1	C4	BB	BB	BB	BB	BB	BB	BB	BB	BB	BB	BB	BB	BB	BB	BB	--	AA	BB	BB	BB	BB	BB	BB	BB	BB	BB	BB	BB	BB	BB	BB	AB	BB	BB	BB	BB	AB	BB	BB	BB	BB	BB	BB	BB	BB
1146	33020	Bn-scaff_16511_1-p1267973	76.1	C4	AA	AA	AA	AA	AA	AA	AA	AA	AA	AA	AA	AA	AA	AA	AA	--	BB	AA	AA	AA	AA	AA	AA	AA	AA	AA	AA	AA	AA	AA	AA	AB	AA	AA	AA	AA	AB	AA	AA	AA	AA	AA	AA	AA	AA
1147	33021	Bn-scaff_16511_1-p1268266	76.1	C4	AA	AA	AA	AA	AA	AA	AA	AA	AA	AA	AA	AA	AA	AA	AA	--	BB	AA	AA	AA	AA	AA	AA	AA	AA	AA	AA	AA	AA	AA	AA	AB	AA	AA	AA	AA	AB	AA	AA	AA	AA	AA	AA	AA	AA
1148	33022	Bn-scaff_16511_1-p1277587	76.1	C4	AA	AA	AA	AA	AA	AA	AA	AA	AA	AA	AA	AA	AA	AA	AA	--	BB	AA	AA	AA	AA	AA	AA	AA	AA	AA	AA	AA	AA	AA	AA	AB	AA	AA	AA	AA	AB	AA	AA	AA	AA	AA	AA	AA	AA
1149	33023	Bn-scaff_16511_1-p1277630	76.1	C4	AA	AA	AA	AA	AA	AA	AA	AA	AA	AA	AA	AA	AA	AA	AA	--	BB	AA	AA	AA	AA	AA	AA	AA	AA	AA	AA	AA	AA	AA	AA	AB	AA	AA	AA	AA	AB	AA	AA	AA	AA	AA	AA	AA	AA
1150	33024	Bn-scaff_16511_1-p1281046	76.1	C4	AA	AA	AA	AA	AA	AA	AA	AA	AA	AA	AA	AA	AA	AA	AA	--	BB	AA	AA	AA	AA	AA	AA	AA	AA	AA	AA	AA	AA	AA	AA	AB	AA	AA	AA	AA	AB	AA	AA	AA	AA	AA	AA	AA	AA
1151	33025	Bn-scaff_16511_1-p1281050	76.1	C4	BB	BB	BB	BB	BB	BB	BB	BB	BB	BB	BB	BB	BB	BB	BB	--	AA	BB	BB	BB	BB	BB	BB	BB	BB	BB	BB	BB	BB	BB	BB	AB	BB	BB	BB	BB	AB	BB	BB	BB	BB	BB	BB	BB	BB
1152	33027	Bn-scaff_16511_1-p1281414	76.1	C4	AA	AA	AA	AA	AA	AA	AA	AA	AA	AA	AA	AA	AA	AA	AA	--	BB	AA	AA	AA	AA	AA	AA	AA	AA	AA	AA	AA	AA	AA	AA	AA	AA	AA	AA	AA	AA	AA	AA	AA	AA	AA	AA	AA	AA
1153	33028	Bn-scaff_16511_1-p1281793	76.1	C4	AA	AA	AA	AA	AA	AA	AA	AA	AA	AA	AA	AA	AA	AA	AA	--	BB	AA	AA	AA	AA	AA	AA	AA	AA	AA	AA	AA	AA	AA	AA	AB	AA	AA	AA	AA	AB	AA	AA	AA	AA	AA	AA	AA	AA
1154	33029	Bn-scaff_16511_1-p1282880	76.1	C4	BB	BB	BB	BB	BB	BB	BB	BB	BB	BB	BB	BB	BB	BB	BB	--	AA	BB	BB	BB	BB	BB	BB	BB	BB	BB	BB	BB	BB	BB	BB	BB	BB	BB	BB	BB	BB	BB	BB	BB	BB	BB	BB	BB	BB
1155	33031	Bn-scaff_16511_1-p1285115	76.1	C4	BB	BB	BB	BB	BB	BB	BB	BB	BB	BB	BB	BB	BB	BB	BB	--	AA	BB	BB	BB	BB	BB	BB	BB	BB	BB	BB	BB	BB	BB	BB	BB	BB	BB	BB	BB	BB	BB	BB	BB	BB	BB	BB	BB	BB
1156	33032	Bn-scaff_16511_1-p1289155	76.1	C4	BB	BB	BB	BB	BB	BB	BB	BB	BB	BB	BB	BB	BB	BB	BB	--	AA	BB	BB	BB	BB	BB	BB	BB	BB	BB	BB	BB	BB	BB	BB	BB	BB	BB	BB	BB	BB	BB	BB	BB	BB	BB	BB	BB	BB
1157	33034	Bn-scaff_16511_1-p1289452	76.1	C4	BB	BB	BB	BB	BB	BB	BB	BB	BB	BB	BB	BB	BB	BB	BB	--	AA	BB	BB	BB	BB	BB	BB	BB	BB	BB	BB	BB	BB	BB	BB	BB	BB	BB	BB	BB	BB	BB	BB	BB	BB	BB	BB	BB	BB
1158	33035	Bn-scaff_16511_1-p1289538	76.1	C4	AA	AA	AA	AA	AA	AA	AA	AA	AA	AA	AA	AA	AA	AA	AA	--	BB	AA	AA	AA	AA	AA	AA	AA	AA	AA	AA	AA	AA	AA	AA	AB	AA	AA	AA	AA	AB	AA	AA	AA	AA	AA	AA	AA	AA
1159	33036	Bn-scaff_16511_1-p1289959	76.1	C4	AA	AA	AA	AA	AA	AA	AA	AA	AA	AA	AA	AA	AA	AA	AA	--	BB	AA	AA	AA	AA	AA	AA	AA	AA	AA	AA	AA	AA	AA	AA	AB	AA	AA	AA	AA	AB	AA	AA	AA	AA	AA	AA	AA	AA
1160	33037	Bn-scaff_16511_1-p1290744	76.1	C4	AA	AA	AA	AA	AA	AA	AA	AA	AA	AA	AA	AA	AA	AA	AA	--	BB	AA	AA	AA	AA	AA	AA	AA	AA	AA	AA	AA	AA	AA	AA	AB	AA	AA	AA	AA	AB	AA	AA	AA	AA	AA	AA	AA	AA
1161	33038	Bn-scaff_16511_1-p1290994	76.1	C4	BB	BB	BB	BB	BB	BB	BB	BB	BB	BB	BB	BB	BB	BB	BB	--	AA	BB	BB	BB	BB	BB	BB	BB	BB	BB	BB	BB	BB	BB	BB	AB	BB	BB	BB	BB	AB	BB	BB	BB	BB	BB	BB	BB	BB
1162	33040	Bn-scaff_16511_1-p1291299	76.1	C4	BB	BB	BB	BB	BB	BB	BB	BB	BB	BB	BB	BB	BB	BB	BB	--	AA	BB	BB	BB	BB	BB	BB	BB	BB	BB	BB	BB	BB	BB	BB	AB	BB	BB	BB	BB	AB	BB	BB	BB	BB	BB	BB	BB	BB
1163	33041	Bn-scaff_16511_1-p1291488	76.1	C4	AA	AA	AA	AA	AA	AA	AA	AA	AA	AA	AA	AA	AA	AA	AA	--	BB	AA	AA	AA	AA	AA	AA	AA	AA	AA	AA	AA	AA	AA	AA	AB	AA	AA	AA	AA	AB	AA	AA	AA	AA	AA	AA	AA	AA
1164	33042	Bn-scaff_16511_1-p1315965	76.1	C4	AA	AA	AA	AA	AA	AA	AA	AA	AA	AA	AA	AA	AA	AA	AA	--	BB	AA	AA	AA	AA	AA	AA	AA	AA	AA	AA	AA	AA	AA	AA	AB	AA	AA	AA	AA	AB	AA	AA	AA	AA	AA	AA	AA	AA
1165	33043	Bn-scaff_16511_1-p1316156	76.1	C4	AA	AA	AA	AA	AA	AA	AA	AA	AA	AA	AA	AA	AA	AA	AA	--	BB	AA	AA	AA	AA	AA	AA	AA	AA	AA	AA	AA	AA	AA	AA	AB	AA	AA	AA	AA	AB	AA	AA	AA	AA	AA	AA	AA	AA
1166	33045	Bn-scaff_16511_1-p1316564	76.1	C4	AA	AA	AA	AA	AA	AA	AA	AA	AA	AA	AA	AA	AA	AA	AA	--	BB	AA	AA	AA	AA	AA	AA	AA	AA	AA	AA	AA	AA	AA	AA	AB	AA	AA	AA	AA	AB	AA	AA	AA	AA	AA	AA	AA	AA
1167	33046	Bn-scaff_16511_1-p1316676	76.1	C4	BB	BB	BB	BB	BB	BB	BB	BB	BB	BB	BB	BB	BB	BB	BB	--	AA	BB	BB	BB	BB	BB	BB	BB	BB	BB	BB	BB	BB	BB	BB	AB	BB	BB	BB	BB	AB	BB	BB	BB	BB	BB	BB	BB	BB
1168	33047	Bn-scaff_16511_1-p1319829	76.1	C4	BB	BB	BB	BB	BB	BB	BB	BB	BB	BB	BB	BB	BB	BB	BB	--	AA	BB	BB	BB	BB	BB	BB	BB	BB	BB	BB	BB	BB	BB	BB	AB	BB	BB	BB	BB	AB	BB	BB	BB	BB	BB	BB	BB	BB
1169	33049	Bn-scaff_16511_1-p1392867	76.1	C4	BB	BB	BB	BB	BB	BB	BB	BB	BB	BB	BB	BB	BB	BB	BB	AB	AA	BB	AB	BB	BB	BB	BB	BB	BB	BB	BB	BB	BB	BB	BB	BB	BB	BB	BB	BB	BB	BB	BB	BB	BB	BB	BB	BB	BB
1170	33050	Bn-scaff_16511_1-p1394759	76.1	C4	BB	BB	BB	BB	BB	BB	BB	BB	BB	BB	BB	BB	BB	BB	BB	--	AA	BB	BB	BB	BB	BB	BB	BB	BB	BB	BB	BB	BB	BB	BB	AB	BB	BB	BB	BB	AB	BB	BB	BB	BB	BB	BB	BB	BB
1171	33052	Bn-scaff_16511_1-p1394884	76.1	C4	AA	AA	AA	AA	AA	AA	AA	AA	AA	AA	AA	AA	AA	AA	AA	--	BB	AA	AA	AA	AA	AA	AA	AA	AA	AA	AA	AA	AA	AA	AA	AA	AA	AA	AA	AA	AA	AA	AA	AA	AA	AA	AA	AA	AA
1172	33053	Bn-scaff_16511_1-p1401019	76.1	C4	BB	BB	BB	BB	BB	BB	BB	BB	BB	BB	BB	BB	BB	BB	BB	--	AA	BB	BB	BB	BB	BB	BB	BB	BB	BB	BB	BB	BB	BB	BB	AB	BB	BB	BB	BB	AB	BB	BB	BB	BB	BB	BB	BB	BB
1173	33055	Bn-scaff_16511_1-p1403121	76.1	C4	BB	BB	BB	BB	BB	BB	BB	BB	BB	BB	BB	BB	BB	BB	BB	BB	AA	BB	BB	BB	BB	BB	BB	BB	BB	BB	BB	BB	BB	BB	BB	AB	BB	BB	BB	BB	AB	BB	BB	BB	BB	BB	BB	BB	BB
1174	33056	Bn-scaff_16511_1-p1403378	76.1	C4	BB	BB	BB	BB	BB	BB	BB	BB	BB	BB	BB	BB	BB	BB	BB	BB	AA	BB	BB	BB	BB	BB	BB	BB	BB	BB	BB	BB	BB	BB	BB	AB	BB	BB	BB	BB	AB	BB	BB	BB	BB	BB	BB	BB	BB
1175	33058	Bn-scaff_16511_1-p1404575	76.1	C4	AA	AA	AA	AA	AA	AA	AA	AA	AA	AA	AA	AA	AA	AA	AA	--	BB	AA	AA	AA	AA	AA	AA	AA	AA	AA	AA	AA	AA	AA	AA	AB	AA	AA	AA	AA	AB	AA	AA	AA	AA	AA	AA	AA	AA
1176	33059	Bn-scaff_16511_1-p1405444	76.1	C4	BB	BB	BB	BB	BB	BB	BB	BB	BB	BB	BB	BB	BB	BB	BB	--	AA	BB	BB	BB	BB	BB	BB	BB	BB	BB	BB	BB	BB	BB	BB	AB	BB	BB	BB	BB	AB	BB	BB	BB	BB	BB	BB	BB	BB
1177	33060	Bn-scaff_16511_1-p1406018	76.1	C4	AA	AA	AA	AA	AA	AA	AA	AA	AA	AA	AA	AA	AA	AA	AA	--	BB	AA	AA	AA	AA	AA	AA	AA	AA	AA	AA	AA	AA	AA	AA	AB	AA	AA	AA	AA	AB	AA	AA	AA	AA	AA	AA	AA	AA
1178	33062	Bn-scaff_16511_1-p1406725	76.1	C4	AA	AA	AA	AA	AA	AA	AA	AA	AA	AA	AA	AA	AA	AA	AA	--	BB	AA	AA	AA	AA	AA	AA	AA	AA	AA	AA	AA	AA	AA	AA	AB	AA	AA	AA	AA	AB	AA	AA	AA	AA	AA	AA	AA	AA
1179	33063	Bn-scaff_16511_1-p1408941	76.1	C4	BB	BB	BB	BB	BB	BB	BB	BB	BB	BB	BB	BB	BB	BB	BB	--	AA	BB	BB	BB	BB	BB	BB	BB	BB	BB	BB	BB	BB	BB	BB	AB	BB	BB	BB	BB	AB	BB	BB	BB	BB	BB	BB	BB	BB
1180	33064	Bn-scaff_16511_1-p1410052	76.1	C4	AA	AA	AA	AA	AA	AA	AA	AA	AA	AA	AA	AA	AA	AA	AA	--	BB	AA	AA	AA	AA	AA	AA	AA	AA	AA	AA	AA	AA	AA	AA	AB	AA	AA	AA	AA	AB	AA	AA	AA	AA	AA	AA	AA	AA
1181	33065	Bn-scaff_16511_1-p1410100	76.1	C4	AA	AA	AA	AA	AA	AA	AA	AA	AA	AA	AA	AA	AA	AA	AA	--	BB	AA	AA	AA	AA	AA	AA	AA	AA	AA	AA	AA	AA	AA	AA	AB	AA	AA	AA	AA	AB	AA	AA	AA	AA	AA	AA	AA	AA
1182	33067	Bn-scaff_16511_1-p1425460	76.1	C4	BB	BB	BB	BB	BB	BB	BB	BB	BB	BB	BB	BB	BB	BB	BB	--	AA	BB	BB	BB	BB	BB	BB	BB	BB	BB	BB	BB	BB	BB	BB	AB	BB	BB	BB	BB	AB	BB	BB	BB	BB	BB	BB	BB	BB
1183	33068	Bn-scaff_16511_1-p1425857	76.1	C4	BB	BB	BB	BB	BB	BB	BB	BB	BB	BB	BB	BB	BB	BB	BB	--	AA	BB	BB	BB	BB	BB	BB	BB	BB	BB	BB	BB	BB	BB	BB	AB	BB	BB	BB	BB	AB	BB	BB	BB	BB	BB	BB	BB	BB
1184	33069	Bn-scaff_16511_1-p1479844	76.1	C4	AA	AA	AA	AA	AA	AA	AA	AA	AA	AA	AA	AA	AA	AA	AA	--	BB	AA	AA	AA	AA	AA	AA	AA	AA	AA	AA	AA	AA	AA	AA	AB	AA	AA	AA	AA	AB	AA	AA	AA	AA	AA	AA	AA	AA
1185	33071	Bn-scaff_16511_1-p1482292	76.1	C4	BB	BB	BB	BB	BB	BB	BB	BB	BB	BB	BB	BB	BB	BB	BB	--	AA	BB	BB	BB	BB	BB	BB	BB	BB	BB	BB	BB	BB	BB	BB	BB	BB	BB	BB	BB	BB	BB	BB	BB	BB	BB	BB	BB	BB
1186	33073	Bn-scaff_16511_1-p1495515	76.1	C4	BB	BB	BB	BB	BB	BB	BB	BB	BB	BB	BB	BB	BB	BB	BB	--	AA	BB	BB	BB	BB	BB	BB	BB	BB	BB	BB	BB	BB	BB	BB	AB	BB	BB	BB	BB	AB	BB	BB	BB	BB	BB	BB	BB	BB
1187	33076	Bn-scaff_16511_1-p1500112	76.1	C4	AA	AA	AA	AA	AA	AA	AA	AA	AA	AA	AA	AA	AA	AA	AA	--	BB	AA	AA	AA	AA	AA	AA	AA	AA	AA	AA	AA	AA	AA	AA	AB	AA	AA	AA	AA	AB	AA	AA	AA	AA	AA	AA	AA	AA
1188	33077	Bn-scaff_16511_1-p1500246	76.1	C4	BB	BB	BB	BB	BB	BB	BB	BB	BB	BB	BB	BB	BB	BB	BB	--	AA	BB	BB	BB	BB	BB	BB	BB	BB	BB	BB	BB	BB	BB	BB	AB	BB	BB	BB	BB	AB	BB	BB	BB	BB	BB	BB	BB	BB
1189	33079	Bn-scaff_16511_1-p18194	76.1	C4	BB	BB	BB	BB	BB	BB	BB	BB	BB	BB	BB	BB	BB	BB	BB	--	AA	BB	BB	BB	BB	BB	BB	BB	BB	BB	BB	BB	BB	BB	BB	AB	BB	BB	BB	BB	AB	BB	BB	BB	BB	BB	BB	BB	BB
1190	33081	Bn-scaff_16511_1-p23472	76.1	C4	AA	AA	AA	AA	AA	AA	AA	AA	AA	AA	AA	AA	AA	AA	AA	--	BB	AA	AA	AA	AA	AA	AA	AA	AA	AA	AA	AA	AA	AA	AA	AB	AA	AA	AA	AA	AB	AA	AA	AA	AA	AA	AA	AA	AA
1191	33083	Bn-scaff_16511_1-p328085	76.1	C4	BB	BB	BB	BB	BB	BB	BB	BB	BB	BB	BB	BB	BB	BB	BB	--	AA	BB	BB	BB	BB	BB	BB	BB	BB	BB	BB	BB	BB	BB	BB	AB	BB	BB	BB	BB	AB	BB	BB	BB	BB	BB	BB	BB	BB
1192	33086	Bn-scaff_16511_1-p336280	76.1	C4	BB	BB	BB	BB	BB	BB	BB	BB	BB	BB	BB	BB	BB	BB	BB	--	AA	BB	BB	BB	BB	BB	BB	BB	BB	BB	BB	BB	BB	BB	BB	BB	BB	BB	BB	BB	BB	BB	BB	BB	BB	BB	BB	BB	BB
1193	33087	Bn-scaff_16511_1-p336350	76.1	C4	AA	AA	AA	AA	AA	AA	AA	AA	AA	AA	AA	AA	AA	AA	AA	--	BB	AA	AA	AA	AA	AA	AA	AA	AA	AA	AA	AA	AA	AA	AA	AA	AA	AA	AA	AA	AA	AA	AA	AA	AA	AA	AA	AA	AA
1194	33088	Bn-scaff_16511_1-p336421	76.1	C4	AA	AA	AA	AA	AA	AA	AA	AA	AA	AA	AA	AA	AA	AA	AA	--	BB	AA	AA	AA	AA	AA	AA	AA	AA	AA	AA	AA	AA	AA	AA	AB	AA	AA	AA	AA	AB	AA	AA	AA	AA	AA	AA	AA	AA
1195	33091	Bn-scaff_16511_1-p340474	76.1	C4	AA	AA	AA	AA	AA	AA	AA	AA	AA	AA	AA	AA	AA	AA	AA	--	BB	AA	AA	AA	AA	AA	AA	AA	AA	AA	AA	AA	AA	AA	AA	AA	AA	AA	AA	AA	AA	AA	AA	AA	AA	AA	AA	AA	AA
1196	33092	Bn-scaff_16511_1-p346572	76.1	C4	BB	BB	BB	BB	BB	BB	BB	BB	BB	BB	BB	BB	BB	BB	BB	--	AA	BB	BB	BB	BB	BB	BB	BB	BB	BB	BB	BB	BB	BB	BB	AB	BB	BB	BB	BB	AB	BB	BB	BB	BB	BB	BB	BB	BB
1197	33094	Bn-scaff_16511_1-p346775	76.1	C4	BB	BB	BB	BB	BB	BB	BB	BB	BB	BB	BB	BB	BB	BB	BB	--	AA	BB	BB	BB	BB	BB	BB	BB	BB	BB	BB	BB	BB	BB	BB	BB	BB	BB	BB	BB	BB	BB	BB	BB	BB	BB	BB	BB	BB
1198	33097	Bn-scaff_16511_1-p46534	76.1	C4	BB	BB	BB	BB	BB	BB	BB	BB	BB	BB	BB	BB	BB	BB	BB	--	AA	BB	BB	BB	BB	BB	BB	BB	BB	BB	BB	BB	BB	BB	BB	AB	BB	BB	BB	BB	AB	BB	BB	BB	BB	BB	BB	BB	BB
1199	33100	Bn-scaff_16511_1-p531310	76.1	C4	AA	AA	AA	AA	AA	AA	AA	AA	AA	AA	AA	AA	AA	AA	AA	--	BB	AA	AA	AA	AA	AA	AA	AA	AA	AA	AA	AA	AA	AA	AA	AB	AA	AA	AA	AA	AB	AA	AA	AA	AA	AA	AA	AA	AA
1200	33101	Bn-scaff_16511_1-p535392	76.1	C4	AA	AA	AA	AA	AA	BB	AA	AA	AA	AA	AA	AA	AA	AA	AA	BB	BB	AA	--	AA	AA	AA	AA	AA	AA	AA	AA	AA	AA	AA	AA	AB	AA	AA	AA	AA	AB	AA	AA	AA	AA	AA	AA	AA	AA
1201	33103	Bn-scaff_16511_1-p535501	76.1	C4	BB	BB	BB	BB	BB	BB	BB	BB	BB	BB	BB	BB	BB	BB	BB	--	AA	BB	BB	BB	BB	BB	BB	BB	BB	BB	BB	BB	BB	BB	BB	AB	BB	BB	BB	BB	AB	BB	BB	BB	BB	BB	BB	BB	BB
1202	33104	Bn-scaff_16511_1-p535745	76.1	C4	AA	AA	AA	AA	AA	AA	AA	AA	AA	AA	AA	AA	AA	AA	AA	--	BB	AA	AA	AA	AA	AA	AA	AA	AA	AA	AA	AA	AA	AA	AA	AB	AA	AA	AA	AA	AB	AA	AA	AA	AA	AA	AA	AA	AA
1203	33105	Bn-scaff_16511_1-p538486	76.1	C4	AA	AA	AA	AA	AA	AA	AA	AA	AA	AA	AA	AA	AA	AA	AA	--	BB	AA	AA	AA	AA	AA	AA	AA	AA	AA	AA	AA	AA	AA	AA	AA	AA	AA	AA	AA	AA	AA	AA	AA	AA	AA	AA	AA	AA
1204	33106	Bn-scaff_16511_1-p539769	76.1	C4	AA	AA	AA	AA	AA	AA	AA	AA	AA	AA	AA	AA	AA	AA	AA	--	BB	AA	AA	AA	AA	AA	AA	AA	AA	AA	AA	AA	AA	AA	AA	AA	AA	AA	AA	AA	AA	AA	AA	AA	AA	AA	AA	AA	AA
1205	33107	Bn-scaff_16511_1-p540146	76.1	C4	BB	BB	BB	BB	BB	BB	BB	BB	BB	BB	BB	BB	BB	BB	BB	--	AA	BB	BB	BB	BB	BB	BB	BB	BB	BB	BB	BB	BB	BB	BB	BB	BB	BB	BB	BB	BB	BB	BB	BB	BB	BB	BB	BB	BB
1206	33108	Bn-scaff_16511_1-p540559	76.1	C4	AA	AA	AA	AA	AA	AA	AA	AA	AA	AA	AA	AA	AA	AA	AA	--	BB	AA	AA	AA	AA	AA	AA	AA	AA	AA	AA	AA	AA	AA	AA	AB	AA	AA	AA	AA	AB	AA	AA	AA	AA	AA	AA	AA	AA
1207	33114	Bn-scaff_16511_1-p542789	76.1	C4	BB	BB	BB	BB	BB	BB	BB	BB	BB	BB	BB	BB	BB	BB	BB	--	AA	BB	BB	BB	BB	BB	BB	BB	BB	BB	BB	BB	BB	BB	BB	AB	BB	BB	BB	BB	AB	BB	BB	BB	BB	BB	BB	BB	BB
1208	33115	Bn-scaff_16511_1-p543347	76.1	C4	AA	AA	AA	AA	AA	AA	AA	AA	AA	AA	AA	AA	AA	AA	AA	--	BB	AA	AA	AA	AA	AA	AA	AA	AA	AA	AA	AA	AA	AA	AA	BB	AA	AA	AA	AA	BB	AA	AA	AA	AA	AA	AA	AA	AA
1209	33116	Bn-scaff_16511_1-p544835	76.1	C4	AA	AA	AA	AA	AA	AA	AA	AA	AA	AA	AA	AA	AA	AA	AA	--	BB	AA	AA	AA	AA	AA	AA	AA	AA	AA	AA	AA	AA	AA	AA	AA	AA	AA	AA	AA	AA	AA	AA	AA	AA	AA	AA	AA	AA
1210	33117	Bn-scaff_16511_1-p545166	76.1	C4	BB	BB	BB	BB	BB	BB	BB	BB	BB	BB	BB	BB	BB	BB	BB	--	AA	BB	BB	BB	BB	BB	BB	BB	BB	BB	BB	BB	BB	BB	BB	BB	BB	BB	BB	BB	BB	BB	BB	BB	BB	BB	BB	BB	BB
1211	33118	Bn-scaff_16511_1-p550515	76.1	C4	AA	AA	AA	AA	AA	AA	AA	AA	AA	AA	AA	AA	AA	AA	AA	--	BB	AA	AA	AA	AA	AA	AA	AA	AA	AA	AA	AA	AA	AA	AA	AB	AA	AA	AA	AA	AB	AA	AA	AA	AA	AA	AA	AA	AA
1212	33120	Bn-scaff_16511_1-p550592	76.1	C4	AA	AA	AA	AA	AA	AA	AA	AA	AA	AA	AA	AA	AA	AA	AA	--	BB	AA	AA	AA	AA	AA	AA	AA	AA	AA	AA	AA	AA	AA	AA	AB	AA	AA	AA	AA	AB	AA	AA	AA	AA	AA	AA	AA	AA
1213	33121	Bn-scaff_16511_1-p551625	76.1	C4	BB	BB	BB	BB	BB	BB	BB	BB	BB	BB	BB	BB	BB	BB	BB	--	AA	BB	BB	BB	BB	BB	BB	BB	BB	BB	BB	BB	BB	BB	BB	AB	BB	BB	BB	BB	AB	BB	BB	BB	BB	BB	BB	BB	BB
1214	33122	Bn-scaff_16511_1-p552493	76.1	C4	AA	AA	AA	AA	AA	AA	AA	AA	AA	AA	AA	AA	AA	AA	AA	--	BB	AA	AA	AA	AA	AA	AA	AA	AA	AA	AA	AA	AA	AA	AA	AB	AA	AA	AA	AA	AB	AA	AA	AA	AA	AA	AA	AA	AA
1215	33123	Bn-scaff_16511_1-p552715	76.1	C4	BB	BB	BB	BB	BB	BB	BB	BB	BB	BB	BB	BB	BB	BB	BB	--	AA	BB	BB	BB	BB	BB	BB	BB	BB	BB	BB	BB	BB	BB	BB	AB	BB	BB	BB	BB	AB	BB	BB	BB	BB	BB	BB	BB	BB
1216	33124	Bn-scaff_16511_1-p553384	76.1	C4	AA	AA	AA	AA	AA	AA	AA	AA	AA	AA	AA	AA	AA	AA	AA	--	BB	AA	AA	AA	AA	AA	AA	AA	AA	AA	AA	AA	AA	AA	AA	AB	AA	AA	AA	AA	AB	AA	AA	AA	AA	AA	AA	AA	AA
1217	33125	Bn-scaff_16511_1-p553416	76.1	C4	BB	BB	BB	BB	BB	BB	BB	BB	BB	BB	BB	BB	BB	BB	BB	--	AA	BB	BB	BB	BB	BB	BB	BB	BB	BB	BB	BB	BB	BB	BB	AB	BB	BB	BB	BB	AB	BB	BB	BB	BB	BB	BB	BB	BB
1218	33126	Bn-scaff_16511_1-p573831	76.1	C4	AA	AA	AA	AA	AA	AA	AA	AA	AA	AA	AA	AA	AA	AA	AA	--	BB	AA	AA	AA	AA	AA	AA	AA	AA	AA	AA	AA	AA	AA	AA	AB	AA	AA	AA	AA	AB	AA	AA	AA	AA	AA	AA	AA	AA
1219	33127	Bn-scaff_16511_1-p574489	76.1	C4	AA	AA	AA	AA	AA	AA	AA	AA	AA	AA	AA	AA	AA	AA	AA	--	BB	AA	AA	AA	AA	AA	AA	AA	AA	AA	AA	AA	AA	AA	AA	AB	AA	AA	AA	AA	AB	AA	AA	AA	AA	AA	AA	AA	AA
1220	33128	Bn-scaff_16511_1-p576774	76.1	C4	AA	AA	AA	AA	AA	AA	AA	AA	AA	AA	AA	AA	AA	AA	AA	--	BB	AA	AA	AA	AA	AA	AA	AA	AA	AA	AA	AA	AA	AA	AA	AB	AA	AA	AA	AA	AB	AA	AA	AA	AA	AA	AA	AA	AA
1221	33129	Bn-scaff_16511_1-p578434	76.1	C4	AA	AA	AA	AA	AA	AA	AA	AA	AA	AA	AA	AA	AA	AA	AA	--	BB	AA	AA	AA	AA	AA	AA	AA	AA	AA	AA	AA	AA	AA	AA	AA	AA	AA	AA	AA	AA	AA	AA	AA	AA	AA	AA	AA	AA
1222	33130	Bn-scaff_16511_1-p578597	76.1	C4	AA	AA	AA	AA	AA	AA	AA	AA	AA	AA	AA	AA	AA	AA	AA	--	BB	AA	AA	AA	AA	AA	AA	AA	AA	AA	AA	AA	AA	AA	AA	AB	AA	AA	AA	AA	AB	AA	AA	AA	AA	AA	AA	AA	AA
1223	33131	Bn-scaff_16511_1-p578623	76.1	C4	BB	BB	BB	BB	BB	BB	BB	BB	BB	BB	BB	BB	BB	BB	BB	--	AA	BB	BB	BB	BB	BB	BB	BB	BB	BB	BB	BB	BB	BB	BB	BB	BB	BB	BB	BB	BB	BB	BB	BB	BB	BB	BB	BB	BB
1224	33133	Bn-scaff_16511_1-p579790	76.1	C4	BB	BB	BB	BB	BB	BB	BB	BB	BB	BB	BB	BB	BB	BB	BB	--	AA	BB	BB	BB	BB	BB	BB	BB	BB	BB	BB	BB	BB	BB	BB	AB	BB	BB	BB	BB	AB	BB	BB	BB	BB	BB	BB	BB	BB
1225	33134	Bn-scaff_16511_1-p579867	76.1	C4	BB	BB	BB	BB	BB	BB	BB	BB	BB	BB	BB	BB	BB	BB	BB	--	AA	BB	BB	BB	BB	BB	BB	BB	BB	BB	BB	BB	BB	BB	BB	AB	BB	BB	BB	BB	AB	BB	BB	BB	BB	BB	BB	BB	BB
1226	33135	Bn-scaff_16511_1-p601605	76.1	C4	AA	AA	AA	AA	AA	AA	AA	AA	AA	AA	AA	AA	AA	AA	AA	--	BB	AA	AA	AA	AA	AA	AA	AA	AA	AA	AA	AA	AA	AA	AA	AB	AA	AA	AA	AA	AB	AA	AA	AA	AA	AA	AA	AA	AA
1227	33137	Bn-scaff_16511_1-p615729	76.1	C4	AA	AA	AA	AA	AA	AA	AA	AA	AA	AA	AA	AA	AA	AA	AA	--	BB	AA	AA	AA	AA	AA	AA	AA	AA	AA	AA	AA	AA	AA	AA	AB	AA	AA	AA	AA	AB	AA	AA	AA	AA	AA	AA	AA	AA
1228	33138	Bn-scaff_16511_1-p617438	76.1	C4	BB	BB	BB	BB	BB	BB	BB	BB	BB	BB	BB	BB	BB	BB	BB	--	AA	BB	BB	BB	BB	BB	BB	BB	BB	BB	BB	BB	BB	BB	BB	AB	BB	BB	BB	BB	AB	BB	BB	BB	BB	BB	BB	BB	BB
1229	33146	Bn-scaff_16511_1-p656501	76.1	C4	AA	AA	AA	AA	AA	AA	BB	AA	AA	AA	AA	AA	AA	AA	AA	BB	BB	AA	AB	AA	AA	AA	AA	AA	AA	AA	AA	AA	AA	AA	AA	AA	AA	AA	AA	AA	AA	AA	AA	AA	AA	AA	AA	AA	AA
1230	33152	Bn-scaff_16511_1-p666159	76.1	C4	BB	BB	BB	BB	BB	BB	BB	BB	BB	AB	BB	BB	BB	BB	BB	--	BB	BB	BB	BB	BB	AB	BB	BB	BB	BB	BB	BB	BB	BB	BB	BB	BB	BB	AB	BB	BB	BB	BB	BB	BB	BB	BB	AB	BB
1231	33165	Bn-scaff_16511_1-p6787	76.1	C4	BB	BB	BB	BB	BB	BB	BB	BB	BB	BB	BB	BB	BB	BB	BB	--	AA	BB	BB	BB	BB	BB	BB	BB	BB	BB	BB	BB	BB	BB	BB	AB	BB	BB	BB	BB	AB	BB	BB	BB	BB	BB	BB	BB	BB
1232	33167	Bn-scaff_16511_1-p68709	76.1	C4	BB	BB	BB	BB	BB	BB	BB	BB	BB	BB	BB	BB	BB	BB	BB	AA	--	BB	AB	BB	BB	BB	BB	BB	BB	BB	BB	BB	BB	BB	BB	AB	BB	BB	BB	BB	AB	BB	BB	BB	BB	BB	BB	BB	BB
1233	33168	Bn-scaff_16511_1-p68903	76.1	C4	BB	BB	BB	BB	BB	BB	BB	BB	BB	BB	BB	BB	BB	BB	BB	--	AA	BB	BB	BB	BB	BB	BB	BB	BB	BB	BB	BB	BB	BB	BB	AB	BB	BB	BB	BB	AB	BB	BB	BB	BB	BB	BB	BB	BB
1234	33170	Bn-scaff_16511_1-p696570	76.1	C4	BB	BB	BB	BB	BB	BB	BB	BB	BB	BB	BB	BB	BB	BB	BB	--	AA	BB	BB	BB	BB	BB	BB	BB	BB	BB	BB	BB	BB	BB	BB	AB	BB	BB	BB	BB	AB	BB	BB	BB	BB	BB	BB	BB	BB
1235	33171	Bn-scaff_16511_1-p696958	76.1	C4	AA	BB	AA	AA	AA	AA	BB	AA	BB	AA	AA	AA	AA	AA	AA	--	BB	AA	AA	AA	AA	AA	AA	AA	AA	AA	AA	AA	AA	AA	AA	AB	AA	AA	AA	AA	AB	AA	AA	AA	AA	AA	AA	AA	AA
1236	33172	Bn-scaff_16511_1-p697432	76.1	C4	AA	AA	AA	AA	AA	AA	AA	AA	AA	AA	AA	AA	AA	AA	AA	--	BB	AA	AA	AA	AA	AA	AA	AA	AA	AA	AA	AA	AA	AA	AA	AA	AA	AA	AA	AA	AA	AA	AA	AA	AA	AA	AA	AA	AA
1237	33175	Bn-scaff_16511_1-p698392	76.1	C4	AA	AA	AA	AA	AA	AA	AA	AA	AA	AA	AA	AA	AA	AA	AA	--	BB	AA	AA	AA	AA	AA	AA	AA	AA	AA	AA	AA	AA	AA	AA	AB	AA	AA	AA	AA	AB	AA	AA	AA	AA	AA	AA	AA	AA
1238	33177	Bn-scaff_16511_1-p699062	76.1	C4	BB	BB	BB	BB	BB	BB	BB	BB	BB	BB	BB	BB	BB	BB	BB	--	AA	BB	BB	BB	BB	BB	BB	BB	BB	BB	BB	BB	BB	BB	BB	AB	BB	BB	BB	BB	AB	BB	BB	BB	BB	BB	BB	BB	BB
1239	33183	Bn-scaff_16511_1-p703856	76.1	C4	BB	BB	BB	BB	BB	BB	BB	BB	BB	BB	BB	BB	BB	BB	BB	--	AA	BB	BB	BB	BB	BB	BB	BB	BB	BB	BB	BB	BB	BB	BB	AB	BB	BB	BB	BB	AB	BB	BB	BB	BB	BB	BB	BB	BB
1240	33184	Bn-scaff_16511_1-p703878	76.1	C4	BB	BB	BB	BB	BB	BB	BB	BB	BB	BB	BB	BB	BB	BB	BB	--	AA	BB	BB	BB	BB	BB	BB	BB	BB	BB	BB	BB	BB	BB	BB	AB	BB	BB	BB	BB	AB	BB	BB	BB	BB	BB	BB	BB	BB
1241	33185	Bn-scaff_16511_1-p704400	76.1	C4	AA	AA	AA	AA	AA	AA	AA	AA	AA	AA	AA	AA	AA	AA	AA	--	BB	AA	BB	AB	AA	AA	AA	AA	AA	AA	AA	AA	AA	AA	AA	AB	AA	AA	AA	AA	AB	AA	AA	AA	AA	AA	AA	AA	AA
1242	33187	Bn-scaff_16511_1-p705508	76.1	C4	AA	AA	AA	AA	AA	AA	AA	AA	AA	AA	AA	AA	AA	AA	AA	--	BB	AA	AA	AA	AA	AA	AA	AA	AA	AA	AA	AA	AA	AA	AA	AB	AA	AA	AA	AA	AB	AA	AA	AA	AA	AA	AA	AA	AA
1243	33190	Bn-scaff_16511_1-p706573	76.1	C4	BB	BB	BB	BB	BB	BB	BB	BB	BB	BB	BB	BB	BB	BB	BB	--	AA	BB	BB	BB	BB	BB	BB	BB	BB	BB	BB	BB	BB	BB	BB	AB	BB	BB	BB	BB	AB	BB	BB	BB	BB	BB	BB	BB	BB
1244	33192	Bn-scaff_16511_1-p706838	76.1	C4	BB	BB	BB	BB	BB	BB	BB	BB	BB	BB	BB	BB	BB	BB	BB	--	AA	BB	BB	BB	BB	BB	BB	BB	BB	BB	BB	BB	BB	BB	BB	AB	BB	BB	BB	BB	AB	BB	BB	BB	BB	BB	BB	BB	BB
1245	33195	Bn-scaff_16511_1-p707432	76.1	C4	AA	AA	AA	AA	AA	AA	AA	AA	AA	AA	AA	AA	AA	AA	AA	--	BB	AA	AA	AA	AA	AA	AA	AA	AA	AA	AA	AA	AA	AA	AA	AB	AA	AA	AA	AA	AB	AA	AA	AA	AA	AA	AA	AA	AA
1246	33199	Bn-scaff_16511_1-p715575	76.1	C4	BB	BB	BB	BB	BB	BB	BB	BB	BB	BB	BB	BB	BB	BB	BB	--	AA	BB	BB	BB	BB	BB	BB	BB	BB	BB	BB	BB	BB	BB	BB	BB	BB	BB	BB	BB	BB	BB	BB	BB	BB	BB	BB	BB	BB
1247	33200	Bn-scaff_16511_1-p717330	76.1	C4	BB	BB	BB	BB	BB	BB	BB	BB	BB	BB	BB	BB	BB	BB	BB	--	AA	BB	BB	BB	BB	BB	BB	BB	BB	BB	BB	BB	BB	BB	BB	AB	BB	BB	BB	BB	AB	BB	BB	BB	BB	BB	BB	BB	BB
1248	33202	Bn-scaff_16511_1-p718933	76.1	C4	AA	AA	AA	AA	AA	AA	AA	AA	AA	AA	AA	AA	AA	AA	AA	--	BB	AA	AA	AA	AA	AA	AA	AA	AA	AA	AA	AA	AA	AA	AA	AB	AA	AA	AA	AA	AB	AA	AA	AA	AA	AA	AA	AA	AA
1249	33203	Bn-scaff_16511_1-p718956	76.1	C4	BB	BB	BB	BB	BB	BB	BB	BB	BB	BB	BB	BB	BB	BB	BB	--	AA	BB	BB	BB	BB	BB	BB	BB	BB	BB	BB	BB	BB	BB	BB	BB	BB	BB	BB	BB	BB	BB	BB	BB	BB	BB	BB	BB	BB
1250	33204	Bn-scaff_16511_1-p719099	76.1	C4	AA	AA	AA	AA	AA	AA	AA	AA	AA	AA	AA	AA	AA	AA	AA	--	BB	AA	AA	AA	AA	AA	AA	AA	AA	AA	AA	AA	AA	AA	AA	AA	AA	AA	AA	AA	AA	AA	AA	AA	AA	AA	AA	AA	AA
1251	33205	Bn-scaff_16511_1-p719704	76.1	C4	BB	BB	BB	BB	BB	BB	BB	BB	BB	BB	BB	BB	BB	BB	BB	--	AA	BB	BB	BB	BB	BB	BB	BB	BB	BB	BB	BB	BB	BB	BB	AB	BB	BB	BB	BB	AB	BB	BB	BB	BB	BB	BB	BB	BB
1252	33206	Bn-scaff_16511_1-p721075	76.1	C4	AA	AA	AA	AA	AA	AA	AA	AA	AA	AA	AA	AA	AA	AA	AA	--	BB	AA	AA	AA	AA	AA	AA	AA	AA	AA	AA	AA	AA	AA	AA	AB	AA	AA	AA	AA	AB	AA	AA	AA	AA	AA	AA	AA	AA
1253	33207	Bn-scaff_16511_1-p722134	76.1	C4	AA	AA	AA	AA	AA	AA	AA	AA	AA	AA	AA	AA	AA	AA	AA	--	BB	AA	AA	AA	AA	AA	AA	AA	AA	AA	AA	AA	AA	AA	AA	AB	AA	AA	AA	AA	AB	AA	AA	AA	AA	AA	AA	AA	AA
1254	33208	Bn-scaff_16511_1-p722191	76.1	C4	BB	BB	BB	BB	BB	BB	BB	BB	BB	BB	BB	BB	BB	BB	BB	--	AA	BB	BB	BB	BB	BB	BB	BB	BB	BB	BB	BB	BB	BB	BB	BB	BB	BB	BB	BB	BB	BB	BB	BB	BB	BB	BB	BB	BB
1255	33209	Bn-scaff_16511_1-p722442	76.1	C4	BB	BB	BB	BB	BB	BB	BB	BB	BB	BB	BB	BB	BB	BB	BB	--	AA	BB	BB	BB	BB	BB	BB	BB	BB	BB	BB	BB	BB	BB	BB	BB	BB	BB	BB	BB	BB	BB	BB	BB	BB	BB	BB	BB	BB
1256	33210	Bn-scaff_16511_1-p722453	76.1	C4	BB	BB	BB	BB	BB	BB	BB	BB	BB	BB	BB	BB	BB	BB	BB	--	AA	BB	BB	BB	BB	BB	BB	BB	BB	BB	BB	BB	BB	BB	BB	AB	BB	BB	BB	BB	AB	BB	BB	BB	BB	BB	BB	BB	BB
1257	33211	Bn-scaff_16511_1-p722634	76.1	C4	BB	BB	BB	BB	BB	BB	BB	BB	BB	BB	BB	BB	BB	BB	BB	--	AA	BB	BB	BB	BB	BB	BB	BB	BB	BB	BB	BB	BB	BB	BB	AB	BB	BB	BB	BB	AB	BB	BB	BB	BB	BB	BB	BB	BB
1258	33212	Bn-scaff_16511_1-p722642	76.1	C4	BB	BB	BB	BB	BB	BB	BB	BB	BB	BB	BB	BB	BB	BB	BB	--	AA	BB	BB	BB	BB	BB	BB	BB	BB	BB	BB	BB	BB	BB	BB	AB	BB	BB	BB	BB	AB	BB	BB	BB	BB	BB	BB	BB	BB
1259	33214	Bn-scaff_16511_1-p727916	76.1	C4	BB	BB	BB	BB	BB	BB	BB	BB	BB	BB	BB	BB	BB	BB	BB	--	AA	BB	BB	BB	BB	BB	BB	BB	BB	BB	BB	BB	BB	BB	BB	AB	BB	BB	BB	BB	AB	BB	BB	BB	BB	BB	BB	BB	BB
1260	33215	Bn-scaff_16511_1-p729125	76.1	C4	BB	BB	BB	BB	BB	BB	BB	BB	BB	BB	BB	BB	BB	BB	BB	--	AA	BB	BB	BB	BB	BB	BB	BB	BB	BB	BB	BB	BB	BB	BB	AB	BB	BB	BB	BB	AB	BB	BB	BB	BB	BB	BB	BB	BB
1261	33216	Bn-scaff_16511_1-p73109	76.1	C4	AA	AA	AA	AA	AA	AA	AA	AA	AA	AA	AA	AA	AA	AA	AA	--	BB	AA	AA	AA	AA	AA	AA	AA	AA	AA	AA	AA	AA	AA	AA	AB	AA	AA	AA	AA	AB	AA	AA	AA	AA	AA	AA	AA	AA
1262	33217	Bn-scaff_16511_1-p732320	76.1	C4	BB	BB	BB	BB	BB	BB	BB	BB	BB	BB	BB	BB	BB	BB	BB	--	AA	BB	BB	BB	BB	BB	BB	BB	BB	BB	BB	BB	BB	BB	BB	AB	BB	BB	BB	BB	AB	BB	BB	BB	BB	BB	BB	BB	BB
1263	33218	Bn-scaff_16511_1-p732663	76.1	C4	BB	BB	BB	BB	BB	BB	BB	BB	BB	BB	BB	BB	BB	BB	BB	--	AA	BB	BB	BB	BB	BB	BB	BB	BB	BB	BB	BB	BB	BB	BB	AB	BB	BB	BB	BB	AB	BB	BB	BB	BB	BB	BB	BB	BB
1264	33219	Bn-scaff_16511_1-p733349	76.1	C4	AA	AA	AA	AA	AA	AA	AA	AA	AA	AA	AA	AA	AA	AA	AA	--	BB	AA	AA	AA	AA	AA	AA	AA	AA	AA	AA	AA	AA	AA	AA	AB	AA	AA	AA	AA	AB	AA	AA	AA	AA	AA	AA	AA	AA
1265	33220	Bn-scaff_16511_1-p7404	76.1	C4	AA	AA	AA	AA	AA	AA	AA	AA	AA	AA	AA	AA	AA	AA	AA	--	BB	AA	AA	AA	AA	AA	AA	AA	AA	AA	AA	AA	AA	AA	AA	AB	AA	AA	AA	AA	AB	AA	AA	AA	AA	AA	AA	AA	AA
1266	33221	Bn-scaff_16511_1-p744714	76.1	C4	BB	BB	BB	BB	BB	BB	BB	BB	BB	BB	BB	BB	BB	BB	BB	--	AA	BB	BB	BB	BB	BB	BB	BB	BB	BB	BB	BB	BB	BB	BB	AB	BB	BB	BB	BB	AB	BB	BB	BB	BB	BB	BB	BB	BB
1267	33222	Bn-scaff_16511_1-p744766	76.1	C4	BB	BB	BB	BB	BB	BB	BB	BB	BB	BB	BB	BB	BB	BB	BB	--	AA	BB	BB	BB	BB	BB	BB	BB	BB	BB	BB	BB	BB	BB	BB	AB	BB	BB	BB	BB	AB	BB	BB	BB	BB	BB	BB	BB	BB
1268	33224	Bn-scaff_16511_1-p75284	76.1	C4	AA	AA	AA	AA	AA	AA	AA	AA	AA	AA	AA	AA	AA	AA	AA	--	BB	AA	AA	AA	AA	AA	AA	AA	AA	AA	AA	AA	AA	AA	AA	AB	AA	AA	AA	AA	AB	AA	AA	AA	AA	AA	AA	AA	AA
1269	33226	Bn-scaff_16511_1-p76450	76.1	C4	AA	AA	AA	AA	AA	AA	AA	AA	AA	AA	AA	AA	AA	AA	AA	--	BB	AA	AA	AA	AA	AA	AA	AA	AA	AA	AA	AA	AA	AA	AA	AB	AA	AA	AA	AA	AB	AA	AA	AA	AA	AA	AA	AA	AA
1270	33227	Bn-scaff_16511_1-p765510	76.1	C4	AA	AA	AA	AA	AA	AA	AA	AA	AA	AA	AA	AA	AA	AA	AA	--	BB	AA	AA	AA	AA	AA	AA	AA	AA	AA	AA	AA	AA	AA	AA	AB	AA	AA	AA	AA	AB	AA	AA	AA	AA	AA	AA	AA	AA
1271	33228	Bn-scaff_16511_1-p785341	76.1	C4	AA	AA	AA	AA	AA	AA	AA	AA	AA	AA	AA	AA	AA	AA	AA	--	BB	AA	AA	AA	AA	AA	AA	AA	AA	AA	AA	AA	AA	AA	AA	AB	AA	AA	AA	AA	AB	AA	AA	AA	AA	AA	AA	AA	AA
1272	33229	Bn-scaff_16511_1-p795591	76.1	C4	BB	BB	BB	BB	BB	BB	BB	BB	BB	BB	BB	BB	BB	BB	BB	--	AA	BB	BB	BB	BB	BB	BB	BB	BB	BB	BB	BB	BB	BB	BB	BB	BB	BB	BB	BB	BB	BB	BB	BB	BB	BB	BB	BB	BB
1273	33230	Bn-scaff_16511_1-p795872	76.1	C4	AA	AA	AA	AA	AA	AA	AA	AA	AA	AA	AA	AA	AA	AA	AA	--	BB	AA	AA	AA	AA	AA	AA	AA	AA	AA	AA	AA	AA	AA	AA	AB	AA	AA	AA	AA	AB	AA	AA	AA	AA	AA	AA	AA	AA
1274	33231	Bn-scaff_16511_1-p796251	76.1	C4	BB	BB	BB	BB	BB	BB	BB	BB	BB	BB	BB	BB	BB	BB	BB	--	AA	BB	BB	BB	BB	BB	BB	BB	BB	BB	BB	BB	BB	BB	BB	BB	BB	BB	BB	BB	BB	BB	BB	BB	BB	BB	BB	BB	BB
1275	33233	Bn-scaff_16511_1-p796774	76.1	C4	BB	BB	BB	BB	BB	BB	BB	BB	BB	BB	BB	BB	BB	BB	BB	--	AA	BB	BB	BB	BB	BB	BB	BB	BB	BB	BB	BB	BB	BB	BB	AB	BB	BB	BB	BB	AB	BB	BB	BB	BB	BB	BB	BB	BB
1276	33235	Bn-scaff_16511_1-p81820	76.1	C4	BB	BB	BB	BB	BB	BB	BB	BB	BB	BB	BB	BB	BB	BB	BB	--	AA	BB	BB	BB	BB	BB	BB	BB	BB	BB	BB	BB	BB	BB	BB	BB	BB	BB	BB	BB	BB	BB	BB	BB	BB	BB	BB	BB	BB
1277	33236	Bn-scaff_16511_1-p820997	76.1	C4	BB	BB	BB	BB	BB	BB	BB	BB	BB	BB	BB	BB	BB	BB	BB	--	AA	BB	BB	BB	BB	BB	BB	BB	BB	BB	BB	BB	BB	BB	BB	BB	BB	BB	BB	BB	BB	BB	BB	BB	BB	BB	BB	BB	BB
1278	33238	Bn-scaff_16511_1-p824090	76.1	C4	BB	BB	BB	BB	BB	BB	BB	BB	BB	BB	BB	BB	BB	BB	BB	AA	--	AB	AA	AB	BB	BB	BB	BB	BB	BB	BB	BB	BB	BB	BB	AB	BB	BB	BB	BB	AB	BB	BB	BB	BB	BB	BB	BB	BB
1279	33239	Bn-scaff_16511_1-p82413	76.1	C4	BB	BB	BB	BB	BB	BB	BB	BB	BB	BB	BB	BB	BB	BB	BB	--	AA	BB	BB	BB	BB	BB	BB	BB	BB	BB	BB	BB	BB	BB	BB	AB	BB	BB	BB	BB	AB	BB	BB	BB	BB	BB	BB	BB	BB
1280	33240	Bn-scaff_16511_1-p824513	76.1	C4	AA	AA	AA	AA	AA	AA	AA	AA	AA	AA	AA	AA	AA	AA	AA	--	BB	AA	AA	AA	AA	AA	AA	AA	AA	AA	AA	AA	AA	AA	AA	AB	AA	AA	AA	AA	AB	AA	AA	AA	AA	AA	AA	AA	AA
1281	33241	Bn-scaff_16511_1-p828240	76.1	C4	AA	AA	AA	AA	AA	AA	AA	AA	AA	AA	AA	AA	AA	AA	AA	--	BB	AA	AA	AA	AA	AA	AA	AA	AA	AA	AA	AA	AA	AA	AA	AA	AA	AA	AA	AA	AA	AA	AA	AA	AA	AA	AA	AA	AA
1282	33243	Bn-scaff_16511_1-p834305	76.1	C4	AA	AA	AA	AA	AA	AA	AA	AA	AA	AA	AA	AA	AA	AA	AA	--	BB	AA	AA	AA	AA	AA	AA	AA	AA	AA	AA	AA	AA	AA	AA	AB	AA	AA	AA	AA	AB	AA	AA	AA	AA	AA	AA	AA	AA
1283	33245	Bn-scaff_16511_1-p835008	76.1	C4	BB	BB	BB	BB	BB	BB	BB	BB	BB	BB	BB	BB	BB	BB	BB	--	AA	BB	BB	BB	BB	BB	BB	BB	BB	BB	BB	BB	BB	BB	BB	AB	BB	BB	BB	BB	AB	BB	BB	BB	BB	BB	BB	BB	BB
1284	33247	Bn-scaff_16511_1-p835303	76.1	C4	AA	AA	AA	AA	AA	AA	AA	AA	AA	AA	AA	AA	AA	AA	AA	AA	BB	AA	AA	AA	AA	AA	AA	AA	AA	AA	AA	AA	AA	AA	AA	AB	AA	AA	AA	AA	AB	AA	AA	AA	AA	AA	AA	AA	AA
1285	33248	Bn-scaff_16511_1-p836262	76.1	C4	BB	BB	BB	BB	BB	BB	BB	BB	BB	BB	BB	BB	BB	BB	BB	BB	AA	BB	BB	BB	BB	BB	BB	BB	BB	BB	BB	BB	BB	BB	BB	AB	BB	BB	BB	BB	AB	BB	BB	BB	BB	BB	BB	BB	BB
1286	33249	Bn-scaff_16511_1-p836849	76.1	C4	BB	BB	BB	BB	BB	BB	BB	BB	BB	BB	BB	BB	BB	BB	BB	--	AA	BB	BB	BB	BB	BB	BB	BB	BB	BB	BB	BB	BB	BB	BB	AB	BB	BB	BB	BB	AB	BB	BB	BB	BB	BB	BB	BB	BB
1287	33250	Bn-scaff_16511_1-p837471	76.1	C4	BB	BB	BB	BB	BB	BB	BB	BB	BB	BB	BB	BB	BB	BB	BB	--	AA	BB	BB	BB	BB	BB	BB	BB	BB	BB	BB	BB	BB	BB	BB	BB	BB	BB	BB	BB	BB	BB	BB	BB	BB	BB	BB	BB	BB
1288	33251	Bn-scaff_16511_1-p837536	76.1	C4	AA	AA	AA	AA	AA	AA	AA	AA	AA	AA	AA	AA	AA	AA	AA	--	BB	AA	AA	AA	AA	AA	AA	AA	AA	AA	AA	AA	AA	AA	AA	AB	AA	AA	AA	AA	AB	AA	AA	AA	AA	AA	AA	AA	AA
1289	33255	Bn-scaff_16511_1-p840631	76.1	C4	BB	BB	BB	BB	BB	BB	BB	BB	BB	BB	BB	BB	BB	BB	BB	--	AA	BB	BB	BB	BB	BB	BB	BB	BB	BB	BB	BB	BB	BB	BB	AB	BB	BB	BB	BB	AB	BB	BB	BB	BB	BB	BB	BB	BB
1290	33256	Bn-scaff_16511_1-p840719	76.1	C4	AA	AA	AA	AA	AA	AA	AA	AA	AA	AA	AA	AA	AA	AA	AA	--	BB	AA	AA	AA	AA	AA	AA	AA	AA	AA	AA	AA	AA	AA	AA	AB	AA	AA	AA	AA	AB	AA	AA	AA	AA	AA	AA	AA	AA
1291	33257	Bn-scaff_16511_1-p841163	76.1	C4	AA	AA	AA	AA	AA	AA	AA	AA	AA	AA	AA	AA	AA	AA	AA	--	BB	AA	AA	AA	AA	AA	AA	AA	AA	AA	AA	AA	AA	AA	AA	AB	AA	AA	AA	AA	AB	AA	AA	AA	AA	AA	AA	AA	AA
1292	33259	Bn-scaff_16511_1-p849664	76.1	C4	AA	AA	AA	AA	AA	AA	AA	AA	AA	AA	AA	AA	AA	AA	AA	--	BB	AA	AA	AA	AA	AA	AA	AA	AA	AA	AA	AA	AA	AA	AA	AB	AA	AA	AA	AA	AB	AA	AA	AA	AA	AA	AA	AA	AA
1293	33261	Bn-scaff_16511_1-p850124	76.1	C4	BB	BB	BB	BB	BB	BB	BB	BB	BB	BB	BB	BB	BB	BB	BB	--	AA	BB	BB	BB	BB	BB	BB	BB	BB	BB	BB	BB	BB	BB	BB	AB	BB	BB	BB	BB	AB	BB	BB	BB	BB	BB	BB	BB	BB
1294	33262	Bn-scaff_16511_1-p850252	76.1	C4	BB	BB	BB	BB	BB	BB	BB	BB	BB	BB	BB	BB	BB	BB	BB	--	AA	BB	BB	BB	BB	BB	BB	BB	BB	BB	BB	BB	BB	BB	BB	BB	BB	BB	BB	BB	BB	BB	BB	BB	BB	BB	BB	BB	BB
1295	33263	Bn-scaff_16511_1-p851111	76.1	C4	BB	BB	BB	BB	BB	BB	BB	BB	BB	BB	BB	BB	BB	BB	BB	--	AA	BB	BB	BB	BB	BB	BB	BB	BB	BB	BB	BB	BB	BB	BB	AB	BB	BB	BB	BB	AB	BB	BB	BB	BB	BB	BB	BB	BB
1296	33266	Bn-scaff_16511_1-p852174	76.1	C4	BB	BB	BB	BB	BB	BB	BB	BB	BB	BB	BB	BB	BB	BB	BB	--	AA	BB	AB	BB	BB	BB	BB	BB	BB	BB	BB	BB	BB	BB	BB	AB	BB	BB	BB	BB	AB	BB	BB	BB	BB	BB	BB	BB	BB
1297	33269	Bn-scaff_16511_1-p854762	76.1	C4	BB	BB	BB	BB	BB	BB	BB	BB	BB	BB	BB	BB	BB	BB	BB	--	AA	BB	AA	BB	BB	BB	BB	BB	BB	BB	BB	BB	BB	BB	BB	AB	BB	BB	BB	BB	AB	BB	BB	BB	BB	BB	BB	BB	BB
1298	33271	Bn-scaff_16511_1-p855422	76.1	C4	BB	BB	BB	BB	BB	BB	BB	BB	BB	BB	BB	BB	BB	BB	BB	--	AA	BB	BB	BB	BB	BB	BB	BB	BB	BB	BB	BB	BB	BB	BB	AB	BB	BB	BB	BB	AB	BB	BB	BB	BB	BB	BB	BB	BB
1299	33272	Bn-scaff_16511_1-p856828	76.1	C4	BB	BB	BB	BB	BB	BB	BB	BB	BB	BB	BB	BB	BB	BB	BB	--	AA	BB	BB	BB	BB	BB	BB	BB	BB	BB	BB	BB	BB	BB	BB	AB	BB	BB	BB	BB	AB	BB	BB	BB	BB	BB	BB	BB	BB
1300	33273	Bn-scaff_16511_1-p859676	76.1	C4	BB	BB	BB	BB	BB	BB	BB	BB	BB	BB	BB	BB	BB	BB	BB	--	AA	BB	BB	BB	BB	BB	BB	BB	BB	BB	BB	BB	BB	BB	BB	AB	BB	BB	BB	BB	AB	BB	BB	BB	BB	BB	BB	BB	BB
1301	33274	Bn-scaff_16511_1-p860481	76.1	C4	BB	BB	BB	BB	BB	BB	BB	BB	BB	BB	BB	BB	BB	BB	BB	--	AA	BB	BB	BB	BB	BB	BB	BB	BB	BB	BB	BB	BB	BB	BB	AB	BB	BB	BB	BB	AB	BB	BB	BB	BB	BB	BB	BB	BB
1302	33275	Bn-scaff_16511_1-p860933	76.1	C4	BB	BB	BB	BB	BB	BB	BB	BB	BB	BB	BB	BB	BB	BB	BB	--	AA	BB	BB	BB	BB	BB	BB	BB	BB	BB	BB	BB	BB	BB	BB	AB	BB	BB	BB	BB	AB	BB	BB	BB	BB	BB	BB	BB	BB
1303	33277	Bn-scaff_16511_1-p866560	76.1	C4	BB	BB	BB	BB	BB	BB	BB	BB	BB	BB	BB	BB	BB	BB	BB	--	AA	BB	BB	BB	BB	BB	BB	BB	BB	BB	BB	BB	BB	BB	BB	AB	BB	BB	BB	BB	AB	BB	BB	BB	BB	BB	BB	BB	BB
1304	33278	Bn-scaff_16511_1-p872816	76.1	C4	BB	BB	BB	BB	BB	BB	BB	BB	BB	BB	BB	BB	BB	BB	BB	--	AA	BB	BB	BB	BB	BB	BB	BB	BB	BB	BB	BB	BB	BB	BB	BB	BB	BB	BB	BB	BB	BB	BB	BB	BB	BB	BB	BB	BB
1305	33279	Bn-scaff_16511_1-p873701	76.1	C4	BB	BB	BB	BB	BB	BB	BB	BB	BB	BB	BB	BB	BB	BB	BB	--	AA	BB	BB	BB	BB	BB	BB	BB	BB	BB	BB	BB	BB	BB	BB	AB	BB	BB	BB	BB	AB	BB	BB	BB	BB	BB	BB	BB	BB
1306	33280	Bn-scaff_16511_1-p873787	76.1	C4	AA	AA	AA	AA	AA	AA	AA	AA	AA	AA	AA	AA	AA	AA	AA	--	BB	AA	AA	AA	AA	AA	AA	AA	AA	AA	AA	AA	AA	AA	AA	AB	AA	AA	AA	AA	AB	AA	AA	AA	AA	AA	AA	AA	AA
1307	33281	Bn-scaff_16511_1-p874136	76.1	C4	AA	AA	AA	AA	AA	AA	AA	AA	AA	AA	AA	AA	AA	AA	AA	--	BB	AA	AA	AA	AA	AA	AA	AA	AA	AA	AA	AA	AA	AA	AA	AB	AA	AA	AA	AA	AB	AA	AA	AA	AA	AA	AA	AA	AA
1308	33282	Bn-scaff_16511_1-p878769	76.1	C4	BB	BB	BB	BB	BB	BB	BB	BB	BB	BB	BB	BB	BB	BB	BB	--	AA	BB	BB	BB	BB	BB	BB	BB	BB	BB	BB	BB	BB	BB	BB	BB	BB	BB	BB	BB	BB	BB	BB	BB	BB	BB	BB	BB	BB
1309	33283	Bn-scaff_16511_1-p879070	76.1	C4	BB	BB	BB	BB	BB	BB	BB	BB	BB	BB	BB	BB	BB	BB	BB	--	AA	BB	BB	BB	BB	BB	BB	BB	BB	BB	BB	BB	BB	BB	BB	AB	BB	BB	BB	BB	AB	BB	BB	BB	BB	BB	BB	BB	BB
1310	33285	Bn-scaff_16511_1-p879490	76.1	C4	BB	BB	BB	BB	BB	BB	BB	BB	BB	BB	BB	BB	BB	BB	BB	--	AA	BB	AB	AB	BB	BB	BB	BB	BB	BB	BB	BB	BB	BB	BB	AB	BB	BB	BB	BB	AB	BB	BB	BB	BB	BB	BB	BB	BB
1311	33286	Bn-scaff_16511_1-p880035	76.1	C4	AA	AA	AA	AA	AA	AA	AA	AA	AA	AA	AA	AA	AA	AA	AA	--	BB	AA	AA	AA	AA	AA	AA	AA	AA	AA	AA	AA	AA	AA	AA	AB	AA	AA	AA	AA	AB	AA	AA	AA	AA	AA	AA	AA	AA
1312	33287	Bn-scaff_16511_1-p880343	76.1	C4	BB	BB	BB	BB	BB	BB	BB	BB	BB	BB	BB	BB	BB	BB	BB	--	AA	BB	BB	BB	BB	BB	BB	BB	BB	BB	BB	BB	BB	BB	BB	AB	BB	BB	BB	BB	AB	BB	BB	BB	BB	BB	BB	BB	BB
1313	33288	Bn-scaff_16511_1-p882544	76.1	C4	BB	BB	BB	BB	BB	BB	BB	BB	BB	BB	BB	BB	BB	BB	BB	--	AA	BB	BB	BB	BB	BB	BB	BB	BB	BB	BB	BB	BB	BB	BB	AB	BB	BB	BB	BB	AB	BB	BB	BB	BB	BB	BB	BB	BB
1314	33289	Bn-scaff_16511_1-p885190	76.1	C4	AA	AA	AA	AA	AA	AA	AA	AA	AA	AA	AA	AA	AA	AA	AA	--	BB	AA	AA	AA	AA	AA	AA	AA	AA	AA	AA	AA	AA	AA	AA	AB	AA	AA	AA	AA	AB	AA	AA	AA	AA	AA	AA	AA	AA
1315	33290	Bn-scaff_16511_1-p885479	76.1	C4	BB	BB	BB	BB	BB	BB	BB	BB	BB	BB	BB	BB	BB	BB	BB	--	AA	BB	BB	BB	BB	BB	BB	BB	BB	BB	BB	BB	BB	BB	BB	AB	BB	BB	BB	BB	AB	BB	BB	BB	BB	BB	BB	BB	BB
1316	33293	Bn-scaff_16511_1-p892186	76.1	C4	BB	BB	BB	BB	BB	BB	BB	BB	BB	BB	BB	BB	BB	BB	BB	--	AA	BB	BB	BB	BB	BB	BB	BB	BB	BB	BB	BB	BB	BB	BB	AB	BB	BB	BB	BB	AB	BB	BB	BB	BB	BB	BB	BB	BB
1317	33294	Bn-scaff_16511_1-p892734	76.1	C4	AA	AA	AA	AA	AA	AA	AA	AA	AA	AA	AA	AA	AA	AA	AA	--	BB	AA	AA	AA	AA	AA	AA	AA	AA	AA	AA	AA	AA	AA	AA	AB	AA	AA	AA	AA	AB	AA	AA	AA	AA	AA	AA	AA	AA
1318	33295	Bn-scaff_16511_1-p892867	76.1	C4	BB	BB	BB	BB	BB	BB	BB	BB	BB	BB	BB	BB	BB	BB	BB	--	AA	BB	BB	BB	BB	BB	BB	BB	BB	BB	BB	BB	BB	BB	BB	BB	BB	BB	BB	BB	BB	BB	BB	BB	BB	BB	BB	BB	BB
1319	33297	Bn-scaff_16511_1-p940832	76.1	C4	AA	AA	AA	AA	AA	AA	AA	AA	AA	AA	AA	AA	AA	AA	AA	--	BB	AA	AA	AA	AA	AA	AA	AA	AA	AA	AA	AA	AA	AA	AA	AB	AA	AA	AA	AA	AB	AA	AA	AA	AA	AA	AA	AA	AA
1320	33298	Bn-scaff_16511_1-p940888	76.1	C4	BB	BB	BB	BB	BB	BB	BB	BB	BB	BB	BB	BB	BB	BB	BB	--	AA	BB	BB	BB	BB	BB	BB	BB	BB	BB	BB	BB	BB	BB	BB	BB	BB	BB	BB	BB	BB	BB	BB	BB	BB	BB	BB	BB	BB
1321	33299	Bn-scaff_16511_1-p940910	76.1	C4	AA	AA	AA	AA	AA	AA	AA	AA	AA	AA	AA	AA	AA	AA	AA	--	BB	AA	AA	AA	AA	AA	AA	AA	AA	AA	AA	AA	AA	AA	AA	AB	AA	AA	AA	AA	AB	AA	AA	AA	AA	AA	AA	AA	AA
1322	33300	Bn-scaff_16511_1-p941610	76.1	C4	BB	BB	BB	BB	BB	BB	BB	BB	BB	BB	BB	BB	BB	BB	BB	--	AA	BB	BB	BB	BB	BB	BB	BB	BB	BB	BB	BB	BB	BB	BB	BB	BB	BB	BB	BB	BB	BB	BB	BB	BB	BB	BB	BB	BB
1323	33301	Bn-scaff_16511_1-p958056	76.1	C4	BB	BB	BB	BB	BB	BB	BB	BB	BB	BB	BB	BB	BB	BB	BB	--	AA	BB	BB	BB	BB	BB	BB	BB	BB	BB	BB	BB	BB	BB	BB	AB	BB	BB	BB	BB	AB	BB	BB	BB	BB	BB	BB	BB	BB
1324	33303	Bn-scaff_16511_1-p961621	76.1	C4	AA	AA	AA	AA	AA	AA	AA	AA	AA	AA	AA	AA	AA	AA	AA	--	BB	AA	AA	AA	AA	AA	AA	AA	AA	AA	AA	AA	AA	AA	AA	AB	AA	AA	AA	AA	AB	AA	AA	AA	AA	AA	AA	AA	AA
1325	33304	Bn-scaff_16511_1-p962034	76.1	C4	BB	BB	BB	BB	BB	BB	BB	BB	BB	BB	BB	BB	BB	BB	BB	--	AA	BB	BB	BB	BB	BB	BB	BB	BB	BB	BB	BB	BB	BB	BB	AB	BB	BB	BB	BB	AB	BB	BB	BB	BB	BB	BB	BB	BB
1326	33305	Bn-scaff_16511_1-p962299	76.1	C4	AA	AA	AA	AA	AA	AA	AA	AA	AA	AA	AA	AA	AA	AA	AA	--	BB	AA	AA	AA	AA	AA	AA	AA	AA	AA	AA	AA	AA	AA	AA	AB	AA	AA	AA	AA	AB	AA	AA	AA	AA	AA	AA	AA	AA
1327	33306	Bn-scaff_16511_1-p969640	76.1	C4	BB	BB	BB	BB	BB	BB	BB	BB	BB	BB	BB	BB	BB	BB	BB	--	AA	BB	BB	BB	BB	BB	BB	BB	BB	BB	BB	BB	BB	BB	BB	AB	BB	BB	BB	BB	AB	BB	BB	BB	BB	BB	BB	BB	BB
1328	33307	Bn-scaff_16511_1-p970225	76.1	C4	AA	AA	AA	AA	AA	AA	AA	AA	AA	AA	AA	AA	AA	AA	AA	--	BB	AA	AA	AA	AA	AA	AA	AA	AA	AA	AA	AA	AA	AA	AA	AB	AA	AA	AA	AA	AB	AA	AA	AA	AA	AA	AA	AA	AA
1329	33308	Bn-scaff_16511_1-p970674	76.1	C4	BB	BB	BB	BB	BB	BB	BB	BB	BB	BB	BB	BB	BB	BB	BB	--	AA	BB	BB	BB	BB	BB	BB	BB	BB	BB	BB	BB	BB	BB	BB	AB	BB	BB	BB	BB	AB	BB	BB	BB	BB	BB	BB	BB	BB
1330	33309	Bn-scaff_16511_1-p970766	76.1	C4	BB	BB	BB	BB	BB	BB	BB	BB	BB	BB	BB	BB	BB	BB	BB	--	AA	BB	BB	BB	BB	BB	BB	BB	BB	BB	BB	BB	BB	BB	BB	AB	BB	BB	BB	BB	AB	BB	BB	BB	BB	BB	BB	BB	BB
1331	33310	Bn-scaff_16511_1-p970921	76.1	C4	BB	BB	BB	BB	BB	BB	BB	BB	BB	BB	BB	BB	BB	BB	BB	--	AA	BB	BB	BB	BB	BB	BB	BB	BB	BB	BB	BB	BB	BB	BB	AB	BB	BB	BB	BB	AB	BB	BB	BB	BB	BB	BB	BB	BB
1332	33312	Bn-scaff_16511_1-p972067	76.1	C4	BB	BB	BB	BB	BB	BB	BB	BB	BB	BB	BB	BB	BB	BB	BB	--	AA	BB	BB	BB	BB	BB	BB	BB	BB	BB	BB	BB	BB	BB	BB	AB	BB	BB	BB	BB	AB	BB	BB	BB	BB	BB	BB	BB	BB
1333	33314	Bn-scaff_16511_1-p972411	76.1	C4	BB	BB	BB	BB	BB	BB	BB	BB	BB	BB	BB	BB	BB	BB	BB	--	AA	BB	BB	BB	BB	BB	BB	BB	BB	BB	BB	BB	BB	BB	BB	AB	BB	BB	BB	BB	AB	BB	BB	BB	BB	BB	BB	BB	BB
1334	33315	Bn-scaff_16511_1-p97252	76.1	C4	BB	BB	BB	BB	BB	BB	BB	BB	BB	BB	BB	BB	BB	BB	BB	--	AA	BB	BB	BB	BB	BB	BB	BB	BB	BB	BB	BB	BB	BB	BB	AB	BB	BB	BB	BB	AB	BB	BB	BB	BB	BB	BB	BB	BB
1335	33317	Bn-scaff_16511_1-p974663	76.1	C4	BB	BB	BB	BB	BB	BB	BB	BB	BB	BB	BB	BB	BB	BB	BB	--	AA	BB	BB	BB	BB	BB	BB	BB	BB	BB	BB	BB	BB	BB	BB	AB	BB	BB	BB	BB	AB	BB	BB	BB	BB	BB	BB	BB	BB
1336	33319	Bn-scaff_16511_1-p97495	76.1	C4	BB	BB	BB	BB	BB	BB	BB	BB	BB	BB	BB	BB	BB	BB	BB	--	AA	BB	BB	BB	BB	BB	BB	BB	BB	BB	BB	BB	BB	BB	BB	AB	BB	BB	BB	BB	AB	BB	BB	BB	BB	BB	BB	BB	BB
1337	33320	Bn-scaff_16511_1-p978313	76.1	C4	BB	BB	BB	BB	BB	BB	BB	BB	BB	BB	BB	BB	BB	BB	BB	--	AA	BB	BB	BB	BB	BB	BB	BB	BB	BB	BB	BB	BB	BB	BB	BB	BB	BB	BB	BB	BB	BB	BB	BB	BB	BB	BB	BB	BB
1338	33321	Bn-scaff_16511_1-p978545	76.1	C4	BB	BB	BB	BB	BB	BB	BB	BB	BB	BB	BB	BB	BB	BB	BB	--	AA	BB	BB	BB	BB	BB	BB	BB	BB	BB	BB	BB	BB	BB	BB	BB	BB	BB	BB	BB	BB	BB	BB	BB	BB	BB	BB	BB	BB
1339	33324	Bn-scaff_16511_1-p985371	76.1	C4	AA	AA	AA	AA	AA	AA	AA	AA	AA	AA	AA	AA	AA	AA	AA	--	BB	AA	AA	AA	AA	AA	AA	AA	AA	AA	AA	AA	AA	AA	AA	AB	AA	AA	AA	AA	AB	AA	AA	AA	AA	AA	AA	AA	AA
1340	33325	Bn-scaff_16511_1-p986462	76.1	C4	BB	BB	BB	BB	BB	BB	BB	BB	BB	BB	BB	BB	BB	BB	BB	--	AA	BB	BB	BB	BB	BB	BB	BB	BB	BB	BB	BB	BB	BB	BB	AB	BB	BB	BB	BB	AB	BB	BB	BB	BB	BB	BB	BB	BB
1341	33326	Bn-scaff_16511_1-p989560	76.1	C4	AA	AA	AA	AA	AA	AA	AA	AA	AA	AA	AA	AA	AA	AA	AA	--	BB	AA	AA	AA	AA	AA	AA	AA	AA	AA	AA	AA	AA	AA	AA	AB	AA	AA	AA	AA	AB	AA	AA	AA	AA	AA	AA	AA	AA
1342	33327	Bn-scaff_16511_1-p989821	76.1	C4	AA	AA	AA	AA	AA	AA	AA	AA	AA	AA	AA	AA	AA	AA	AA	--	BB	AA	AA	AA	AA	AA	AA	AA	AA	AA	AA	AA	AA	AA	AA	AA	AA	AA	AA	AA	AA	AA	AA	AA	AA	AA	AA	AA	AA
1343	33328	Bn-scaff_16511_1-p991704	76.1	C4	BB	BB	BB	BB	BB	BB	BB	BB	BB	BB	BB	BB	BB	BB	BB	--	AA	BB	BB	BB	BB	BB	BB	BB	BB	BB	BB	BB	BB	BB	BB	BB	BB	BB	BB	BB	BB	BB	BB	BB	BB	BB	BB	BB	BB
1344	33329	Bn-scaff_16511_1-p994613	76.1	C4	BB	BB	BB	BB	BB	BB	BB	BB	BB	BB	BB	BB	BB	BB	BB	--	AA	BB	BB	BB	BB	BB	BB	BB	BB	BB	BB	BB	BB	BB	BB	AB	BB	BB	BB	BB	AB	BB	BB	BB	BB	BB	BB	BB	BB
1345	33330	Bn-scaff_16511_1-p996633	76.1	C4	AA	AA	AA	AA	AA	AA	AA	AA	AA	AA	AA	AA	AA	AA	AA	--	BB	AA	AA	AA	AA	AA	AA	AA	AA	AA	AA	AA	AA	AA	AA	AB	AA	AA	AA	AA	AB	AA	AA	AA	AA	AA	AA	AA	AA
1346	33331	Bn-scaff_16511_1-p997224	76.1	C4	BB	BB	BB	BB	BB	BB	BB	BB	BB	BB	BB	BB	BB	BB	BB	--	AA	BB	BB	BB	BB	BB	BB	BB	BB	BB	BB	BB	BB	BB	BB	BB	BB	BB	BB	BB	BB	BB	BB	BB	BB	BB	BB	BB	BB
1347	33332	Bn-scaff_16511_1-p999060	76.1	C4	BB	BB	BB	BB	BB	BB	BB	BB	BB	BB	BB	BB	BB	BB	BB	--	AA	BB	BB	BB	BB	BB	BB	BB	BB	BB	BB	BB	BB	BB	BB	AB	BB	BB	BB	BB	AB	BB	BB	BB	BB	BB	BB	BB	BB
1348	33334	Bn-scaff_16511_1-p999676	76.1	C4	AA	AA	AA	AA	AA	AA	AA	AA	AA	AA	AA	AA	AA	AA	AA	--	BB	AA	AA	AA	AA	AA	AA	AA	AA	AA	AA	AA	AA	AA	AA	AB	AA	AA	AA	AA	AB	AA	AA	AA	AA	AA	AA	AA	AA
1349	37007	Bn-scaff_17316_1-p13773	76.1	C4	BB	BB	BB	BB	BB	BB	BB	BB	BB	BB	BB	BB	BB	BB	BB	--	AA	BB	BB	BB	BB	BB	BB	BB	BB	BB	BB	BB	BB	BB	BB	AB	BB	BB	BB	BB	AB	BB	BB	BB	BB	BB	BB	BB	BB
1350	37010	Bn-scaff_17316_1-p14906	76.1	C4	AA	AA	AA	AA	AA	AA	AA	AA	AA	AA	AA	AA	AA	AA	AA	--	BB	AA	AA	AA	AA	AA	AA	AA	AA	AA	AA	AA	AA	AA	AA	AA	AA	AA	AA	AA	AA	AA	AA	AA	AA	AA	AA	AA	AA
1351	37014	Bn-scaff_17316_1-p35218	76.1	C4	BB	BB	BB	BB	BB	BB	BB	BB	BB	BB	BB	BB	BB	BB	BB	--	AA	BB	BB	BB	BB	BB	BB	BB	BB	BB	BB	BB	BB	BB	BB	AB	BB	BB	BB	BB	AB	BB	BB	BB	BB	BB	BB	BB	BB
1352	37017	Bn-scaff_17316_1-p37986	76.1	C4	BB	BB	BB	BB	BB	BB	BB	BB	BB	BB	BB	BB	BB	BB	BB	--	AA	BB	BB	BB	BB	BB	BB	BB	BB	BB	BB	BB	BB	BB	BB	AB	BB	BB	BB	BB	AB	BB	BB	BB	BB	BB	BB	BB	BB
1353	37019	Bn-scaff_17316_1-p39729	76.1	C4	BB	BB	BB	BB	BB	BB	BB	BB	BB	BB	BB	BB	BB	BB	BB	--	AA	BB	BB	BB	BB	BB	BB	BB	BB	BB	BB	BB	BB	BB	BB	BB	BB	BB	BB	BB	BB	BB	BB	BB	BB	BB	BB	BB	BB
1354	37020	Bn-scaff_17316_1-p39807	76.1	C4	AA	AA	AA	AA	AA	AA	AA	AA	AA	AA	AA	AA	AA	AA	AA	--	BB	AA	AA	AA	AA	AA	AA	AA	AA	AA	AA	AA	AA	AA	AA	AB	AA	AA	AA	AA	AB	AA	AA	AA	AA	AA	AA	AA	AA
1355	37257	Bn-scaff_17423_1-p319894	76.1	C4	AA	AA	AA	AA	AA	AA	AA	AA	AA	AA	AA	AA	AA	AA	AA	--	BB	AA	AA	AA	AA	AA	AA	AA	AA	AA	AA	AA	AA	AA	AA	AB	AA	AA	AA	AA	AB	AA	AA	AA	AA	AA	AA	AA	AA
1356	39718	Bn-scaff_18098_1-p2666	76.1	C4	BB	BB	BB	BB	BB	BB	BB	BB	BB	BB	BB	BB	BB	BB	BB	--	AA	BB	BB	BB	BB	BB	BB	BB	BB	BB	BB	BB	BB	BB	BB	AB	BB	BB	BB	BB	AB	BB	BB	BB	BB	BB	BB	BB	BB
1357	39719	Bn-scaff_18098_1-p3827	76.1	C4	BB	BB	BB	BB	BB	BB	BB	BB	BB	BB	BB	BB	BB	BB	BB	--	AA	BB	BB	BB	BB	BB	BB	BB	BB	BB	BB	BB	BB	BB	BB	AB	BB	BB	BB	BB	AB	BB	BB	BB	BB	BB	BB	BB	BB
1358	39720	Bn-scaff_18098_1-p4622	76.1	C4	AA	AA	AA	AA	AA	AA	AA	AA	AA	AA	AA	AA	AA	AA	AA	--	BB	AA	AA	AA	AA	AA	AA	AA	AA	AA	AA	AA	AA	AA	AA	AB	AA	AA	AA	AA	AB	AA	AA	AA	AA	AA	AA	AA	AA
1359	39722	Bn-scaff_18098_1-p5093	76.1	C4	AA	AA	AA	AA	AA	AA	AA	AA	AA	AA	AA	AA	AA	AA	AA	--	BB	AA	AA	AA	AA	AA	AA	AA	AA	AA	AA	AA	AA	AA	AA	AB	AA	AA	AA	AA	AB	AA	AA	AA	AA	AA	AA	AA	AA
1360	39724	Bn-scaff_18098_1-p5685	76.1	C4	AA	AA	AA	AA	AA	AA	AA	AA	AA	AA	AA	AA	AA	AA	AA	--	BB	AA	AA	AA	AA	AA	AA	AA	AA	AA	AA	AA	AA	AA	AA	AB	AA	AA	AA	AA	AB	AA	AA	AA	AA	AA	AA	AA	AA
1361	39725	Bn-scaff_18098_1-p6003	76.1	C4	AA	AA	AA	AA	AA	AA	AA	AA	AA	AA	AA	AA	AA	AA	AA	--	BB	AA	AA	AA	AA	AA	AA	AA	AA	AA	AA	AA	AA	AA	AA	AB	AA	AA	AA	AA	AB	AA	AA	AA	AA	AA	AA	AA	AA
1362	41875	Bn-scaff_18562_1-p37458	76.1	C4	BB	BB	BB	BB	BB	BB	BB	BB	BB	BB	BB	BB	BB	BB	BB	--	AA	BB	BB	BB	BB	BB	BB	BB	BB	BB	BB	BB	BB	BB	BB	AB	BB	BB	BB	BB	AB	BB	BB	BB	BB	BB	BB	BB	BB
1363	41877	Bn-scaff_18562_1-p40474	76.1	C4	BB	BB	BB	BB	BB	BB	BB	BB	BB	BB	BB	BB	BB	BB	BB	--	AA	BB	BB	BB	BB	BB	BB	BB	BB	BB	BB	BB	BB	BB	BB	AB	BB	BB	BB	BB	AB	BB	BB	BB	BB	BB	BB	BB	BB
1364	41881	Bn-scaff_18562_1-p64186	76.1	C4	BB	BB	BB	BB	BB	BB	BB	BB	BB	BB	BB	BB	BB	BB	BB	--	AA	BB	BB	BB	BB	BB	BB	BB	BB	BB	BB	BB	BB	BB	BB	AB	BB	BB	BB	BB	AB	BB	BB	BB	BB	BB	BB	BB	BB
1365	41882	Bn-scaff_18562_1-p64651	76.1	C4	AA	AA	AA	AA	AA	AA	AA	AA	AA	AA	AA	AA	AA	AA	AA	--	BB	AA	AA	AA	AA	AA	AA	AA	AA	AA	AA	AA	AA	AA	AA	AB	AA	AA	AA	AA	AB	AA	AA	AA	AA	AA	AA	AA	AA
1366	41884	Bn-scaff_18562_1-p64836	76.1	C4	BB	BB	BB	BB	BB	BB	BB	BB	BB	BB	BB	BB	BB	BB	BB	--	AA	BB	BB	BB	BB	BB	BB	BB	BB	BB	BB	BB	BB	BB	BB	AB	BB	BB	BB	BB	AB	BB	BB	BB	BB	BB	BB	BB	BB
1367	41885	Bn-scaff_18562_1-p80598	76.1	C4	BB	BB	BB	BB	BB	BB	BB	BB	BB	BB	BB	BB	BB	BB	BB	--	AA	BB	BB	BB	BB	BB	BB	BB	BB	BB	BB	BB	BB	BB	BB	AB	BB	BB	BB	BB	AB	BB	BB	BB	BB	BB	BB	BB	BB
1368	41886	Bn-scaff_18562_1-p81233	76.1	C4	AA	AA	AA	AA	AA	AA	AA	AA	AA	AA	AA	AA	AA	AA	AA	--	BB	AA	AA	AA	AA	AA	AA	AA	AA	AA	AA	AA	AA	AA	AA	AB	AA	AA	AA	AA	AB	AA	AA	AA	AA	AA	AA	AA	AA
1369	41887	Bn-scaff_18562_1-p82036	76.1	C4	AA	AA	AA	AA	AA	BB	AA	AA	AA	AA	AA	AA	AA	AA	AA	--	BB	AA	AA	AA	AA	AA	AA	AA	AA	AA	AA	AA	AA	AA	AA	AB	AA	AA	AA	AA	AB	AA	AA	AA	AA	AA	AA	AA	AA
1370	41889	Bn-scaff_18562_1-p82174	76.1	C4	BB	BB	BB	BB	BB	BB	BB	BB	BB	BB	BB	BB	BB	BB	BB	--	AA	BB	BB	BB	BB	BB	BB	BB	BB	BB	BB	BB	BB	BB	BB	AB	BB	BB	BB	BB	AB	BB	BB	BB	BB	BB	BB	BB	BB
1371	42990	Bn-scaff_19170_1-p10081	76.1	C4	AA	AA	AA	AA	AA	AA	AA	AA	AA	AA	AA	AA	AA	AA	AA	--	BB	AA	AA	AA	AA	AA	AA	AA	AA	AA	AA	AA	AA	AA	AA	AA	AA	AA	AA	AA	AA	AA	AA	AA	AA	AA	AA	AA	AA
1372	42991	Bn-scaff_19170_1-p1028423	76.1	C4	BB	BB	BB	BB	BB	BB	BB	BB	BB	BB	BB	BB	BB	BB	BB	--	AA	BB	BB	BB	BB	BB	BB	BB	BB	BB	BB	BB	BB	BB	BB	AB	BB	BB	BB	BB	AB	BB	BB	BB	BB	BB	BB	BB	BB
1373	42992	Bn-scaff_19170_1-p1028779	76.1	C4	BB	BB	BB	BB	BB	BB	BB	BB	BB	BB	BB	BB	BB	BB	BB	--	AA	BB	BB	BB	BB	BB	BB	BB	BB	BB	BB	BB	BB	BB	BB	AB	BB	BB	BB	BB	AB	BB	BB	BB	BB	BB	BB	BB	BB
1374	42993	Bn-scaff_19170_1-p1031900	76.1	C4	BB	BB	BB	BB	BB	BB	BB	BB	BB	BB	BB	BB	BB	BB	BB	--	AA	BB	BB	BB	BB	BB	BB	BB	BB	BB	BB	BB	BB	BB	BB	AB	BB	BB	BB	BB	AB	BB	BB	BB	BB	BB	BB	BB	BB
1375	42994	Bn-scaff_19170_1-p1032055	76.1	C4	BB	BB	BB	BB	BB	BB	BB	BB	BB	BB	BB	BB	BB	BB	BB	--	AA	BB	BB	BB	BB	BB	BB	BB	BB	BB	BB	BB	BB	BB	BB	AB	BB	BB	BB	BB	AB	BB	BB	BB	BB	BB	BB	BB	BB
1376	42996	Bn-scaff_19170_1-p1032856	76.1	C4	BB	BB	BB	BB	BB	BB	BB	BB	BB	BB	BB	BB	BB	BB	BB	--	AA	BB	BB	BB	BB	BB	BB	BB	BB	BB	BB	BB	BB	BB	BB	AB	BB	BB	BB	BB	AB	BB	BB	BB	BB	BB	BB	BB	BB
1377	42998	Bn-scaff_19170_1-p1037509	76.1	C4	BB	BB	BB	BB	BB	BB	BB	BB	BB	BB	BB	BB	BB	BB	BB	--	AA	BB	BB	BB	BB	BB	BB	BB	BB	BB	BB	BB	BB	BB	BB	AB	BB	BB	BB	BB	AB	BB	BB	BB	BB	BB	BB	BB	BB
1378	42999	Bn-scaff_19170_1-p1039436	76.1	C4	AA	AA	AA	AA	AA	AA	AA	AA	AA	AA	AA	AA	AA	AA	AA	AA	BB	AA	AA	AA	AA	AA	AA	AA	AA	AA	AA	AA	AA	AA	AA	AB	AA	AA	AA	AA	AB	AA	AA	AA	AA	AA	AA	AA	AA
1379	43000	Bn-scaff_19170_1-p1043612	76.1	C4	AA	AA	AA	AA	AA	AA	AA	AA	AA	AA	AA	AA	AA	AA	AA	--	BB	AA	AA	AA	AA	AA	AA	AA	AA	AA	AA	AA	AA	AA	AA	AB	AA	AA	AA	AA	AB	AA	AA	AA	AA	AA	AA	AA	AA
1380	43001	Bn-scaff_19170_1-p1043662	76.1	C4	BB	BB	BB	BB	BB	BB	BB	BB	BB	BB	BB	BB	BB	BB	BB	--	AA	BB	BB	BB	BB	BB	BB	BB	BB	BB	BB	BB	BB	BB	BB	AB	BB	BB	BB	BB	AB	BB	BB	BB	BB	BB	BB	BB	BB
1381	43002	Bn-scaff_19170_1-p1044096	76.1	C4	BB	AA	BB	BB	BB	AA	AA	BB	AA	BB	BB	BB	BB	BB	BB	AB	--	BB	BB	BB	BB	BB	BB	BB	BB	BB	BB	BB	BB	BB	BB	AB	BB	BB	BB	BB	AB	BB	BB	BB	BB	BB	BB	BB	BB
1382	43005	Bn-scaff_19170_1-p1065768	76.1	C4	BB	BB	BB	BB	BB	BB	BB	BB	BB	BB	BB	BB	BB	BB	BB	--	AA	BB	BB	BB	BB	BB	BB	BB	BB	BB	BB	BB	BB	BB	BB	AB	BB	BB	BB	BB	AB	BB	BB	BB	BB	BB	BB	BB	BB
1383	43006	Bn-scaff_19170_1-p1067428	76.1	C4	BB	BB	BB	BB	BB	BB	BB	BB	BB	BB	BB	BB	BB	BB	BB	--	AA	BB	BB	BB	BB	BB	BB	BB	BB	BB	BB	BB	BB	BB	BB	AB	BB	BB	BB	BB	AB	BB	BB	BB	BB	BB	BB	BB	BB
1384	43007	Bn-scaff_19170_1-p1077292	76.1	C4	BB	BB	BB	BB	BB	BB	BB	BB	BB	BB	BB	BB	BB	BB	BB	--	AA	BB	BB	BB	BB	BB	BB	BB	BB	BB	BB	BB	BB	BB	BB	AB	BB	BB	BB	BB	AB	BB	BB	BB	BB	BB	BB	BB	BB
1385	43008	Bn-scaff_19170_1-p107857	76.1	C4	BB	BB	BB	BB	BB	BB	BB	BB	BB	BB	BB	BB	BB	BB	BB	--	AA	BB	BB	BB	BB	BB	BB	BB	BB	BB	BB	BB	BB	BB	BB	BB	BB	BB	BB	BB	BB	BB	BB	BB	BB	BB	BB	BB	BB
1386	43017	Bn-scaff_19170_1-p1088539	76.1	C4	AA	AA	AA	AA	AA	AA	AA	AA	AA	AA	AA	AA	AA	AA	AA	--	BB	AA	AA	AA	AA	AA	AA	AA	AA	AA	AA	AA	AA	AA	AA	AB	AA	AA	AA	AA	AB	AA	AA	AA	AA	AA	AA	AA	AA
1387	43018	Bn-scaff_19170_1-p1088809	76.1	C4	BB	BB	BB	BB	BB	BB	BB	BB	BB	BB	BB	BB	BB	BB	BB	--	AA	BB	BB	BB	BB	BB	BB	BB	BB	BB	BB	BB	BB	BB	BB	AB	BB	BB	BB	BB	AB	BB	BB	BB	BB	BB	BB	BB	BB
1388	43019	Bn-scaff_19170_1-p1089939	76.1	C4	AA	AA	AA	AA	AA	AA	AA	AA	AA	AA	AA	AA	AA	AA	AA	--	BB	AA	AA	AA	AA	AA	AA	AA	AA	AA	AA	AA	AA	AA	AA	AB	AA	AA	AA	AA	AB	AA	AA	AA	AA	AA	AA	AA	AA
1389	43020	Bn-scaff_19170_1-p1090031	76.1	C4	BB	BB	BB	BB	BB	BB	BB	BB	BB	BB	BB	BB	BB	BB	BB	--	AA	BB	BB	BB	BB	BB	BB	BB	BB	BB	BB	BB	BB	BB	BB	AB	BB	BB	BB	BB	AB	BB	BB	BB	BB	BB	BB	BB	BB
1390	43021	Bn-scaff_19170_1-p1090118	76.1	C4	BB	BB	BB	BB	BB	BB	BB	BB	BB	BB	BB	BB	BB	BB	BB	--	AA	BB	BB	BB	BB	BB	BB	BB	BB	BB	BB	BB	BB	BB	BB	BB	BB	BB	BB	BB	BB	BB	BB	BB	BB	BB	BB	BB	BB
1391	43022	Bn-scaff_19170_1-p1090273	76.1	C4	AA	AA	AA	AA	AA	AA	AA	AA	AA	AA	AA	AA	AA	AA	AA	--	BB	AA	AA	AA	AA	AA	AA	AA	AA	AA	AA	AA	AA	AA	AA	AB	AA	AA	AA	AA	AB	AA	AA	AA	AA	AA	AA	AA	AA
1392	43023	Bn-scaff_19170_1-p1091145	76.1	C4	AA	AA	AA	AA	AA	AA	AA	AA	AA	AA	AA	AA	AA	AA	AA	--	BB	AA	AA	AA	AA	AA	AA	AA	AA	AA	AA	AA	AA	AA	AA	AB	AA	AA	AA	AA	AB	AA	AA	AA	AA	AA	AA	AA	AA
1393	43024	Bn-scaff_19170_1-p1091247	76.1	C4	BB	BB	BB	BB	BB	BB	BB	BB	BB	BB	BB	BB	BB	BB	BB	--	AA	BB	BB	BB	BB	BB	BB	BB	BB	BB	BB	BB	BB	BB	BB	AB	BB	BB	BB	BB	AB	BB	BB	BB	BB	BB	BB	BB	BB
1394	43026	Bn-scaff_19170_1-p1091357	76.1	C4	BB	BB	BB	BB	BB	BB	BB	BB	BB	BB	BB	BB	BB	BB	BB	--	AA	BB	BB	BB	BB	BB	BB	BB	BB	BB	BB	BB	BB	BB	BB	AB	BB	BB	BB	BB	AB	BB	BB	BB	BB	BB	BB	BB	BB
1395	43027	Bn-scaff_19170_1-p1095793	76.1	C4	BB	BB	BB	BB	BB	BB	BB	BB	BB	BB	BB	BB	BB	BB	BB	--	AA	BB	BB	BB	BB	BB	BB	BB	BB	BB	BB	BB	BB	BB	BB	AB	BB	BB	BB	BB	AB	BB	BB	BB	BB	BB	BB	BB	BB
1396	43028	Bn-scaff_19170_1-p1097028	76.1	C4	BB	BB	BB	BB	BB	BB	BB	BB	BB	BB	BB	BB	BB	BB	BB	--	AA	BB	BB	BB	BB	BB	BB	BB	BB	BB	BB	BB	BB	BB	BB	AB	BB	BB	BB	BB	AB	BB	BB	BB	BB	BB	BB	BB	BB
1397	43029	Bn-scaff_19170_1-p1097597	76.1	C4	AA	AA	AA	AA	AA	AA	AA	AA	AA	AA	AA	AA	AA	AA	AA	--	BB	AA	AA	AA	AA	AA	AA	AA	AA	AA	AA	AA	AA	AA	AA	AB	AA	AA	AA	AA	AB	AA	AA	AA	AA	AA	AA	AA	AA
1398	43031	Bn-scaff_19170_1-p1098949	76.1	C4	BB	BB	BB	BB	BB	BB	BB	BB	BB	BB	BB	BB	BB	BB	BB	--	AA	BB	BB	BB	BB	BB	BB	BB	BB	BB	BB	BB	BB	BB	BB	BB	BB	BB	BB	BB	BB	BB	BB	BB	BB	BB	BB	BB	BB
1399	43032	Bn-scaff_19170_1-p1103531	76.1	C4	BB	BB	BB	BB	BB	BB	BB	BB	BB	BB	BB	BB	BB	BB	BB	--	AA	BB	BB	BB	BB	BB	BB	BB	BB	BB	BB	BB	BB	BB	BB	AB	BB	BB	BB	BB	AB	BB	BB	BB	BB	BB	BB	BB	BB
1400	43033	Bn-scaff_19170_1-p1103636	76.1	C4	AA	AA	AA	AA	AA	AA	AA	AA	AA	AA	AA	AA	AA	AA	AA	--	BB	AA	AA	AA	AA	AA	AA	AA	AA	AA	AA	AA	AA	AA	AA	AA	AA	AA	AA	AA	AA	AA	AA	AA	AA	AA	AA	AA	AA
1401	43034	Bn-scaff_19170_1-p1103965	76.1	C4	BB	BB	BB	BB	BB	BB	BB	BB	BB	BB	BB	BB	BB	BB	BB	--	AA	BB	BB	BB	BB	BB	BB	BB	BB	BB	BB	BB	BB	BB	BB	AB	BB	BB	BB	BB	AB	BB	BB	BB	BB	BB	BB	BB	BB
1402	43037	Bn-scaff_19170_1-p1108499	76.1	C4	AA	AA	AA	AA	AA	AA	AA	AA	AA	AA	AA	AA	AA	AA	AA	BB	BB	AA	AB	AA	AA	AA	AA	AA	AA	AA	AA	AA	AA	AA	AA	AB	AA	AA	AA	AA	AB	AA	AA	AA	AA	AA	AA	AA	AA
1403	43039	Bn-scaff_19170_1-p1118815	76.1	C4	AA	AA	AA	AA	AA	AA	AA	AA	AA	AA	AA	AA	AA	AA	AA	--	BB	AA	AA	AA	AA	AA	AA	AA	AA	AA	AA	AA	AA	AA	AA	AB	AA	AA	AA	AA	AB	AA	AA	AA	AA	AA	AA	AA	AA
1404	43040	Bn-scaff_19170_1-p1125837	76.1	C4	BB	BB	BB	BB	BB	BB	BB	BB	BB	BB	BB	BB	BB	BB	BB	--	AA	BB	BB	BB	BB	BB	BB	BB	BB	BB	BB	BB	BB	BB	BB	AB	BB	BB	BB	BB	AB	BB	BB	BB	BB	BB	BB	BB	BB
1405	43042	Bn-scaff_19170_1-p1127264	76.1	C4	AA	AA	AA	AA	AA	BB	AA	AA	AA	AA	AA	AA	AA	AA	AA	--	BB	AA	AA	AA	AA	AA	AA	AA	AA	AA	AA	AA	AA	AA	AA	AB	AA	AA	AA	AA	AB	AA	AA	AA	AA	AA	AA	AA	AA
1406	43043	Bn-scaff_19170_1-p1129987	76.1	C4	BB	BB	BB	BB	BB	BB	BB	BB	BB	BB	BB	BB	BB	BB	BB	--	AA	BB	BB	BB	BB	BB	BB	BB	BB	BB	BB	BB	BB	BB	BB	AB	BB	BB	BB	BB	AB	BB	BB	BB	BB	BB	BB	BB	BB
1407	43044	Bn-scaff_19170_1-p1130101	76.1	C4	AA	AA	AA	AA	AA	AA	AA	AA	AA	AA	AA	AA	AA	AA	AA	--	BB	AA	AA	AA	AA	AA	AA	AA	AA	AA	AA	AA	AA	AA	AA	AB	AA	AA	AA	AA	AB	AA	AA	AA	AA	AA	AA	AA	AA
1408	43048	Bn-scaff_19170_1-p1132242	76.1	C4	BB	BB	BB	BB	BB	BB	BB	BB	BB	BB	BB	BB	BB	BB	BB	--	AA	BB	BB	BB	BB	BB	BB	BB	BB	BB	BB	BB	BB	BB	BB	AB	BB	BB	BB	BB	AB	BB	BB	BB	BB	BB	BB	BB	BB
1409	43049	Bn-scaff_19170_1-p11352	76.1	C4	AA	AA	AA	AA	AA	AA	AA	AA	AA	AA	AA	AA	AA	AA	AA	--	BB	AA	AA	AA	AA	AA	AA	AA	AA	AA	AA	AA	AA	AA	AA	AB	AA	AA	AA	AA	AB	AA	AA	AA	AA	AA	AA	AA	AA
1410	43050	Bn-scaff_19170_1-p1140047	76.1	C4	AA	AA	AA	AA	AA	AA	AA	AA	AA	AA	AA	AA	AA	AA	AA	--	BB	AA	AA	AA	AA	AA	AA	AA	AA	AA	AA	AA	AA	AA	AA	AA	AA	AA	AA	AA	AA	AA	AA	AA	AA	AA	AA	AA	AA
1411	43052	Bn-scaff_19170_1-p114391	76.1	C4	AA	AA	AA	AA	AA	AA	AA	AA	AA	AA	AA	AA	AA	AA	AA	--	BB	AA	AA	AA	AA	AA	AA	AA	AA	AA	AA	AA	AA	AA	AA	AB	AA	AA	AA	AA	AB	AA	AA	AA	AA	AA	AA	AA	AA
1412	43054	Bn-scaff_19170_1-p1147674	76.1	C4	BB	BB	BB	BB	BB	BB	BB	BB	BB	BB	BB	BB	BB	BB	BB	--	AA	BB	BB	BB	BB	BB	BB	BB	BB	BB	BB	BB	BB	BB	BB	BB	BB	BB	BB	BB	BB	BB	BB	BB	BB	BB	BB	BB	BB
1413	43056	Bn-scaff_19170_1-p1149292	76.1	C4	BB	BB	BB	BB	BB	BB	BB	BB	BB	BB	BB	BB	BB	BB	BB	--	AA	BB	BB	BB	BB	BB	BB	BB	BB	BB	BB	BB	BB	BB	BB	AB	BB	BB	BB	BB	AB	BB	BB	BB	BB	BB	BB	BB	BB
1414	43057	Bn-scaff_19170_1-p1149762	76.1	C4	BB	BB	BB	BB	BB	BB	BB	BB	BB	BB	BB	BB	BB	BB	BB	--	AA	BB	BB	BB	BB	BB	BB	BB	BB	BB	BB	BB	BB	BB	BB	AB	BB	BB	BB	BB	AB	BB	BB	BB	BB	BB	BB	BB	BB
1415	43058	Bn-scaff_19170_1-p1176858	76.1	C4	AA	AA	AA	AA	AA	AA	AA	AA	AA	AA	AA	AA	AA	AA	AA	--	BB	AA	AA	AA	AA	AA	AA	AA	AA	AA	AA	AA	AA	AA	AA	AB	AA	AA	AA	AA	AB	AA	AA	AA	AA	AA	AA	AA	AA
1416	43059	Bn-scaff_19170_1-p1177051	76.1	C4	BB	BB	BB	BB	BB	BB	BB	BB	BB	BB	BB	BB	BB	BB	BB	--	AA	BB	BB	BB	BB	BB	BB	BB	BB	BB	BB	BB	BB	BB	BB	BB	BB	BB	BB	BB	BB	BB	BB	BB	BB	BB	BB	BB	BB
1417	43060	Bn-scaff_19170_1-p1177613	76.1	C4	BB	BB	BB	BB	BB	AA	BB	BB	BB	BB	BB	BB	BB	BB	BB	BB	--	BB	BB	BB	BB	BB	BB	BB	BB	BB	BB	BB	BB	BB	BB	AB	BB	BB	BB	BB	AB	BB	BB	BB	BB	BB	BB	BB	BB
1418	43065	Bn-scaff_19170_1-p1182250	76.1	C4	AA	AA	AA	AA	AA	AA	AA	AA	AA	AA	AA	AA	AA	AA	AA	--	BB	AA	AA	AA	AA	AA	AA	AA	AA	AA	AA	AA	AA	AA	AA	AB	AA	AA	AA	AA	AB	AA	AA	AA	AA	AA	AA	AA	AA
1419	43066	Bn-scaff_19170_1-p1182315	76.1	C4	AA	AA	AA	AA	AA	AA	AA	AA	AA	AA	AA	AA	AA	AA	AA	--	BB	AA	AA	AA	AA	AA	AA	AA	AA	AA	AA	AA	AA	AA	AA	AB	AA	AA	AA	AA	AB	AA	AA	AA	AA	AA	AA	AA	AA
1420	43067	Bn-scaff_19170_1-p1182582	76.1	C4	BB	BB	BB	BB	BB	BB	BB	BB	BB	BB	BB	BB	BB	BB	BB	--	AA	BB	BB	BB	BB	BB	BB	BB	BB	BB	BB	BB	BB	BB	BB	AB	BB	BB	BB	BB	AB	BB	BB	BB	BB	BB	BB	BB	BB
1421	43068	Bn-scaff_19170_1-p1183013	76.1	C4	BB	BB	BB	BB	BB	BB	BB	BB	BB	BB	BB	BB	BB	BB	BB	--	AA	BB	BB	BB	BB	BB	BB	BB	BB	BB	BB	BB	BB	BB	BB	AB	BB	BB	BB	BB	AB	BB	BB	BB	BB	BB	BB	BB	BB
1422	43070	Bn-scaff_19170_1-p1183634	76.1	C4	BB	BB	BB	BB	BB	BB	BB	BB	BB	BB	BB	BB	BB	BB	BB	--	AA	BB	BB	BB	BB	BB	BB	BB	BB	BB	BB	BB	BB	BB	BB	AB	BB	BB	BB	BB	AB	BB	BB	BB	BB	BB	BB	BB	BB
1423	43074	Bn-scaff_19170_1-p388255	76.1	C4	AA	AA	AA	AA	AA	AA	AA	AA	AA	AA	AA	AA	AA	AA	AA	--	BB	AA	AA	AA	AA	AA	AA	AA	AA	AA	AA	AA	AA	AA	AA	AB	AA	AA	AA	AA	AB	AA	AA	AA	AA	AA	AA	AA	AA
1424	43076	Bn-scaff_19170_1-p391864	76.1	C4	AA	AA	AA	AA	AA	AA	AA	AA	AA	AA	AA	AA	AA	AA	AA	--	BB	AA	AA	AA	AA	AA	AA	AA	AA	AA	AA	AA	AA	AA	AA	AB	AA	AA	AA	AA	AB	AA	AA	AA	AA	AA	AA	AA	AA
1425	43077	Bn-scaff_19170_1-p39738	76.1	C4	BB	BB	BB	BB	BB	BB	BB	BB	BB	BB	BB	BB	BB	BB	BB	--	AA	BB	BB	BB	BB	BB	BB	BB	BB	BB	BB	BB	BB	BB	BB	AB	BB	BB	BB	BB	AB	BB	BB	BB	BB	BB	BB	BB	BB
1426	43078	Bn-scaff_19170_1-p399579	76.1	C4	BB	BB	BB	BB	BB	BB	BB	BB	BB	BB	BB	BB	BB	BB	BB	--	AA	BB	BB	BB	BB	BB	BB	BB	BB	BB	BB	BB	BB	BB	BB	AB	BB	BB	BB	BB	AB	BB	BB	BB	BB	BB	BB	BB	BB
1427	43079	Bn-scaff_19170_1-p40032	76.1	C4	AA	AA	AA	AA	AA	AA	AA	AA	AA	AA	AA	AA	AA	AA	AA	--	BB	AA	AA	AA	AA	AA	AA	AA	AA	AA	AA	AA	AA	AA	AA	AB	AA	AA	AA	AA	AB	AA	AA	AA	AA	AA	AA	AA	AA
1428	43080	Bn-scaff_19170_1-p40115	76.1	C4	BB	BB	BB	BB	BB	BB	BB	BB	BB	BB	BB	BB	BB	BB	BB	--	AA	BB	BB	BB	BB	BB	BB	BB	BB	BB	BB	BB	BB	BB	BB	AB	BB	BB	BB	BB	AB	BB	BB	BB	BB	BB	BB	BB	BB
1429	43084	Bn-scaff_19170_1-p40931	76.1	C4	AA	AA	AA	AA	AA	AA	AA	AA	AA	AA	AA	AA	AA	AA	AA	--	BB	AA	AA	AA	AA	AA	AA	AA	AA	AA	AA	AA	AA	AA	AA	AB	AA	AA	AA	AA	AB	AA	AA	AA	AA	AA	AA	AA	AA
1430	43086	Bn-scaff_19170_1-p416370	76.1	C4	AA	AA	AA	AA	AA	AA	AA	AA	AA	AA	AA	AA	AA	AA	AA	--	BB	AA	AA	AA	AA	AA	AA	AA	AA	AA	AA	AA	AA	AA	AA	AB	AA	AA	AA	AA	AB	AA	AA	AA	AA	AA	AA	AA	AA
1431	43089	Bn-scaff_19170_1-p438618	76.1	C4	BB	BB	BB	BB	BB	BB	BB	BB	BB	BB	BB	BB	BB	BB	BB	--	AA	BB	BB	BB	BB	BB	BB	BB	BB	BB	BB	BB	BB	BB	BB	AB	BB	BB	BB	BB	AB	BB	BB	BB	BB	BB	BB	BB	BB
1432	43090	Bn-scaff_19170_1-p438760	76.1	C4	AA	AA	AA	AA	AA	AA	AA	AA	AA	AA	AA	AA	AA	AA	AA	--	BB	AA	AA	AA	AA	AA	AA	AA	AA	AA	AA	AA	AA	AA	AA	AB	AA	AA	AA	AA	AB	AA	AA	AA	AA	AA	AA	AA	AA
1433	43091	Bn-scaff_19170_1-p439076	76.1	C4	AA	AA	AA	AA	AA	AA	AA	AA	AA	AA	AA	AA	AA	AA	AA	--	BB	AA	AA	AA	AA	AA	AA	AA	AA	AA	AA	AA	AA	AA	AA	AA	AA	AA	AA	AA	AA	AA	AA	AA	AA	AA	AA	AA	AA
1434	43094	Bn-scaff_19170_1-p442030	76.1	C4	BB	BB	BB	BB	BB	BB	BB	BB	BB	BB	BB	BB	BB	BB	BB	--	AA	BB	BB	BB	BB	BB	BB	BB	BB	BB	BB	BB	BB	BB	BB	BB	BB	BB	BB	BB	BB	BB	BB	BB	BB	BB	BB	BB	BB
1435	43095	Bn-scaff_19170_1-p442174	76.1	C4	BB	BB	BB	BB	BB	BB	BB	BB	BB	BB	BB	BB	BB	BB	BB	--	AA	BB	BB	BB	BB	BB	BB	BB	BB	BB	BB	BB	BB	BB	BB	AB	BB	BB	BB	BB	AB	BB	BB	BB	BB	BB	BB	BB	BB
1436	43096	Bn-scaff_19170_1-p442650	76.1	C4	BB	BB	BB	BB	BB	BB	BB	BB	BB	BB	BB	BB	BB	BB	BB	--	AA	BB	BB	BB	BB	BB	BB	BB	BB	BB	BB	BB	BB	BB	BB	BB	BB	BB	BB	BB	BB	BB	BB	BB	BB	BB	BB	BB	BB
1437	43097	Bn-scaff_19170_1-p442963	76.1	C4	BB	BB	BB	BB	BB	BB	BB	BB	BB	BB	BB	BB	BB	BB	BB	--	AA	BB	BB	BB	BB	BB	BB	BB	BB	BB	BB	BB	BB	BB	BB	AB	BB	BB	BB	BB	AB	BB	BB	BB	BB	BB	BB	BB	BB
1438	43098	Bn-scaff_19170_1-p445783	76.1	C4	BB	BB	BB	BB	BB	BB	BB	BB	BB	BB	BB	BB	BB	BB	BB	--	AA	BB	BB	BB	BB	BB	BB	BB	BB	BB	BB	BB	BB	BB	BB	BB	BB	BB	BB	BB	BB	BB	BB	BB	BB	BB	BB	BB	BB
1439	43099	Bn-scaff_19170_1-p447101	76.1	C4	AA	AA	AA	AA	AA	AA	AA	AA	AA	AA	AA	AA	AA	AA	AA	--	BB	AA	AA	AA	AA	AA	AA	AA	AA	AA	AA	AA	AA	AA	AA	AB	AA	AA	AA	AA	AB	AA	AA	AA	AA	AA	AA	AA	AA
1440	43100	Bn-scaff_19170_1-p447952	76.1	C4	AA	AA	AA	AA	AA	AA	AA	AA	AA	AA	AA	AA	AA	AA	AA	--	BB	AA	AA	AA	AA	AA	AA	AA	AA	AA	AA	AA	AA	AA	AA	AB	AA	AA	AA	AA	AB	AA	AA	AA	AA	AA	AA	AA	AA
1441	43101	Bn-scaff_19170_1-p448180	76.1	C4	BB	BB	BB	BB	BB	BB	BB	BB	BB	BB	BB	BB	BB	BB	BB	--	AA	BB	BB	BB	BB	BB	BB	BB	BB	BB	BB	BB	BB	BB	BB	BB	BB	BB	BB	BB	BB	BB	BB	BB	BB	BB	BB	BB	BB
1442	43105	Bn-scaff_19170_1-p461594	76.1	C4	BB	BB	BB	BB	BB	BB	BB	BB	BB	BB	BB	BB	BB	BB	BB	--	AA	BB	BB	BB	BB	BB	BB	BB	BB	BB	BB	BB	BB	BB	BB	AB	BB	BB	BB	BB	AB	BB	BB	BB	BB	BB	BB	BB	BB
1443	43107	Bn-scaff_19170_1-p464846	76.1	C4	AA	AA	AA	AA	AA	AA	AA	AA	AA	AA	AA	AA	AA	AA	AA	--	BB	AA	AA	AA	AA	AA	AA	AA	AA	AA	AA	AA	AA	AA	AA	AB	AA	AA	AA	AA	AB	AA	AA	AA	AA	AA	AA	AA	AA
1444	43108	Bn-scaff_19170_1-p469552	76.1	C4	AA	AA	AA	AA	AA	AA	AA	AA	AA	AA	AA	AA	AA	AA	AA	--	BB	AA	AA	AA	AA	AA	AA	AA	AA	AA	AA	AA	AA	AA	AA	AB	AA	AA	AA	AA	AB	AA	AA	AA	AA	AA	AA	AA	AA
1445	43109	Bn-scaff_19170_1-p469654	76.1	C4	AA	AA	AA	AA	AA	AA	AA	AA	AA	AA	AA	AA	AA	AA	AA	--	BB	AA	AA	AA	AA	AA	AA	AA	AA	AA	AA	AA	AA	AA	AA	AB	AA	AA	AA	AA	AB	AA	AA	AA	AA	AA	AA	AA	AA
1446	43110	Bn-scaff_19170_1-p469711	76.1	C4	BB	BB	BB	BB	BB	BB	BB	BB	BB	BB	BB	BB	BB	BB	BB	--	AA	BB	BB	BB	BB	BB	BB	BB	BB	BB	BB	BB	BB	BB	BB	AB	BB	BB	BB	BB	AB	BB	BB	BB	BB	BB	BB	BB	BB
1447	43111	Bn-scaff_19170_1-p470138	76.1	C4	AA	AA	AA	AA	AA	BB	AA	AA	AA	AA	AA	AA	AA	AA	AA	--	BB	AA	AA	AA	AA	AA	AA	AA	AA	AA	AA	AA	AA	AA	AA	AB	AA	AA	AA	AA	AB	AA	AA	AA	AA	AA	AA	AA	AA
1448	43113	Bn-scaff_19170_1-p473071	76.1	C4	BB	BB	BB	BB	BB	BB	BB	BB	BB	BB	BB	BB	BB	BB	BB	--	AA	BB	BB	BB	BB	BB	BB	BB	BB	BB	BB	BB	BB	BB	BB	AB	BB	BB	BB	BB	AB	BB	BB	BB	BB	BB	BB	BB	BB
1449	43114	Bn-scaff_19170_1-p474592	76.1	C4	AA	AA	AA	AA	AA	AA	AA	AA	AA	AA	AA	AA	AA	AA	AA	--	BB	AA	AA	AA	AA	AA	AA	AA	AA	AA	AA	AA	AA	AA	AA	AB	AA	AA	AA	AA	AB	AA	AA	AA	AA	AA	AA	AA	AA
1450	43116	Bn-scaff_19170_1-p483415	76.1	C4	BB	BB	BB	BB	BB	BB	BB	BB	BB	BB	BB	BB	BB	BB	BB	--	AA	BB	BB	BB	BB	BB	BB	BB	BB	BB	BB	BB	BB	BB	BB	AB	BB	BB	BB	BB	AB	BB	BB	BB	BB	BB	BB	BB	BB
1451	43118	Bn-scaff_19170_1-p486926	76.1	C4	BB	BB	BB	BB	BB	BB	BB	BB	BB	BB	BB	BB	BB	BB	BB	--	AA	BB	BB	BB	BB	BB	BB	BB	BB	BB	BB	BB	BB	BB	BB	AB	BB	BB	BB	BB	AB	BB	BB	BB	BB	BB	BB	BB	BB
1452	43122	Bn-scaff_19170_1-p487550	76.1	C4	AA	AA	AA	AA	AA	AA	AA	AA	AA	AA	AA	AA	AA	AA	AA	--	BB	AA	AA	AA	AA	AA	AA	AA	AA	AA	AA	AA	AA	AA	AA	AB	AA	AA	AA	AA	AB	AA	AA	AA	AA	AA	AA	AA	AA
1453	43123	Bn-scaff_19170_1-p487802	76.1	C4	BB	BB	BB	BB	BB	BB	BB	BB	BB	BB	BB	BB	BB	BB	BB	--	AA	BB	BB	BB	BB	BB	BB	BB	BB	BB	BB	BB	BB	BB	BB	AB	BB	BB	BB	BB	AB	BB	BB	BB	BB	BB	BB	BB	BB
1454	43124	Bn-scaff_19170_1-p488105	76.1	C4	BB	BB	BB	BB	BB	BB	BB	BB	BB	BB	BB	BB	BB	BB	BB	--	AA	BB	BB	BB	BB	BB	BB	BB	BB	BB	BB	BB	BB	BB	BB	BB	BB	BB	BB	BB	BB	BB	BB	BB	BB	BB	BB	BB	BB
1455	43125	Bn-scaff_19170_1-p495375	76.1	C4	BB	BB	BB	BB	BB	BB	BB	BB	BB	BB	BB	BB	BB	BB	BB	--	AA	BB	BB	BB	BB	BB	BB	BB	BB	BB	BB	BB	BB	BB	BB	AB	BB	BB	BB	BB	AB	BB	BB	BB	BB	BB	BB	BB	BB
1456	43128	Bn-scaff_19170_1-p501793	76.1	C4	AA	AA	AA	AA	AA	AA	AA	AA	AA	AA	AA	AA	AA	AA	AA	--	BB	AA	AA	AA	AA	AA	AA	AA	AA	AA	AA	AA	AA	AA	AA	AB	AA	AA	AA	AA	AB	AA	AA	AA	AA	AA	AA	AA	AA
1457	43129	Bn-scaff_19170_1-p501877	76.1	C4	BB	BB	BB	BB	BB	BB	BB	BB	BB	BB	BB	BB	BB	BB	BB	--	AA	BB	BB	BB	BB	BB	BB	BB	BB	BB	BB	BB	BB	BB	BB	AB	BB	BB	BB	BB	AB	BB	BB	BB	BB	BB	BB	BB	BB
1458	43130	Bn-scaff_19170_1-p502178	76.1	C4	AA	AA	AA	AA	AA	AA	AA	AA	AA	AA	AA	AA	AA	AA	AA	--	BB	AA	AA	AA	AA	AA	AA	AA	AA	AA	AA	AA	AA	AA	AA	AB	AA	AA	AA	AA	AB	AA	AA	AA	AA	AA	AA	AA	AA
1459	43131	Bn-scaff_19170_1-p502297	76.1	C4	AA	AA	AA	AA	AA	AA	AA	AA	AA	AA	AA	AA	AA	AA	AA	--	BB	AA	AA	AA	AA	AA	AA	AA	AA	AA	AA	AA	AA	AA	AA	AB	AA	AA	AA	AA	AB	AA	AA	AA	AA	AA	AA	AA	AA
1460	43132	Bn-scaff_19170_1-p507929	76.1	C4	AA	AA	AA	AA	AA	AA	AA	AA	AA	AA	AA	AA	AA	AA	AA	--	BB	AA	AA	AA	AA	AA	AA	AA	AA	AA	AA	AA	AA	AA	AA	AB	AA	AA	AA	AA	AB	AA	AA	AA	AA	AA	AA	AA	AA
1461	43134	Bn-scaff_19170_1-p50917	76.1	C4	BB	BB	BB	BB	BB	BB	BB	BB	BB	BB	BB	BB	BB	BB	BB	--	AA	BB	BB	BB	BB	BB	BB	BB	BB	BB	BB	BB	BB	BB	BB	AB	BB	BB	BB	BB	AB	BB	BB	BB	BB	BB	BB	BB	BB
1462	43135	Bn-scaff_19170_1-p51349	76.1	C4	AA	AA	AA	AA	AA	AA	AA	AA	AA	AA	AA	AA	AA	AA	AA	--	BB	AA	AA	AA	AA	AA	AA	AA	AA	AA	AA	AA	AA	AA	AA	AB	AA	AA	AA	AA	AB	AA	AA	AA	AA	AA	AA	AA	AA
1463	43136	Bn-scaff_19170_1-p517947	76.1	C4	AA	AA	AA	AA	AA	AA	AA	AA	AA	AA	AA	AA	AA	AA	AA	--	BB	AA	AA	AA	AA	AA	AA	AA	AA	AA	AA	AA	AA	AA	AA	AB	AA	AA	AA	AA	AB	AA	AA	AA	AA	AA	AA	AA	AA
1464	43137	Bn-scaff_19170_1-p518795	76.1	C4	BB	BB	BB	BB	BB	BB	BB	BB	BB	BB	BB	BB	BB	BB	BB	--	AA	BB	BB	BB	BB	BB	BB	BB	BB	BB	BB	BB	BB	BB	BB	AB	BB	BB	BB	BB	AB	BB	BB	BB	BB	BB	BB	BB	BB
1465	43138	Bn-scaff_19170_1-p518890	76.1	C4	BB	BB	BB	BB	BB	BB	BB	BB	BB	BB	BB	BB	BB	BB	BB	--	AA	BB	BB	BB	BB	BB	BB	BB	BB	BB	BB	BB	BB	BB	BB	AB	BB	BB	BB	BB	AB	BB	BB	BB	BB	BB	BB	BB	BB
1466	43139	Bn-scaff_19170_1-p520715	76.1	C4	AA	AA	AA	AA	AA	AA	AA	AA	AA	AA	AA	AA	AA	AA	AA	--	BB	AA	AA	AA	AA	AA	AA	AA	AA	AA	AA	AA	AA	AA	AA	AB	AA	AA	AA	AA	AB	AA	AA	AA	AA	AA	AA	AA	AA
1467	43140	Bn-scaff_19170_1-p520938	76.1	C4	BB	BB	BB	BB	BB	BB	BB	BB	BB	BB	BB	BB	BB	BB	BB	--	AA	BB	BB	BB	BB	BB	BB	BB	BB	BB	BB	BB	BB	BB	BB	AB	BB	BB	BB	BB	AB	BB	BB	BB	BB	BB	BB	BB	BB
1468	43143	Bn-scaff_19170_1-p521790	76.1	C4	BB	BB	BB	BB	BB	BB	BB	BB	BB	BB	BB	BB	BB	BB	BB	--	AA	BB	BB	BB	BB	BB	BB	BB	BB	BB	BB	BB	BB	BB	BB	AB	BB	BB	BB	BB	AB	BB	BB	BB	BB	BB	BB	BB	BB
1469	43144	Bn-scaff_19170_1-p522035	76.1	C4	BB	BB	BB	BB	BB	BB	BB	BB	BB	BB	BB	BB	BB	BB	BB	--	AA	BB	BB	BB	BB	BB	BB	BB	BB	BB	BB	BB	BB	BB	BB	AB	BB	BB	BB	BB	AB	BB	BB	BB	BB	BB	BB	BB	BB
1470	43145	Bn-scaff_19170_1-p522485	76.1	C4	BB	BB	BB	BB	BB	BB	BB	BB	BB	BB	BB	BB	BB	BB	BB	--	AA	BB	BB	BB	BB	BB	BB	BB	BB	BB	BB	BB	BB	BB	BB	BB	BB	BB	BB	BB	BB	BB	BB	BB	BB	BB	BB	BB	BB
1471	43146	Bn-scaff_19170_1-p523749	76.1	C4	BB	BB	BB	BB	BB	BB	BB	BB	BB	BB	BB	BB	BB	BB	BB	--	AA	BB	BB	BB	BB	BB	BB	BB	BB	BB	BB	BB	BB	BB	BB	BB	BB	BB	BB	BB	BB	BB	BB	BB	BB	BB	BB	BB	BB
1472	43147	Bn-scaff_19170_1-p524958	76.1	C4	BB	BB	BB	BB	BB	BB	BB	BB	BB	BB	BB	BB	BB	BB	BB	--	AA	BB	BB	BB	BB	BB	BB	BB	BB	BB	BB	BB	BB	BB	BB	AB	BB	BB	BB	BB	AB	BB	BB	BB	BB	BB	BB	BB	BB
1473	43148	Bn-scaff_19170_1-p525728	76.1	C4	BB	BB	BB	BB	BB	BB	BB	BB	BB	BB	BB	BB	BB	BB	BB	--	AA	BB	BB	BB	BB	BB	BB	BB	BB	BB	BB	BB	BB	BB	BB	AB	BB	BB	BB	BB	AB	BB	BB	BB	BB	BB	BB	BB	BB
1474	43149	Bn-scaff_19170_1-p525793	76.1	C4	BB	BB	BB	BB	BB	BB	BB	BB	BB	BB	BB	BB	BB	BB	BB	--	AA	BB	BB	BB	BB	BB	BB	BB	BB	BB	BB	BB	BB	BB	BB	AB	BB	BB	BB	BB	AB	BB	BB	BB	BB	BB	BB	BB	BB
1475	43150	Bn-scaff_19170_1-p525808	76.1	C4	BB	BB	BB	BB	BB	BB	BB	BB	BB	BB	BB	BB	BB	BB	BB	--	AA	BB	BB	BB	BB	BB	BB	BB	BB	BB	BB	BB	BB	BB	BB	AB	BB	BB	BB	BB	AB	BB	BB	BB	BB	BB	BB	BB	BB
1476	43153	Bn-scaff_19170_1-p530367	76.1	C4	BB	BB	BB	BB	BB	BB	BB	BB	BB	BB	BB	BB	BB	BB	BB	--	AA	BB	BB	BB	BB	BB	BB	BB	BB	BB	BB	BB	BB	BB	BB	AB	BB	BB	BB	BB	AB	BB	BB	BB	BB	BB	BB	BB	BB
1477	43155	Bn-scaff_19170_1-p533180	76.1	C4	AA	AA	AA	AA	AA	AA	AA	AA	AA	AA	AA	AA	AA	AA	AA	--	BB	AA	AA	AA	AA	AA	AA	AA	AA	AA	AA	AA	AA	AA	AA	AB	AA	AA	AA	AA	AB	AA	AA	AA	AA	AA	AA	AA	AA
1478	43157	Bn-scaff_19170_1-p548159	76.1	C4	BB	BB	BB	BB	BB	BB	BB	BB	BB	BB	BB	BB	BB	BB	BB	--	AA	BB	BB	BB	BB	BB	BB	BB	BB	BB	BB	BB	BB	BB	BB	BB	BB	BB	BB	BB	BB	BB	BB	BB	BB	BB	BB	BB	BB
1479	43158	Bn-scaff_19170_1-p550014	76.1	C4	BB	BB	BB	BB	BB	BB	BB	BB	BB	BB	BB	BB	BB	BB	BB	BB	AA	BB	BB	BB	BB	BB	BB	BB	BB	BB	BB	BB	BB	BB	BB	BB	BB	BB	BB	BB	BB	BB	BB	BB	BB	BB	BB	BB	BB
1480	43160	Bn-scaff_19170_1-p560646	76.1	C4	BB	BB	BB	BB	BB	BB	BB	BB	BB	BB	BB	BB	BB	BB	BB	--	AA	BB	BB	BB	BB	BB	BB	BB	BB	BB	BB	BB	BB	BB	BB	AA	BB	BB	BB	BB	AA	BB	BB	BB	BB	BB	BB	BB	BB
1481	43161	Bn-scaff_19170_1-p560836	76.1	C4	AA	AA	AA	AA	AA	AA	AA	AA	AA	AA	AA	AA	AA	AA	AA	--	BB	AA	AA	AA	AA	AA	AA	AA	AA	AA	AA	AA	AA	AA	AA	AB	AA	AA	AA	AA	AB	AA	AA	AA	AA	AA	AA	AA	AA
1482	43163	Bn-scaff_19170_1-p563556	76.1	C4	BB	BB	BB	BB	BB	BB	BB	BB	BB	BB	BB	BB	BB	BB	BB	--	AA	BB	BB	BB	BB	BB	BB	BB	BB	BB	BB	BB	BB	BB	BB	AB	BB	BB	BB	BB	AB	BB	BB	BB	BB	BB	BB	BB	BB
1483	43165	Bn-scaff_19170_1-p583895	76.1	C4	BB	BB	BB	BB	BB	BB	BB	BB	BB	BB	BB	BB	BB	BB	BB	--	AA	BB	BB	BB	BB	BB	BB	BB	BB	BB	BB	BB	BB	BB	BB	AB	BB	BB	BB	BB	AB	BB	BB	BB	BB	BB	BB	BB	BB
1484	43167	Bn-scaff_19170_1-p586539	76.1	C4	AA	AA	AA	AA	AA	AA	AA	AA	AA	AA	AA	AA	AA	AA	AA	--	BB	AA	AA	AA	AA	AA	AA	AA	AA	AA	AA	AA	AA	AA	AA	AB	AA	AA	AA	AA	AB	AA	AA	AA	AA	AA	AA	AA	AA
1485	43169	Bn-scaff_19170_1-p589879	76.1	C4	BB	BB	BB	BB	BB	BB	BB	BB	BB	BB	BB	BB	BB	BB	BB	--	AA	BB	BB	BB	BB	BB	BB	BB	BB	BB	BB	BB	BB	BB	BB	AB	BB	BB	BB	BB	AB	BB	BB	BB	BB	BB	BB	BB	BB
1486	43170	Bn-scaff_19170_1-p590810	76.1	C4	AA	AA	AA	AA	AA	AA	AA	AA	AA	AA	AA	AA	AA	AA	AA	--	BB	AA	AA	AA	AA	AA	AA	AA	AA	AA	AA	AA	AA	AA	AA	AB	AA	AA	AA	AA	AB	AA	AA	AA	AA	AA	AA	AA	AA
1487	43171	Bn-scaff_19170_1-p590894	76.1	C4	AA	AA	AA	AA	AA	AA	AA	AA	AA	AA	AA	AA	AA	AA	AA	--	BB	AA	AA	AA	AA	AA	AA	AA	AA	AA	AA	AA	AA	AA	AA	AB	AA	AA	AA	AA	AB	AA	AA	AA	AA	AA	AA	AA	AA
1488	43172	Bn-scaff_19170_1-p594253	76.1	C4	AA	AA	AA	AA	AA	AA	AA	AA	AA	AA	AA	AA	AA	AA	AA	--	BB	AA	AA	AA	AA	AA	AA	AA	AA	AA	AA	AA	AA	AA	AA	AA	AA	AA	AA	AA	AA	AA	AA	AA	AA	AA	AA	AA	AA
1489	43173	Bn-scaff_19170_1-p606081	76.1	C4	AA	AA	AA	AA	AA	AA	AA	AA	AA	AA	AA	AA	AA	AA	AA	--	BB	AA	AA	AA	AA	AA	AA	AA	AA	AA	AA	AA	AA	AA	AA	AB	AA	AA	AA	AA	AB	AA	AA	AA	AA	AA	AA	AA	AA
1490	43179	Bn-scaff_19170_1-p648354	76.1	C4	AA	AA	AA	AA	AA	AA	AA	AA	AA	AA	AA	AA	AA	AA	AA	--	BB	AA	AA	AA	AA	AA	AA	AA	AA	AA	AA	AA	AA	AA	AA	AB	AA	AA	AA	AA	AB	AA	AA	AA	AA	AA	AA	AA	AA
1491	43190	Bn-scaff_19170_1-p816021	76.1	C4	AA	AA	AA	AA	AA	AA	AA	AA	AA	AA	AA	AA	AA	AA	AA	--	BB	AA	AA	AA	AA	AA	AA	AA	AA	AA	AA	AA	AA	AA	AA	AB	AA	AA	AA	AA	AB	AA	AA	AA	AA	AA	AA	AA	AA
1492	43192	Bn-scaff_19170_1-p817905	76.1	C4	BB	BB	BB	BB	BB	BB	BB	BB	BB	BB	BB	BB	BB	BB	BB	--	AA	BB	BB	BB	BB	BB	BB	BB	BB	BB	BB	BB	BB	BB	BB	AB	BB	BB	BB	BB	AB	BB	BB	BB	BB	BB	BB	BB	BB
1493	43194	Bn-scaff_19170_1-p818967	76.1	C4	AA	AA	AA	AA	AA	AA	AA	AA	AA	AA	AA	AA	AA	AA	AA	BB	BB	AB	--	AA	AA	AA	AA	AA	AA	AA	AA	AA	AA	AA	AA	AB	AA	AA	AA	AA	AB	AA	AA	AA	AA	AA	AA	AA	AA
1494	43195	Bn-scaff_19170_1-p820704	76.1	C4	BB	BB	BB	BB	BB	BB	BB	BB	BB	BB	BB	BB	BB	BB	BB	--	AA	BB	BB	BB	BB	BB	BB	BB	BB	BB	BB	BB	BB	BB	BB	AB	BB	BB	BB	BB	AB	BB	BB	BB	BB	BB	BB	BB	BB
1495	43196	Bn-scaff_19170_1-p829081	76.1	C4	AA	AA	AA	AA	AA	AA	AA	AA	AA	AA	AA	AA	AA	AA	AA	--	BB	AA	AA	AA	AA	AA	AA	AA	AA	AA	AA	AA	AA	AA	AA	AB	AA	AA	AA	AA	AB	AA	AA	AA	AA	AA	AA	AA	AA
1496	43198	Bn-scaff_19170_1-p846477	76.1	C4	AA	AA	AA	AA	AA	AA	AA	AA	AA	AA	AA	AA	AA	AA	AA	--	BB	AA	AA	AA	AA	AA	AA	AA	AA	AA	AA	AA	AA	AA	AA	AB	AA	AA	AA	AA	AB	AA	AA	AA	AA	AA	AA	AA	AA
1497	43199	Bn-scaff_19170_1-p868433	76.1	C4	BB	BB	BB	BB	BB	BB	BB	BB	BB	BB	BB	BB	BB	BB	BB	--	AA	BB	BB	BB	BB	BB	BB	BB	BB	BB	BB	BB	BB	BB	BB	AB	BB	BB	BB	BB	AB	BB	BB	BB	BB	BB	BB	BB	BB
1498	43201	Bn-scaff_19170_1-p889183	76.1	C4	AA	AA	AA	AA	AA	AA	AA	AA	AA	AA	AA	AA	AA	AA	AA	--	BB	AA	AA	AA	AA	AA	AA	AA	AA	AA	AA	AA	AA	AA	AA	AB	AA	AA	AA	AA	AB	AA	AA	AA	AA	AA	AA	AA	AA
1499	43206	Bn-scaff_19170_1-p903429	76.1	C4	AA	AA	AA	AA	AA	AA	AA	AA	AA	AA	AA	AA	AA	AA	AA	--	BB	AA	AA	AA	AA	AA	AA	AA	AA	AA	AA	AA	AA	AA	AA	AB	AA	AA	AA	AA	AB	AA	AA	AA	AA	AA	AA	AA	AA
1500	43207	Bn-scaff_19170_1-p903548	76.1	C4	BB	BB	BB	BB	BB	BB	BB	BB	BB	BB	BB	BB	BB	BB	BB	--	AA	BB	BB	BB	BB	BB	BB	BB	BB	BB	BB	BB	BB	BB	BB	AB	BB	BB	BB	BB	AB	BB	BB	BB	BB	BB	BB	BB	BB
1501	43210	Bn-scaff_19170_1-p935331	76.1	C4	AA	AA	AA	AA	AA	AA	AA	AA	AA	AA	AA	AA	AA	AA	AA	AB	BB	AA	AB	--	AA	AA	AA	AA	AA	AA	AA	AA	AA	AA	AA	AB	AA	AA	AA	AA	AB	AA	AA	AA	AA	AA	AA	AA	AA
1502	43211	Bn-scaff_19170_1-p958755	76.1	C4	BB	BB	BB	BB	BB	BB	BB	BB	BB	BB	BB	BB	BB	BB	BB	--	AA	BB	BB	BB	BB	BB	BB	BB	BB	BB	BB	BB	BB	BB	BB	AB	BB	BB	BB	BB	AB	BB	BB	BB	BB	BB	BB	BB	BB
1503	43212	Bn-scaff_19170_1-p970656	76.1	C4	BB	BB	BB	BB	BB	BB	BB	BB	BB	BB	BB	BB	BB	BB	BB	--	AA	BB	BB	BB	BB	BB	BB	BB	BB	BB	BB	BB	BB	BB	BB	AB	BB	BB	BB	BB	AB	BB	BB	BB	BB	BB	BB	BB	BB
1504	43213	Bn-scaff_19170_1-p971658	76.1	C4	AA	AA	AA	AA	AA	AA	AA	AA	AA	AA	AA	AA	AA	AA	AA	--	BB	AA	AA	AA	AA	AA	AA	AA	AA	AA	AA	AA	AA	AA	AA	AB	AA	AA	AA	AA	AB	AA	AA	AA	AA	AA	AA	AA	AA
1505	43214	Bn-scaff_19170_1-p979816	76.1	C4	AA	AA	AA	AA	AA	AA	AA	AA	AA	AA	AA	AA	AA	AA	AA	--	BB	AA	AA	AA	AA	AA	AA	AA	AA	AA	AA	AA	AA	AA	AA	AB	AA	AA	AA	AA	AB	AA	AA	AA	AA	AA	AA	AA	AA
1506	43215	Bn-scaff_19170_1-p980172	76.1	C4	AA	AA	AA	AA	AA	AA	AA	AA	AA	AA	AA	AA	AA	AA	AA	--	BB	AA	AA	AA	AA	AA	AA	AA	AA	AA	AA	AA	AA	AA	AA	AB	AA	AA	AA	AA	AB	AA	AA	AA	AA	AA	AA	AA	AA
1507	43216	Bn-scaff_19170_1-p980348	76.1	C4	BB	BB	BB	BB	BB	BB	BB	BB	BB	BB	BB	BB	BB	BB	BB	--	AA	BB	BB	BB	BB	BB	BB	BB	BB	BB	BB	BB	BB	BB	BB	AB	BB	BB	BB	BB	AB	BB	BB	BB	BB	BB	BB	BB	BB
1508	43217	Bn-scaff_19170_1-p981265	76.1	C4	BB	BB	BB	BB	BB	BB	BB	BB	BB	BB	BB	BB	BB	BB	BB	BB	AA	BB	BB	BB	BB	BB	BB	BB	BB	BB	BB	BB	BB	BB	BB	AB	BB	BB	BB	BB	AB	BB	BB	BB	BB	BB	BB	BB	BB
1509	43218	Bn-scaff_19170_1-p981636	76.1	C4	AA	AA	AA	AA	AA	AA	AA	AA	AA	AA	AA	AA	AA	AA	AA	--	BB	AA	AA	AA	AA	AA	AA	AA	AA	AA	AA	AA	AA	AA	AA	AB	AA	AA	AA	AA	AB	AA	AA	AA	AA	AA	AA	AA	AA
1510	43219	Bn-scaff_19170_1-p981757	76.1	C4	AA	AA	AA	AA	AA	AA	AA	AA	AA	AA	AA	AA	AA	AA	AA	BB	BB	AA	BB	AA	AA	AA	AA	AA	AA	AA	AA	AA	AA	AA	AA	AB	AA	AA	AA	AA	AB	AA	AA	AA	AA	AA	AA	AA	AA
1511	43223	Bn-scaff_19170_1-p995397	76.1	C4	BB	BB	BB	BB	BB	BB	BB	BB	BB	BB	BB	BB	BB	BB	BB	BB	AA	BB	BB	BB	BB	BB	BB	BB	BB	BB	BB	BB	BB	BB	BB	AB	BB	BB	BB	BB	AB	BB	BB	BB	BB	BB	BB	BB	BB
1512	43721	Bn-scaff_19253_1-p491418	76.1	C4	BB	BB	BB	BB	BB	BB	AA	BB	BB	BB	BB	BB	BB	BB	BB	--	AB	BB	BB	BB	BB	BB	BB	BB	BB	BB	BB	BB	BB	BB	BB	BB	BB	BB	BB	BB	BB	BB	BB	BB	BB	BB	BB	BB	BB
1513	43723	Bn-scaff_19253_1-p502560	76.1	C4	AA	AA	AA	AA	AA	AA	BB	AA	AA	AA	AA	AA	AA	AA	AA	--	BB	AA	AA	AA	AA	AA	AA	AA	AA	AA	AA	AA	AA	AA	AA	AA	AA	AA	AA	AA	AA	AA	AA	AA	AA	AA	AA	AA	AA
1514	43724	Bn-scaff_19253_1-p508037	76.1	C4	AA	AA	AA	AA	AA	AA	AB	AA	AA	AA	AA	AA	AA	AA	AA	BB	AB	AA	AA	AA	AA	AA	AA	AA	AA	AA	AA	AA	AA	AA	AA	AA	AA	AA	AA	AA	AA	AA	AA	AA	AA	AA	AA	AA	AA
1515	43725	Bn-scaff_19253_1-p508042	76.1	C4	BB	BB	BB	BB	BB	BB	AA	BB	BB	BB	BB	BB	BB	BB	BB	--	AB	BB	BB	BB	BB	BB	BB	BB	BB	BB	BB	BB	BB	BB	BB	BB	BB	BB	BB	BB	BB	BB	BB	BB	BB	BB	BB	BB	BB
1516	43728	Bn-scaff_19253_1-p512688	76.1	C4	BB	BB	BB	BB	BB	BB	AA	BB	BB	BB	BB	BB	BB	BB	BB	--	AA	BB	BB	BB	BB	BB	BB	BB	BB	BB	BB	BB	BB	BB	BB	BB	BB	BB	BB	BB	BB	BB	BB	BB	BB	BB	BB	BB	BB
1517	43729	Bn-scaff_19253_1-p513020	76.1	C4	AA	AA	AA	AA	AA	AA	BB	AA	AA	AA	AA	AA	AA	AA	AA	--	BB	AA	AA	AA	AA	AA	AA	AA	AA	AA	AA	AA	AA	AA	AA	AA	AA	AA	AA	AA	AA	AA	AA	AA	AA	AA	AA	AA	AA
1518	43730	Bn-scaff_19253_1-p513100	76.1	C4	BB	BB	BB	BB	BB	BB	AA	BB	BB	BB	BB	BB	BB	BB	BB	--	AA	BB	BB	BB	BB	BB	BB	BB	BB	BB	BB	BB	BB	BB	BB	BB	BB	BB	BB	BB	BB	BB	BB	BB	BB	BB	BB	BB	BB
1519	43744	Bn-scaff_19253_1-p524896	76.1	C4	BB	BB	BB	BB	BB	BB	AA	BB	BB	BB	BB	BB	BB	BB	BB	--	AA	BB	BB	BB	BB	BB	BB	BB	BB	BB	BB	BB	BB	BB	BB	BB	BB	BB	BB	BB	BB	BB	BB	BB	BB	BB	BB	BB	BB
1520	43745	Bn-scaff_19253_1-p525969	76.1	C4	AA	AA	AA	AA	AA	AA	BB	AA	AA	AA	AA	AA	AA	AA	AA	--	BB	AA	AA	AA	AA	AA	AA	AA	AA	AA	AA	AA	AA	AA	AA	AA	AA	AA	AA	AA	AA	AA	AA	AA	AA	AA	AA	AA	AA
1521	43746	Bn-scaff_19253_1-p526277	76.1	C4	BB	BB	BB	BB	BB	BB	AA	BB	BB	BB	BB	BB	BB	BB	BB	--	AA	BB	BB	BB	BB	BB	BB	BB	BB	BB	BB	BB	BB	BB	BB	BB	BB	BB	BB	BB	BB	BB	BB	BB	BB	BB	BB	BB	BB
1522	43749	Bn-scaff_19253_1-p531831	76.1	C4	AA	AA	AA	AA	AA	AA	AA	AA	AA	AA	AA	AA	AA	AA	AA	--	AB	AA	AA	AA	AA	AA	AA	AA	AA	AA	AA	AA	AA	AA	AA	AA	AA	AA	AA	AA	AA	AA	AA	AA	AA	AA	AA	AA	AA
1523	43750	Bn-scaff_19253_1-p532208	76.1	C4	AA	AA	AA	AA	AA	AA	BB	AA	AA	AA	AA	AA	AA	AA	AA	--	BB	AA	AA	AA	AA	AA	AA	AA	AA	AA	AA	AA	AA	AA	AA	AA	AA	AA	AA	AA	AA	AA	AA	AA	AA	AA	AA	AA	AA
1524	43753	Bn-scaff_19253_1-p535009	76.1	C4	AA	AA	AA	AA	AA	AA	BB	AA	AA	AA	AA	AA	AA	AA	AA	--	BB	AA	BB	AA	AA	AA	AA	AA	AA	AA	AA	AA	AA	AA	AA	AA	AA	AA	AA	AA	AA	AA	AA	AA	AA	AA	AA	AA	AA
1525	43755	Bn-scaff_19253_1-p542639	76.1	C4	BB	BB	BB	BB	BB	BB	AA	BB	BB	BB	BB	BB	BB	BB	BB	--	AA	BB	BB	BB	BB	BB	BB	BB	BB	BB	BB	BB	BB	BB	BB	AB	BB	BB	BB	BB	AB	BB	BB	BB	BB	BB	BB	BB	BB
1526	43761	Bn-scaff_19253_1-p553849	76.1	C4	AA	AA	AA	AA	AA	AA	AA	AA	AA	AA	AA	AA	AA	AA	AA	--	BB	AA	AA	AA	AA	AA	AA	AA	AA	AA	AA	AA	AA	AA	AA	AA	AA	AA	AA	AA	AA	AA	AA	AA	AA	AA	AA	AA	AA
1527	43763	Bn-scaff_19253_1-p555473	76.1	C4	AA	AA	AA	AA	AA	AA	BB	AA	AA	AA	AA	AA	AA	AA	AA	BB	BB	AA	AB	AA	AA	AA	AA	AA	AA	AA	AA	AA	AA	AA	AA	AB	AA	AA	AA	AA	AB	AA	AA	AA	AA	AA	AA	AA	AA
1528	43764	Bn-scaff_19253_1-p555515	76.1	C4	BB	BB	BB	BB	BB	BB	AA	BB	BB	BB	BB	BB	BB	BB	BB	--	AA	BB	BB	BB	BB	BB	BB	BB	BB	BB	BB	BB	BB	BB	BB	AB	BB	BB	BB	BB	AB	BB	BB	BB	BB	BB	BB	BB	BB
1529	43766	Bn-scaff_19253_1-p558238	76.1	C4	BB	BB	BB	BB	BB	BB	BB	BB	BB	BB	BB	BB	BB	BB	BB	--	AA	BB	BB	BB	BB	BB	BB	BB	BB	BB	BB	BB	BB	BB	BB	AA	BB	BB	BB	BB	AA	BB	BB	BB	BB	BB	BB	BB	BB
1530	43768	Bn-scaff_19253_1-p560044	76.1	C4	AA	AA	AA	AA	AA	AA	AA	AA	AA	AA	AA	AA	AA	AA	AA	--	BB	AA	AA	AA	AA	AA	AA	AA	AA	AA	AA	AA	AA	AA	AA	AB	AA	AA	AA	AA	AB	AA	AA	AA	AA	AA	AA	AA	AA
1531	43769	Bn-scaff_19253_1-p560484	76.1	C4	BB	BB	BB	BB	BB	BB	BB	BB	BB	BB	BB	BB	BB	BB	BB	--	AA	BB	BB	BB	BB	BB	BB	BB	BB	BB	BB	BB	BB	BB	BB	AB	BB	BB	BB	BB	AB	BB	BB	BB	BB	BB	BB	BB	BB
1532	43770	Bn-scaff_19253_1-p561362	76.1	C4	AA	AA	AA	AA	AA	AA	AA	AA	AA	AA	AA	AA	AA	AA	AA	--	BB	AA	AA	AA	AA	AA	AA	AA	AA	AA	AA	AA	AA	AA	AA	AB	AA	AA	AA	AA	AB	AA	AA	AA	AA	AA	AA	AA	AA
1533	43773	Bn-scaff_19253_1-p562157	76.1	C4	BB	BB	BB	BB	BB	BB	BB	BB	BB	BB	BB	BB	BB	BB	BB	--	AA	BB	BB	BB	BB	BB	BB	BB	BB	BB	BB	BB	BB	BB	BB	BB	BB	BB	BB	BB	BB	BB	BB	BB	BB	BB	BB	BB	BB
1534	43774	Bn-scaff_19253_1-p562926	76.1	C4	BB	BB	BB	BB	BB	BB	BB	BB	BB	BB	BB	BB	BB	BB	BB	--	AA	BB	BB	BB	BB	BB	BB	BB	BB	BB	BB	BB	BB	BB	BB	AB	BB	BB	BB	BB	AB	BB	BB	BB	BB	BB	BB	BB	BB
1535	43775	Bn-scaff_19253_1-p564266	76.1	C4	BB	BB	BB	BB	BB	BB	BB	BB	BB	BB	BB	BB	BB	BB	BB	--	AA	BB	BB	BB	BB	BB	BB	BB	BB	BB	BB	BB	BB	BB	BB	AB	BB	BB	BB	BB	AB	BB	BB	BB	BB	BB	BB	BB	BB
1536	43777	Bn-scaff_19253_1-p564733	76.1	C4	BB	BB	BB	BB	BB	BB	BB	BB	BB	BB	BB	BB	BB	BB	BB	--	AA	BB	BB	BB	BB	BB	BB	BB	BB	BB	BB	BB	BB	BB	BB	AB	BB	BB	BB	BB	AB	BB	BB	BB	BB	BB	BB	BB	BB
1537	43778	Bn-scaff_19253_1-p565506	76.1	C4	BB	BB	BB	BB	BB	BB	BB	BB	BB	BB	BB	BB	BB	BB	BB	--	AA	BB	BB	BB	BB	BB	BB	BB	BB	BB	BB	BB	BB	BB	BB	AB	BB	BB	BB	BB	AB	BB	BB	BB	BB	BB	BB	BB	BB
1538	43779	Bn-scaff_19253_1-p565597	76.1	C4	AA	AA	AA	AA	AA	AA	AA	AA	AA	AA	AA	AA	AA	AA	AA	--	BB	AA	AA	AA	AA	AA	AA	AA	AA	AA	AA	AA	AA	AA	AA	AB	AA	AA	AA	AA	AB	AA	AA	AA	AA	AA	AA	AA	AA
1539	43781	Bn-scaff_19253_1-p566218	76.1	C4	AA	AA	AA	AA	AA	AA	AA	AA	AA	AA	AA	AA	AA	AA	AA	--	BB	AA	AA	AA	AA	AA	AA	AA	AA	AA	AA	AA	AA	AA	AA	AB	AA	AA	AA	AA	AB	AA	AA	AA	AA	AA	AA	AA	AA
1540	43782	Bn-scaff_19253_1-p566241	76.1	C4	AA	AA	AA	AA	AA	AA	AA	AA	AA	AA	AA	AA	AA	AA	AA	--	BB	AA	AA	AA	AA	AA	AA	AA	AA	AA	AA	AA	AA	AA	AA	AB	AA	AA	AA	AA	AB	AA	AA	AA	AA	AA	AA	AA	AA
1541	43783	Bn-scaff_19253_1-p567175	76.1	C4	BB	BB	BB	BB	BB	BB	BB	BB	BB	BB	BB	BB	BB	BB	BB	--	AA	BB	BB	AB	BB	BB	BB	BB	BB	BB	BB	BB	BB	BB	BB	AB	BB	BB	BB	BB	AB	BB	BB	BB	BB	BB	BB	BB	BB
1542	43784	Bn-scaff_19253_1-p567237	76.1	C4	AA	AA	AA	AA	AA	AA	AA	AA	AA	AA	AA	AA	AA	AA	AA	--	BB	AA	AA	AA	AA	AA	AA	AA	AA	AA	AA	AA	AA	AA	AA	AB	AA	AA	AA	AA	AB	AA	AA	AA	AA	AA	AA	AA	AA
1543	43786	Bn-scaff_19253_1-p567494	76.1	C4	BB	BB	BB	BB	BB	BB	BB	BB	BB	BB	BB	BB	BB	BB	BB	--	AA	BB	BB	BB	BB	BB	BB	BB	BB	BB	BB	BB	BB	BB	BB	AB	BB	BB	BB	BB	AB	BB	BB	BB	BB	BB	BB	BB	BB
1544	43788	Bn-scaff_19253_1-p574363	76.1	C4	BB	BB	BB	BB	BB	BB	BB	BB	BB	BB	BB	BB	BB	BB	BB	--	AA	BB	BB	BB	BB	BB	BB	BB	BB	BB	BB	BB	BB	BB	BB	BB	BB	BB	BB	BB	BB	BB	BB	BB	BB	BB	BB	BB	BB
1545	43789	Bn-scaff_19253_1-p574611	76.1	C4	AA	AA	AA	AA	AA	AA	AA	AA	AA	AA	AA	AA	AA	AA	AA	--	BB	AA	AA	AA	AA	AA	AA	AA	AA	AA	AA	AA	AA	AA	AA	AB	AA	AA	AA	AA	AB	AA	AA	AA	AA	AA	AA	AA	AA
1546	43790	Bn-scaff_19253_1-p583540	76.1	C4	BB	BB	BB	BB	BB	BB	BB	BB	BB	BB	BB	BB	BB	BB	BB	--	AA	BB	BB	BB	BB	BB	BB	BB	BB	BB	BB	BB	BB	BB	BB	BB	BB	BB	BB	BB	BB	BB	BB	BB	BB	BB	BB	BB	BB
1547	43791	Bn-scaff_19253_1-p586366	76.1	C4	AA	AA	AA	AA	AA	AA	AA	AA	AA	AA	AA	AA	AA	AA	AA	--	BB	AA	AA	AA	AA	AA	AA	AA	AA	AA	AA	AA	AA	AA	AA	AB	AA	AA	AA	AA	AB	AA	AA	AA	AA	AA	AA	AA	AA
1548	43792	Bn-scaff_19253_1-p587143	76.1	C4	AA	AA	AA	AA	AA	AA	AA	AA	AA	AA	AA	AA	AA	AA	AA	--	BB	AA	AA	AA	AA	AA	AA	AA	AA	AA	AA	AA	AA	AA	AA	AB	AA	AA	AA	AA	AB	AA	AA	AA	AA	AA	AA	AA	AA
1549	43795	Bn-scaff_19253_1-p594187	76.1	C4	BB	BB	BB	BB	BB	BB	BB	BB	BB	BB	BB	BB	BB	BB	BB	--	AA	BB	BB	BB	BB	BB	BB	BB	BB	BB	BB	BB	BB	BB	BB	AB	BB	BB	BB	BB	AB	BB	BB	BB	BB	BB	BB	BB	BB
1550	43796	Bn-scaff_19253_1-p594360	76.1	C4	BB	BB	BB	BB	BB	BB	BB	BB	BB	BB	BB	BB	BB	BB	BB	--	AA	BB	BB	BB	BB	BB	BB	BB	BB	BB	BB	BB	BB	BB	BB	AB	BB	BB	BB	BB	AB	BB	BB	BB	BB	BB	BB	BB	BB
1551	43797	Bn-scaff_19253_1-p596949	76.1	C4	BB	BB	BB	BB	BB	BB	BB	BB	BB	BB	BB	BB	BB	BB	BB	--	AA	BB	BB	BB	BB	BB	BB	BB	BB	BB	BB	BB	BB	BB	BB	AB	BB	BB	BB	BB	AB	BB	BB	BB	BB	BB	BB	BB	BB
1552	43798	Bn-scaff_19253_1-p597893	76.1	C4	AA	AA	AA	AA	AA	AA	AA	AA	AA	AA	AA	AA	AA	AA	AA	--	BB	AA	AA	AA	AA	AA	AA	AA	AA	AA	AA	AA	AA	AA	AA	AB	AA	AA	AA	AA	AB	AA	AA	AA	AA	AA	AA	AA	AA
1553	43799	Bn-scaff_19253_1-p599480	76.1	C4	BB	BB	BB	BB	BB	BB	BB	BB	BB	BB	BB	BB	BB	BB	BB	--	AA	BB	BB	BB	BB	BB	BB	BB	BB	BB	BB	BB	BB	BB	BB	BB	BB	BB	BB	BB	BB	BB	BB	BB	BB	BB	BB	BB	BB
1554	43800	Bn-scaff_19253_1-p600747	76.1	C4	AA	AA	AA	AA	AA	AA	AA	AA	AA	AA	AA	AA	AA	AA	AA	--	BB	AA	AA	AA	AA	AA	AA	AA	AA	AA	AA	AA	AA	AA	AA	AB	AA	AA	AA	AA	AB	AA	AA	AA	AA	AA	AA	AA	AA
1555	43801	Bn-scaff_19253_1-p601140	76.1	C4	AA	AA	AA	AA	AA	AA	AA	AA	AA	AA	AA	AA	AA	AA	AA	--	BB	AA	AA	AA	AA	AA	AA	AA	AA	AA	AA	AA	AA	AA	AA	AB	AA	AA	AA	AA	AB	AA	AA	AA	AA	AA	AA	AA	AA
1556	43806	Bn-scaff_19253_1-p627873	76.1	C4	AA	AA	AA	AA	AA	AA	AA	AA	AA	AA	AA	AA	AA	AA	AA	--	BB	AA	AA	AA	AA	AA	AA	AA	AA	AA	AA	AA	AA	AA	AA	AB	AA	AA	AA	AA	AB	AA	AA	AA	AA	AA	AA	AA	AA
1557	43808	Bn-scaff_19253_1-p630125	76.1	C4	BB	BB	BB	BB	BB	BB	BB	BB	BB	BB	BB	BB	BB	BB	BB	--	AA	BB	BB	BB	BB	BB	BB	BB	BB	BB	BB	BB	BB	BB	BB	AB	BB	BB	BB	BB	AB	BB	BB	BB	BB	BB	BB	BB	BB
1558	43809	Bn-scaff_19253_1-p630356	76.1	C4	AA	AA	AA	AA	AA	AA	AA	AA	AA	AA	AA	AA	AA	AA	AA	--	BB	AA	AA	AA	AA	AA	AA	AA	AA	AA	AA	AA	AA	AA	AA	AB	AA	AA	AA	AA	AB	AA	AA	AA	AA	AA	AA	AA	AA
1559	43810	Bn-scaff_19253_1-p630622	76.1	C4	AA	AA	AA	AA	AA	AA	AA	AA	AA	AA	AA	AA	AA	AA	AA	--	BB	AA	AA	AA	AA	AA	AA	AA	AA	AA	AA	AA	AA	AA	AA	AA	AA	AA	AA	AA	AA	AA	AA	AA	AA	AA	AA	AA	AA
1560	44052	Bn-scaff_19575_1-p161081	76.1	C4	BB	BB	BB	BB	BB	BB	BB	BB	BB	BB	BB	BB	BB	BB	BB	--	AA	BB	BB	BB	BB	BB	BB	BB	BB	BB	BB	BB	BB	BB	BB	AB	BB	BB	BB	BB	AB	BB	BB	BB	BB	BB	BB	BB	BB
1561	44053	Bn-scaff_19575_1-p161252	76.1	C4	BB	BB	BB	BB	BB	AA	BB	BB	BB	BB	BB	BB	BB	BB	BB	AB	--	BB	AB	BB	BB	BB	BB	BB	BB	BB	BB	BB	BB	BB	BB	AB	BB	BB	BB	BB	AB	BB	BB	BB	BB	BB	BB	BB	BB
1562	44054	Bn-scaff_19575_1-p162800	76.1	C4	BB	BB	BB	BB	BB	BB	BB	BB	BB	BB	BB	BB	BB	BB	BB	--	AA	BB	BB	BB	BB	BB	BB	BB	BB	BB	BB	BB	BB	BB	BB	AB	BB	BB	BB	BB	AB	BB	BB	BB	BB	BB	BB	BB	BB
1563	44057	Bn-scaff_19575_1-p175190	76.1	C4	BB	BB	BB	BB	BB	BB	BB	BB	BB	BB	BB	BB	BB	BB	BB	--	AA	BB	BB	BB	BB	BB	BB	BB	BB	BB	BB	BB	BB	BB	BB	AB	BB	BB	BB	BB	AB	BB	BB	BB	BB	BB	BB	BB	BB
1564	44058	Bn-scaff_19575_1-p176171	76.1	C4	BB	BB	BB	BB	BB	BB	BB	BB	BB	BB	BB	BB	BB	BB	BB	--	AA	BB	BB	BB	BB	BB	BB	BB	BB	BB	BB	BB	BB	BB	BB	AB	BB	BB	BB	BB	AB	BB	BB	BB	BB	BB	BB	BB	BB
1565	44059	Bn-scaff_19575_1-p176857	76.1	C4	AA	AA	AA	AA	AA	AA	AA	AA	AA	AA	AA	AA	AA	AA	AA	--	BB	AA	AA	AA	AA	AA	AA	AA	AA	AA	AA	AA	AA	AA	AA	AB	AA	AA	AA	AA	AB	AA	AA	AA	AA	AA	AA	AA	AA
1566	44060	Bn-scaff_19575_1-p177175	76.1	C4	AA	AA	AA	AA	AA	AA	AA	AA	AA	AA	AA	AA	AA	AA	AA	--	BB	AA	AA	AA	AA	AA	AA	AA	AA	AA	AA	AA	AA	AA	AA	AB	AA	AA	AA	AA	AB	AA	AA	AA	AA	AA	AA	AA	AA
1567	44061	Bn-scaff_19575_1-p177261	76.1	C4	AA	AA	AA	AA	AA	AA	AA	AA	AA	AA	AA	AA	AA	AA	AA	--	BB	AA	AA	AA	AA	AA	AA	AA	AA	AA	AA	AA	AA	AA	AA	AB	AA	AA	AA	AA	AB	AA	AA	AA	AA	AA	AA	AA	AA
1568	44065	Bn-scaff_19575_1-p201064	76.1	C4	BB	BB	BB	BB	BB	BB	BB	BB	BB	BB	BB	BB	BB	BB	BB	--	AA	BB	BB	BB	BB	BB	BB	BB	BB	BB	BB	BB	BB	BB	BB	BB	BB	BB	BB	BB	BB	BB	BB	BB	BB	BB	BB	BB	BB
1569	44066	Bn-scaff_19575_1-p201844	76.1	C4	BB	AA	BB	BB	BB	BB	AA	BB	AA	BB	BB	BB	BB	BB	BB	--	AA	BB	BB	BB	BB	BB	BB	BB	BB	BB	BB	BB	BB	BB	BB	AB	BB	BB	BB	BB	AB	BB	BB	BB	BB	BB	BB	BB	BB
1570	44067	Bn-scaff_19575_1-p202114	76.1	C4	AA	AA	AA	AA	AA	AA	AA	AA	AA	AA	AA	AA	AA	AA	AA	--	BB	AA	AA	AA	AA	AA	AA	AA	AA	AA	AA	AA	AA	AA	AA	AB	AA	AA	AA	AA	AB	AA	AA	AA	AA	AA	AA	AA	AA
1571	44070	Bn-scaff_19575_1-p203193	76.1	C4	AA	AA	AA	AA	AA	AA	AA	AA	AA	AA	AA	AA	AA	AA	AA	--	BB	AA	AA	AA	AA	AA	AA	AA	AA	AA	AA	AA	AA	AA	AA	AB	AA	AA	AA	AA	AB	AA	AA	AA	AA	AA	AA	AA	AA
1572	44072	Bn-scaff_19575_1-p203971	76.1	C4	AA	AA	AA	AA	AA	AA	AA	AA	AA	AA	AA	AA	AA	AA	AA	--	BB	AA	AA	AA	AA	AA	AA	AA	AA	AA	AA	AA	AA	AA	AA	AB	AA	AA	AA	AA	AB	AA	AA	AA	AA	AA	AA	AA	AA
1573	44073	Bn-scaff_19575_1-p204636	76.1	C4	BB	BB	BB	BB	BB	BB	BB	BB	BB	BB	BB	BB	BB	BB	BB	--	AA	BB	BB	BB	BB	BB	BB	BB	BB	BB	BB	BB	BB	BB	BB	AB	BB	BB	BB	BB	AB	BB	BB	BB	BB	BB	BB	BB	BB
1574	44074	Bn-scaff_19575_1-p204750	76.1	C4	BB	BB	BB	BB	BB	BB	BB	BB	BB	BB	BB	BB	BB	BB	BB	--	AA	BB	BB	BB	BB	BB	BB	BB	BB	BB	BB	BB	BB	BB	BB	AB	BB	BB	BB	BB	AB	BB	BB	BB	BB	BB	BB	BB	BB
1575	44075	Bn-scaff_19575_1-p205275	76.1	C4	BB	BB	BB	BB	BB	BB	BB	BB	BB	BB	BB	BB	BB	BB	BB	--	AA	BB	BB	BB	BB	BB	BB	BB	BB	BB	BB	BB	BB	BB	BB	AB	BB	BB	BB	BB	AB	BB	BB	BB	BB	BB	BB	BB	BB
1576	44076	Bn-scaff_19575_1-p206170	76.1	C4	BB	BB	BB	BB	BB	BB	BB	BB	BB	BB	BB	BB	BB	BB	BB	--	AA	BB	BB	BB	BB	BB	BB	BB	BB	BB	BB	BB	BB	BB	BB	AB	BB	BB	BB	BB	AB	BB	BB	BB	BB	BB	BB	BB	BB
1577	44080	Bn-scaff_19575_1-p210044	76.1	C4	AA	AA	AA	AA	AA	AA	AA	AA	AA	AA	AA	AA	AA	AA	AA	--	BB	AA	AA	AA	AA	AA	AA	AA	AA	AA	AA	AA	AA	AA	AA	AB	AA	AA	AA	AA	AB	AA	AA	AA	AA	AA	AA	AA	AA
1578	44081	Bn-scaff_19575_1-p213063	76.1	C4	BB	BB	BB	BB	BB	BB	BB	BB	BB	BB	BB	BB	BB	BB	BB	--	AA	BB	BB	BB	BB	BB	BB	BB	BB	BB	BB	BB	BB	BB	BB	BB	BB	BB	BB	BB	BB	BB	BB	BB	BB	BB	BB	BB	BB
1579	44082	Bn-scaff_19575_1-p214321	76.1	C4	BB	BB	BB	BB	BB	BB	BB	BB	BB	BB	BB	BB	BB	BB	BB	--	AA	BB	BB	BB	BB	BB	BB	BB	BB	BB	BB	BB	BB	BB	BB	AB	BB	BB	BB	BB	AB	BB	BB	BB	BB	BB	BB	BB	BB
1580	44084	Bn-scaff_19575_1-p214886	76.1	C4	BB	BB	BB	BB	BB	BB	BB	BB	BB	BB	BB	BB	BB	BB	BB	--	AA	BB	BB	BB	BB	BB	BB	BB	BB	BB	BB	BB	BB	BB	BB	AB	BB	BB	BB	BB	AB	BB	BB	BB	BB	BB	BB	BB	BB
1581	44085	Bn-scaff_19575_1-p216122	76.1	C4	BB	BB	BB	BB	BB	BB	BB	BB	BB	BB	BB	BB	BB	BB	BB	--	AA	BB	BB	BB	BB	BB	BB	BB	BB	BB	BB	BB	BB	BB	BB	AB	BB	BB	BB	BB	AB	BB	BB	BB	BB	BB	BB	BB	BB
1582	44086	Bn-scaff_19575_1-p216250	76.1	C4	BB	BB	BB	BB	BB	BB	BB	BB	BB	BB	BB	BB	BB	BB	BB	--	AA	BB	BB	BB	BB	BB	BB	BB	BB	BB	BB	BB	BB	BB	BB	AB	BB	BB	BB	BB	AB	BB	BB	BB	BB	BB	BB	BB	BB
1583	44087	Bn-scaff_19575_1-p217398	76.1	C4	AA	AA	AA	AA	AA	AA	AA	AA	AA	AA	AA	AA	AA	AA	AA	--	BB	AA	AA	AA	AA	AA	AA	AA	AA	AA	AA	AA	AA	AA	AA	AB	AA	AA	AA	AA	AB	AA	AA	AA	AA	AA	AA	AA	AA
1584	44088	Bn-scaff_19575_1-p217629	76.1	C4	AA	AA	AA	AA	AA	AA	AA	AA	AA	AA	AA	AA	AA	AA	AA	--	BB	AA	AA	AA	AA	AA	AA	AA	AA	AA	AA	AA	AA	AA	AA	AB	AA	AA	AA	AA	AB	AA	AA	AA	AA	AA	AA	AA	AA
1585	44089	Bn-scaff_19575_1-p218310	76.1	C4	AA	AA	AA	AA	AA	AA	AA	AA	AA	AA	AA	AA	AA	AA	AA	--	BB	AA	AA	AA	AA	AA	AA	AA	AA	AA	AA	AA	AA	AA	AA	AB	AA	AA	AA	AA	AB	AA	AA	AA	AA	AA	AA	AA	AA
1586	44093	Bn-scaff_19575_1-p226578	76.1	C4	BB	BB	BB	BB	BB	BB	BB	BB	BB	BB	BB	BB	BB	BB	BB	--	AA	BB	BB	BB	BB	BB	BB	BB	BB	BB	BB	BB	BB	BB	BB	AB	BB	BB	BB	BB	AB	BB	BB	BB	BB	BB	BB	BB	BB
1587	44095	Bn-scaff_19575_1-p227553	76.1	C4	BB	BB	BB	BB	BB	BB	BB	BB	BB	BB	BB	BB	BB	BB	BB	--	AA	BB	BB	BB	BB	BB	BB	BB	BB	BB	BB	BB	BB	BB	BB	BB	BB	BB	BB	BB	BB	BB	BB	BB	BB	BB	BB	BB	BB
1588	44096	Bn-scaff_19575_1-p227731	76.1	C4	AA	AA	AA	AA	AA	AA	AA	AA	AA	AA	AA	AA	AA	AA	AA	--	BB	AA	AA	AA	AA	AA	AA	AA	AA	AA	AA	AA	AA	AA	AA	AB	AA	AA	AA	AA	AB	AA	AA	AA	AA	AA	AA	AA	AA
1589	44097	Bn-scaff_19575_1-p227904	76.1	C4	BB	BB	BB	BB	BB	BB	BB	BB	BB	BB	BB	BB	BB	BB	BB	--	AA	BB	BB	BB	BB	BB	BB	BB	BB	BB	BB	BB	BB	BB	BB	AB	BB	BB	BB	BB	AB	BB	BB	BB	BB	BB	BB	BB	BB
1590	44098	Bn-scaff_19575_1-p228100	76.1	C4	AA	AA	AA	AA	AA	AA	AA	AA	AA	AA	AA	AA	AA	AA	AA	--	BB	AA	AA	AA	AA	AA	AA	AA	AA	AA	AA	AA	AA	AA	AA	AB	AA	AA	AA	AA	AB	AA	AA	AA	AA	AA	AA	AA	AA
1591	44101	Bn-scaff_19575_1-p229172	76.1	C4	AA	BB	AA	AB	BB	BB	BB	AA	BB	AA	AA	AB	AA	AA	AA	--	BB	AA	AA	AA	AA	AB	AA	AA	AB	AA	BB	AA	BB	BB	AA	BB	AA	BB	AA	BB	BB	BB	AB	AA	BB	BB	BB	AA	AA
1592	44102	Bn-scaff_19575_1-p229625	76.1	C4	BB	BB	BB	BB	BB	BB	BB	BB	BB	BB	BB	BB	BB	BB	BB	--	AA	BB	BB	BB	BB	BB	BB	BB	BB	BB	BB	BB	BB	BB	BB	AB	BB	BB	BB	BB	AB	BB	BB	BB	BB	BB	BB	BB	BB
1593	44104	Bn-scaff_19575_1-p233631	76.1	C4	AA	AA	AA	AA	AA	BB	AA	AA	AA	AA	AA	AA	AA	AA	AA	--	BB	AA	AA	AA	AA	AA	AA	AA	AA	AA	AA	AA	AA	AA	AA	AB	AA	AA	AA	AA	AB	AA	AA	AA	AA	AA	AA	AA	AA
1594	44105	Bn-scaff_19575_1-p233935	76.1	C4	AA	AA	AA	AA	AA	AA	AA	AA	AA	AA	AA	AA	AA	AA	AA	--	BB	AA	AA	AA	AA	AA	AA	AA	AA	AA	AA	AA	AA	AA	AA	AB	AA	AA	AA	AA	AB	AA	AA	AA	AA	AA	AA	AA	AA
1595	44107	Bn-scaff_19575_1-p234768	76.1	C4	AA	AA	AA	AA	AA	AA	AA	AA	AA	AA	AA	AA	AA	AA	AA	--	BB	AA	AA	AA	AA	AA	AA	AA	AA	AA	AA	AA	AA	AA	AA	AB	AA	AA	AA	AA	AB	AA	AA	AA	AA	AA	AA	AA	AA
1596	44108	Bn-scaff_19575_1-p235910	76.1	C4	AA	AA	AA	AA	AA	AA	AA	AA	AA	AA	AA	AA	AA	AA	AA	--	BB	AA	AA	AA	AA	AA	AA	AA	AA	AA	AA	AA	AA	AA	AA	AB	AA	AA	AA	AA	AB	AA	AA	AA	AA	AA	AA	AA	AA
1597	44109	Bn-scaff_19575_1-p236455	76.1	C4	BB	BB	BB	BB	BB	BB	BB	BB	BB	BB	BB	BB	BB	BB	BB	--	AA	BB	BB	BB	BB	BB	BB	BB	BB	BB	BB	BB	BB	BB	BB	AB	BB	BB	BB	BB	AB	BB	BB	BB	BB	BB	BB	BB	BB
1598	44110	Bn-scaff_19575_1-p237597	76.1	C4	AA	AA	AA	AA	AA	AA	AA	AA	AA	AA	AA	AA	AA	AA	AA	--	BB	AA	AA	AA	AA	AA	AA	AA	AA	AA	AA	AA	AA	AA	AA	AB	AA	AA	AA	AA	AB	AA	AA	AA	AA	AA	AA	AA	AA
1599	44112	Bn-scaff_19575_1-p260384	76.1	C4	BB	BB	BB	BB	BB	BB	BB	BB	BB	BB	BB	BB	BB	BB	BB	BB	AA	BB	BB	BB	BB	BB	BB	BB	BB	BB	BB	BB	BB	BB	BB	AB	BB	BB	BB	BB	AB	BB	BB	BB	BB	BB	BB	BB	BB
1600	44115	Bn-scaff_19575_1-p260603	76.1	C4	BB	BB	BB	BB	BB	BB	BB	BB	BB	BB	BB	BB	BB	BB	BB	--	AA	BB	BB	BB	BB	BB	BB	BB	BB	BB	BB	BB	BB	BB	BB	AB	BB	BB	BB	BB	AB	BB	BB	BB	BB	BB	BB	BB	BB
1601	44118	Bn-scaff_19575_1-p300969	76.1	C4	AA	AA	AA	AA	AA	AA	AA	AA	AA	AA	AA	AA	AA	AA	AA	--	BB	AA	AA	AA	AA	AA	AA	AA	AA	AA	AA	AA	AA	AA	AA	AB	AA	AA	AA	AA	AB	AA	AA	AA	AA	AA	AA	AA	AA
1602	44120	Bn-scaff_19575_1-p313174	76.1	C4	AA	AA	AA	AA	AA	AA	AA	AA	AA	AA	AA	AA	AA	AA	AA	--	BB	AA	AA	AA	AA	AA	AA	AA	AA	AA	AA	AA	AA	AA	AA	AB	AA	AA	AA	AA	AB	AA	AA	AA	AA	AA	AA	AA	AA
1603	44122	Bn-scaff_19575_1-p323348	76.1	C4	AA	AA	AA	AA	AA	AA	AA	AA	AA	AA	AA	AA	AA	AA	AA	--	BB	AA	AA	AA	AA	AA	AA	AA	AA	AA	AA	AA	AA	AA	AA	AB	AA	AA	AA	AA	AB	AA	AA	AA	AA	AA	AA	AA	AA
1604	44123	Bn-scaff_19575_1-p327175	76.1	C4	AA	AA	AA	AA	AA	AA	AA	AA	AA	AA	AA	AA	AA	AA	AA	--	BB	AA	AA	AA	AA	AA	AA	AA	AA	AA	AA	AA	AA	AA	AA	AB	AA	AA	AA	AA	AB	AA	AA	AA	AA	AA	AA	AA	AA
1605	44124	Bn-scaff_19575_1-p327293	76.1	C4	AA	AA	AA	AA	AA	AA	AA	AA	AA	AA	AA	AA	AA	AA	AA	--	BB	AA	AA	AA	AA	AA	AA	AA	AA	AA	AA	AA	AA	AA	AA	AB	AA	AA	AA	AA	AB	AA	AA	AA	AA	AA	AA	AA	AA
1606	44126	Bn-scaff_19575_1-p329376	76.1	C4	BB	BB	BB	BB	BB	BB	BB	BB	BB	BB	BB	BB	BB	BB	BB	--	AA	BB	BB	BB	BB	BB	BB	BB	BB	BB	BB	BB	BB	BB	BB	AB	BB	BB	BB	BB	AB	BB	BB	BB	BB	BB	BB	BB	BB
1607	44127	Bn-scaff_19575_1-p334706	76.1	C4	AA	AA	AA	AA	AA	AA	AA	AA	AA	AA	AA	AA	AA	AA	AA	--	BB	AA	AA	AA	AA	AA	AA	AA	AA	AA	AA	AA	AA	AA	AA	AB	AA	AA	AA	AA	AB	AA	AA	AA	AA	AA	AA	AA	AA
1608	44128	Bn-scaff_19575_1-p335173	76.1	C4	BB	BB	BB	BB	BB	BB	BB	BB	BB	BB	BB	BB	BB	BB	BB	--	AA	BB	BB	BB	BB	BB	BB	BB	BB	BB	BB	BB	BB	BB	BB	AB	BB	BB	BB	BB	AB	BB	BB	BB	BB	BB	BB	BB	BB
1609	44129	Bn-scaff_19575_1-p339976	76.1	C4	AA	AA	AA	AA	AA	AA	AA	AA	AA	AA	AA	AA	AA	AA	AA	--	BB	AA	AA	AA	AA	AA	AA	AA	AA	AA	AA	AA	AA	AA	AA	AB	AA	AA	AA	AA	AB	AA	AA	AA	AA	AA	AA	AA	AA
1610	44130	Bn-scaff_19575_1-p340075	76.1	C4	BB	BB	BB	BB	BB	BB	BB	BB	BB	BB	BB	BB	BB	BB	BB	--	AA	BB	BB	BB	BB	BB	BB	BB	BB	BB	BB	BB	BB	BB	BB	AB	BB	BB	BB	BB	AB	BB	BB	BB	BB	BB	BB	BB	BB
1611	44133	Bn-scaff_19575_1-p347170	76.1	C4	BB	BB	BB	BB	BB	BB	BB	BB	BB	BB	BB	BB	BB	BB	BB	--	AA	BB	BB	BB	BB	BB	BB	BB	BB	BB	BB	BB	BB	BB	BB	BB	BB	BB	BB	BB	BB	BB	BB	BB	BB	BB	BB	BB	BB
1612	44134	Bn-scaff_19575_1-p348084	76.1	C4	BB	BB	BB	BB	BB	BB	BB	BB	BB	BB	BB	BB	BB	BB	BB	--	AA	BB	BB	BB	BB	BB	BB	BB	BB	BB	BB	BB	BB	BB	BB	AB	BB	BB	BB	BB	AB	BB	BB	BB	BB	BB	BB	BB	BB
1613	44135	Bn-scaff_19575_1-p348357	76.1	C4	AA	AA	AA	AA	AA	AA	AA	AA	AA	AA	AA	AA	AA	AA	AA	--	BB	AA	AA	AA	AA	AA	AA	AA	AA	AA	AA	AA	AA	AA	AA	AA	AA	AA	AA	AA	AA	AA	AA	AA	AA	AA	AA	AA	AA
1614	44136	Bn-scaff_19575_1-p35910	76.1	C4	AA	AA	AA	AA	AA	AA	AA	AA	AA	AA	AA	AA	AA	AA	AA	--	BB	AA	AA	AA	AA	AA	AA	AA	AA	AA	AA	AA	AA	AA	AA	AB	AA	AA	AA	AA	AB	AA	AA	AA	AA	AA	AA	AA	AA
1615	44137	Bn-scaff_19575_1-p36020	76.1	C4	AA	AA	AA	AA	AA	AA	AA	AA	AA	AA	AA	AA	AA	AA	AA	--	BB	AA	AA	AA	AA	AA	AA	AA	AA	AA	AA	AA	AA	AA	AA	AA	AA	AA	AA	AA	AA	AA	AA	AA	AA	AA	AA	AA	AA
1616	44139	Bn-scaff_19575_1-p41508	76.1	C4	BB	BB	BB	BB	BB	BB	BB	BB	BB	BB	BB	BB	BB	BB	BB	--	AA	BB	BB	BB	BB	BB	BB	BB	BB	BB	BB	BB	BB	BB	BB	AB	BB	BB	BB	BB	AB	BB	BB	BB	BB	BB	BB	BB	BB
1617	44141	Bn-scaff_19575_1-p427341	76.1	C4	BB	BB	BB	BB	BB	BB	BB	BB	BB	BB	BB	BB	BB	BB	BB	--	AA	BB	BB	BB	BB	BB	BB	BB	BB	BB	BB	BB	BB	BB	BB	AB	BB	BB	BB	BB	AB	BB	BB	BB	BB	BB	BB	BB	BB
1618	44143	Bn-scaff_19575_1-p435661	76.1	C4	BB	BB	BB	BB	BB	BB	BB	BB	BB	BB	BB	BB	BB	BB	BB	--	AA	BB	BB	BB	BB	BB	BB	BB	BB	BB	BB	BB	BB	BB	BB	AB	BB	BB	BB	BB	AB	BB	BB	BB	BB	BB	BB	BB	BB
1619	44145	Bn-scaff_19575_1-p436055	76.1	C4	BB	BB	BB	BB	BB	BB	BB	BB	BB	BB	BB	BB	BB	BB	BB	--	AA	BB	BB	BB	BB	BB	BB	BB	BB	BB	BB	BB	BB	BB	BB	AB	BB	BB	BB	BB	AB	BB	BB	BB	BB	BB	BB	BB	BB
1620	44146	Bn-scaff_19575_1-p443340	76.1	C4	AA	AA	AA	AA	AA	AA	AA	AA	AA	AA	AA	AA	AA	AA	AA	--	BB	AA	AA	AA	AA	AA	AA	AA	AA	AA	AA	AA	AA	AA	AA	AB	AA	AA	AA	AA	AB	AA	AA	AA	AA	AA	AA	AA	AA
1621	44149	Bn-scaff_19575_1-p472563	76.1	C4	AA	AA	AA	AA	AA	AA	AA	AA	AA	AA	AA	AA	AA	AA	AA	--	BB	AA	AA	AA	AA	AA	AA	AA	AA	AA	AA	AA	AA	AA	AA	AB	AA	AA	AA	AA	AB	AA	AA	AA	AA	AA	AA	AA	AA
1622	44152	Bn-scaff_19575_1-p503956	76.1	C4	BB	BB	BB	BB	BB	BB	BB	BB	BB	BB	BB	BB	BB	BB	BB	--	AA	BB	BB	BB	BB	BB	BB	BB	BB	BB	BB	BB	BB	BB	BB	AB	BB	BB	BB	BB	AB	BB	BB	BB	BB	BB	BB	BB	BB
1623	44153	Bn-scaff_19575_1-p528864	76.1	C4	AA	AA	AA	AA	AA	AA	AA	AA	AA	AA	AA	AA	AA	AA	AA	--	BB	AA	AA	AA	AA	AA	AA	AA	AA	AA	AA	AA	AA	AA	AA	AB	AA	AA	AA	AA	AB	AA	AA	AA	AA	AA	AA	AA	AA
1624	44156	Bn-scaff_19575_1-p530834	76.1	C4	BB	BB	BB	BB	BB	AA	BB	BB	BB	BB	BB	BB	BB	BB	BB	--	AA	BB	BB	BB	BB	BB	BB	BB	BB	BB	BB	BB	BB	BB	BB	AB	BB	BB	BB	BB	AB	BB	BB	BB	BB	BB	BB	BB	BB
1625	44159	Bn-scaff_19575_1-p539867	76.1	C4	AA	AA	AA	AA	AA	AA	AA	AA	AA	AA	AA	AA	AA	AA	AA	--	BB	AA	AA	AA	AA	AA	AA	AA	AA	AA	AA	AA	AA	AA	AA	AB	AA	AA	AA	AA	AB	AA	AA	AA	AA	AA	AA	AA	AA
1626	44160	Bn-scaff_19575_1-p540292	76.1	C4	BB	BB	BB	BB	BB	BB	BB	BB	BB	BB	BB	BB	BB	BB	BB	--	AA	BB	BB	BB	BB	BB	BB	BB	BB	BB	BB	BB	BB	BB	BB	AA	BB	BB	BB	BB	AA	BB	BB	BB	BB	BB	BB	BB	BB
1627	44168	Bn-scaff_19575_1-p631849	76.1	C4	BB	BB	BB	BB	BB	BB	BB	BB	BB	BB	BB	BB	BB	BB	BB	--	AA	BB	BB	BB	BB	BB	BB	BB	BB	BB	BB	BB	BB	BB	BB	AB	BB	BB	BB	BB	AB	BB	BB	BB	BB	BB	BB	BB	BB
1628	44171	Bn-scaff_19575_1-p640013	76.1	C4	BB	BB	BB	BB	BB	BB	BB	BB	BB	BB	BB	BB	BB	BB	BB	--	AA	BB	BB	BB	BB	BB	BB	BB	BB	BB	BB	BB	BB	BB	BB	AB	BB	BB	BB	BB	AB	BB	BB	BB	BB	BB	BB	BB	BB
1629	44174	Bn-scaff_19575_1-p641049	76.1	C4	BB	BB	BB	BB	BB	BB	BB	BB	BB	BB	BB	BB	BB	BB	BB	--	AA	BB	BB	BB	BB	BB	BB	BB	BB	BB	BB	BB	BB	BB	BB	AB	BB	BB	BB	BB	AB	BB	BB	BB	BB	BB	BB	BB	BB
1630	44175	Bn-scaff_19575_1-p642377	76.1	C4	BB	BB	BB	BB	BB	BB	BB	BB	BB	BB	BB	BB	BB	BB	BB	--	AA	BB	BB	BB	BB	BB	BB	BB	BB	BB	BB	BB	BB	BB	BB	AB	BB	BB	BB	BB	AB	BB	BB	BB	BB	BB	BB	BB	BB
1631	44177	Bn-scaff_19575_1-p643526	76.1	C4	BB	BB	BB	BB	BB	BB	BB	BB	BB	BB	BB	BB	BB	BB	BB	--	AA	BB	BB	BB	BB	BB	BB	BB	BB	BB	BB	BB	BB	BB	BB	AB	BB	BB	BB	BB	AB	BB	BB	BB	BB	BB	BB	BB	BB
1632	44189	Bn-scaff_19575_1-p719328	76.1	C4	AA	AA	AA	AA	AA	AA	AA	AA	AA	AA	AA	AA	AA	AA	AA	--	BB	AA	AA	AA	AA	AA	AA	AA	AA	AA	AA	AA	AA	AA	AA	AB	AA	AA	AA	AA	AB	AA	AA	AA	AA	AA	AA	AA	AA
1633	44190	Bn-scaff_19575_1-p719513	76.1	C4	BB	BB	BB	BB	BB	BB	BB	BB	BB	BB	BB	BB	BB	BB	BB	--	AA	BB	BB	BB	BB	BB	BB	BB	BB	BB	BB	BB	BB	BB	BB	AB	BB	BB	BB	BB	AB	BB	BB	BB	BB	BB	BB	BB	BB
1634	44191	Bn-scaff_19575_1-p719568	76.1	C4	AA	AA	AA	AA	AA	AA	AA	AA	AA	AA	AA	AA	AA	AA	AA	--	BB	AA	AA	AA	AA	AA	AA	AA	AA	AA	AA	AA	AA	AA	AA	AB	AA	AA	AA	AA	AB	AA	AA	AA	AA	AA	AA	AA	AA
1635	44192	Bn-scaff_19575_1-p719700	76.1	C4	AA	AA	AA	AA	AA	AA	AA	AA	AA	AA	AA	AA	AA	AA	AA	--	BB	AA	AA	AA	AA	AA	AA	AA	AA	AA	AA	AA	AA	AA	AA	AB	AA	AA	AA	AA	AB	AA	AA	AA	AA	AA	AA	AA	AA
1636	44194	Bn-scaff_19575_1-p731627	76.1	C4	AA	AA	AA	AA	AA	AA	AA	AA	AA	AA	AA	AA	AA	AA	AA	BB	BB	AB	AB	--	AA	AA	AA	AA	AA	AA	AA	AA	AA	AA	AA	AB	AA	AA	AA	AA	AB	AA	AA	AA	AA	AA	AA	AA	AA
1637	44195	Bn-scaff_19575_1-p738860	76.1	C4	AA	AA	AA	AA	AA	AA	AA	AA	AA	AA	AA	AA	AA	AA	AA	--	BB	AA	AA	AA	AA	AA	AA	AA	AA	AA	AA	AA	AA	AA	AA	AB	AA	AA	AA	AA	AB	AA	AA	AA	AA	AA	AA	AA	AA
1638	44202	Bn-scaff_19575_1-p778823	76.1	C4	AA	AA	AA	AA	AA	BB	AA	AA	AA	AA	AA	AA	AA	AA	AA	--	BB	AA	AA	AA	AA	AA	AA	AA	AA	AA	AA	AA	AA	AA	AA	AB	AA	AA	AA	AA	AB	AA	AA	AA	AA	AA	AA	AA	AA
1639	44203	Bn-scaff_19575_1-p787147	76.1	C4	BB	BB	BB	BB	BB	BB	BB	BB	BB	BB	BB	BB	BB	BB	BB	--	AA	BB	BB	BB	BB	BB	BB	BB	BB	BB	BB	BB	BB	BB	BB	AB	BB	BB	BB	BB	AB	BB	BB	BB	BB	BB	BB	BB	BB
1640	44206	Bn-scaff_19575_1-p793204	76.1	C4	AA	AA	AA	AA	AA	AA	AA	AA	AA	AA	AA	AA	AA	AA	AA	--	BB	AA	AB	AA	AA	AA	AA	AA	AA	AA	AA	AA	AA	AA	AA	AA	AA	AA	AA	AA	AA	AA	AA	AA	AA	AA	AA	AA	AA
1641	44207	Bn-scaff_19575_1-p794796	76.1	C4	BB	BB	BB	BB	BB	BB	BB	BB	BB	BB	BB	BB	BB	BB	BB	--	AA	BB	BB	BB	BB	BB	BB	BB	BB	BB	BB	BB	BB	BB	BB	AB	BB	BB	BB	BB	AB	BB	BB	BB	BB	BB	BB	BB	BB
1642	44209	Bn-scaff_19575_1-p836097	76.1	C4	AA	AA	AA	AA	AA	AA	AA	AA	AA	AA	AA	AA	AA	AA	AA	--	BB	AA	AA	AA	AA	AA	AA	AA	AA	AA	AA	AA	AA	AA	AA	AB	AA	AA	AA	AA	AB	AA	AA	AA	AA	AA	AA	AA	AA
1643	44210	Bn-scaff_19575_1-p868079	76.1	C4	AA	AA	AA	AA	AA	AA	AA	AA	AA	AA	AA	AA	AA	AA	AA	--	BB	AA	AA	AA	AA	AA	AA	AA	AA	AA	AA	AA	AA	AA	AA	AB	AA	AA	AA	AA	AB	AA	AA	AA	AA	AA	AA	AA	AA
1644	44211	Bn-scaff_19575_1-p87486	76.1	C4	BB	BB	BB	BB	BB	BB	BB	BB	BB	BB	BB	BB	BB	BB	BB	--	AA	BB	BB	BB	BB	BB	BB	BB	BB	BB	BB	BB	BB	BB	BB	AB	BB	BB	BB	BB	AB	BB	BB	BB	BB	BB	BB	BB	BB
1645	44212	Bn-scaff_19575_1-p87732	76.1	C4	BB	BB	BB	BB	BB	BB	BB	BB	BB	BB	BB	BB	BB	BB	BB	--	AA	BB	BB	BB	BB	BB	BB	BB	BB	BB	BB	BB	BB	BB	BB	BB	BB	BB	BB	BB	BB	BB	BB	BB	BB	BB	BB	BB	BB
1646	44213	Bn-scaff_19575_1-p88445	76.1	C4	BB	BB	BB	BB	BB	BB	BB	BB	BB	BB	BB	BB	BB	BB	BB	--	AA	BB	BB	BB	BB	BB	BB	BB	BB	BB	BB	BB	BB	BB	BB	BB	BB	BB	BB	BB	BB	BB	BB	BB	BB	BB	BB	BB	BB
1647	44215	Bn-scaff_19575_1-p890131	76.1	C4	BB	BB	BB	BB	BB	BB	BB	BB	BB	BB	BB	BB	BB	BB	BB	--	AA	BB	BB	BB	BB	BB	BB	BB	BB	BB	BB	BB	BB	BB	BB	AB	BB	BB	BB	BB	AB	BB	BB	BB	BB	BB	BB	BB	BB
1648	44220	Bn-scaff_19575_1-p929667	76.1	C4	AA	BB	AA	AA	AA	BB	BB	AA	BB	AA	AA	AA	AA	AA	AA	--	BB	AA	AA	AA	AA	AA	AA	AA	AA	AA	AA	AA	AA	AA	AA	AB	AA	AA	AA	AA	AB	AA	AA	AA	AA	AA	AA	AA	AA
1649	44221	Bn-scaff_19575_1-p931460	76.1	C4	BB	BB	BB	BB	BB	BB	BB	BB	BB	BB	BB	BB	BB	BB	BB	--	AA	BB	BB	BB	BB	BB	BB	BB	BB	BB	BB	BB	BB	BB	BB	AB	BB	BB	BB	BB	AB	BB	BB	BB	BB	BB	BB	BB	BB
1650	44222	Bn-scaff_19575_1-p931670	76.1	C4	BB	BB	BB	BB	BB	BB	BB	BB	BB	BB	BB	BB	BB	BB	BB	--	AA	BB	BB	BB	BB	BB	BB	BB	BB	BB	BB	BB	BB	BB	BB	BB	BB	BB	BB	BB	BB	BB	BB	BB	BB	BB	BB	BB	BB
1651	44223	Bn-scaff_19575_1-p933113	76.1	C4	AA	AA	AA	AA	AA	AA	AA	AA	AA	AA	AA	AA	AA	AA	AA	--	BB	AA	AA	AA	AA	AA	AA	AA	AA	AA	AA	AA	AA	AA	AA	AB	AA	AA	AA	AA	AB	AA	AA	AA	AA	AA	AA	AA	AA
1652	44227	Bn-scaff_19575_1-p956958	76.1	C4	BB	BB	BB	BB	BB	BB	BB	BB	BB	BB	BB	BB	BB	BB	BB	--	AA	BB	BB	BB	BB	BB	BB	BB	BB	BB	BB	BB	BB	BB	BB	BB	BB	BB	BB	BB	BB	BB	BB	BB	BB	BB	BB	BB	BB
1653	44476	Bn-scaff_20042_1-p10474	76.1	C4	BB	BB	BB	BB	BB	BB	BB	BB	BB	BB	BB	BB	BB	BB	BB	--	AA	BB	BB	BB	BB	BB	BB	BB	BB	BB	BB	BB	BB	BB	BB	AB	BB	BB	BB	BB	AB	BB	BB	BB	BB	BB	BB	BB	BB
1654	44477	Bn-scaff_20042_1-p12033	76.1	C4	BB	BB	BB	BB	BB	BB	BB	BB	BB	BB	BB	BB	BB	BB	BB	--	AA	BB	BB	BB	BB	BB	BB	BB	BB	BB	BB	BB	BB	BB	BB	AB	BB	BB	BB	BB	AB	BB	BB	BB	BB	BB	BB	BB	BB
1655	44478	Bn-scaff_20042_1-p13087	76.1	C4	BB	BB	BB	BB	BB	AA	BB	BB	BB	BB	BB	BB	BB	BB	BB	AB	--	BB	AB	BB	BB	BB	BB	BB	BB	BB	BB	BB	BB	BB	BB	AB	BB	BB	BB	BB	AB	BB	BB	BB	BB	BB	BB	BB	BB
1656	44482	Bn-scaff_20042_1-p22589	76.1	C4	BB	BB	BB	BB	BB	BB	BB	BB	BB	BB	BB	BB	BB	BB	BB	--	AA	BB	BB	BB	BB	BB	BB	BB	BB	BB	BB	BB	BB	BB	BB	AB	BB	BB	BB	BB	AB	BB	BB	BB	BB	BB	BB	BB	BB
1657	44484	Bn-scaff_20042_1-p22783	76.1	C4	BB	BB	BB	BB	BB	BB	BB	BB	BB	BB	BB	BB	BB	BB	BB	--	AA	BB	BB	BB	BB	BB	BB	BB	BB	BB	BB	BB	BB	BB	BB	BB	BB	BB	BB	BB	BB	BB	BB	BB	BB	BB	BB	BB	BB
1658	44485	Bn-scaff_20042_1-p23328	76.1	C4	AA	AA	AA	AA	AA	AA	AA	AA	AA	AA	AA	AA	AA	AA	AA	--	BB	AA	AA	AA	AA	AA	AA	AA	AA	AA	AA	AA	AA	AA	AA	AB	AA	AA	AA	AA	AB	AA	AA	AA	AA	AA	AA	AA	AA
1659	44490	Bn-scaff_20042_1-p38478	76.1	C4	BB	BB	BB	BB	BB	BB	BB	BB	BB	BB	BB	BB	BB	BB	BB	--	AA	BB	BB	BB	BB	BB	BB	BB	BB	BB	BB	BB	BB	BB	BB	AB	BB	BB	BB	BB	AB	BB	BB	BB	BB	BB	BB	BB	BB
1660	44492	Bn-scaff_20042_1-p39005	76.1	C4	AA	AA	AA	AA	AA	AA	AA	AA	AA	AA	AA	AA	AA	AA	AA	--	BB	AA	AA	AA	AA	AA	AA	AA	AA	AA	AA	AA	AA	AA	AA	AB	AA	AA	AA	AA	AB	AA	AA	AA	AA	AA	AA	AA	AA
1661	44493	Bn-scaff_20042_1-p58414	76.1	C4	BB	BB	BB	BB	BB	BB	BB	BB	BB	BB	BB	BB	AB	BB	BB	--	AA	BB	AB	BB	BB	BB	BB	BB	BB	BB	BB	BB	BB	BB	BB	AB	BB	BB	BB	BB	AB	BB	BB	BB	BB	BB	BB	BB	BB
1662	44496	Bn-scaff_20042_1-p62815	76.1	C4	BB	BB	BB	BB	BB	BB	BB	BB	BB	BB	BB	BB	BB	BB	BB	--	AA	BB	BB	BB	BB	BB	BB	BB	BB	BB	BB	BB	BB	BB	BB	BB	BB	BB	BB	BB	BB	BB	BB	BB	BB	BB	BB	BB	BB
1663	44501	Bn-scaff_20042_1-p72343	76.1	C4	BB	BB	BB	BB	BB	BB	BB	BB	BB	BB	BB	BB	AB	BB	BB	--	AA	BB	AA	AB	BB	BB	BB	BB	BB	BB	BB	BB	BB	BB	BB	AB	BB	BB	BB	BB	AB	BB	BB	BB	BB	BB	BB	BB	BB
1664	44504	Bn-scaff_20042_1-p84111	76.1	C4	AA	AA	AA	AA	AA	AA	AA	AA	AA	AA	BB	AA	AB	AA	AA	--	BB	AA	BB	AB	AA	AA	AA	AA	AA	AA	AA	AA	AA	AA	AA	AB	AA	AA	AA	AA	AB	AA	AA	AA	AA	AA	AA	AA	AA
1665	46074	Bn-scaff_21138_1-p15767	76.1	C4	BB	BB	BB	BB	BB	BB	BB	BB	BB	BB	BB	BB	BB	BB	BB	--	AA	BB	BB	BB	BB	BB	BB	BB	BB	BB	BB	BB	BB	BB	BB	BB	BB	BB	BB	BB	BB	BB	BB	BB	BB	BB	BB	BB	BB
1666	46076	Bn-scaff_21138_1-p18415	76.1	C4	AA	AA	AA	AA	AA	AA	AA	AA	AA	AA	AA	AA	AA	AA	AA	--	BB	AA	AA	AA	AA	AA	AA	AA	AA	AA	AA	AA	AA	AA	AA	AB	AA	AA	AA	AA	AB	AA	AA	AA	AA	AA	AA	AA	AA
1667	46077	Bn-scaff_21138_1-p22752	76.1	C4	AA	AA	AA	AA	AA	AA	AA	AA	AA	AA	AA	AA	AA	AA	AA	--	BB	AA	AA	AA	AA	AA	AA	AA	AA	AA	AA	AA	AA	AA	AA	AB	AA	AA	AA	AA	AB	AA	AA	AA	AA	AA	AA	AA	AA
1668	46078	Bn-scaff_21138_1-p23502	76.1	C4	BB	BB	BB	BB	BB	BB	BB	BB	BB	BB	BB	BB	BB	BB	BB	--	AA	BB	BB	BB	BB	BB	BB	BB	BB	BB	BB	BB	BB	BB	BB	BB	BB	BB	BB	BB	BB	BB	BB	BB	BB	BB	BB	BB	BB
1669	46079	Bn-scaff_21138_1-p28778	76.1	C4	BB	BB	BB	BB	BB	BB	BB	BB	BB	BB	BB	BB	BB	BB	BB	--	AA	BB	BB	BB	BB	BB	BB	BB	BB	BB	BB	BB	BB	BB	BB	AB	BB	BB	BB	BB	AB	BB	BB	BB	BB	BB	BB	BB	BB
1670	46080	Bn-scaff_21138_1-p35153	76.1	C4	BB	BB	BB	BB	BB	BB	BB	BB	BB	BB	BB	BB	BB	BB	BB	--	AA	BB	BB	BB	BB	BB	BB	BB	BB	BB	BB	BB	BB	BB	BB	AB	BB	BB	BB	BB	AB	BB	BB	BB	BB	BB	BB	BB	BB
1671	46081	Bn-scaff_21138_1-p35894	76.1	C4	AA	AA	AA	AA	AA	BB	AA	AA	AA	AA	AA	AA	AA	AA	AA	--	BB	AA	AA	AA	AA	AA	AA	AA	AA	AA	AA	AA	AA	AA	AA	AB	AA	AA	AA	AA	AB	AA	AA	AA	AA	AA	AA	AA	AA
1672	46082	Bn-scaff_21138_1-p36092	76.1	C4	BB	BB	BB	BB	BB	BB	BB	BB	BB	BB	BB	BB	BB	BB	BB	--	AA	BB	BB	BB	BB	BB	BB	BB	BB	BB	BB	BB	BB	BB	BB	AB	BB	BB	BB	BB	AB	BB	BB	BB	BB	BB	BB	BB	BB
1673	46083	Bn-scaff_21138_1-p36279	76.1	C4	AA	AA	AA	AA	AA	AA	AA	AA	AA	AA	AA	AA	AA	AA	AA	AA	BB	AA	AA	AA	AA	AA	AA	AA	AA	AA	AA	AA	AA	AA	AA	AB	AA	AA	AA	AA	AB	AA	AA	AA	AA	AA	AA	AA	AA
1674	46084	Bn-scaff_21138_1-p38853	76.1	C4	AA	AA	AA	AA	AA	BB	AA	AA	AA	AA	AA	AA	AA	AA	AA	--	BB	AA	AA	AA	AA	AA	AA	AA	AA	AA	AA	AA	AA	AA	AA	AB	AA	AA	AA	AA	AB	AA	AA	AA	AA	AA	AA	AA	AA
1675	46088	Bn-scaff_21138_1-p9632	76.1	C4	BB	BB	BB	BB	BB	BB	BB	BB	BB	BB	BB	BB	BB	BB	BB	--	AA	BB	BB	BB	BB	BB	BB	BB	BB	BB	BB	BB	BB	BB	BB	BB	BB	BB	BB	BB	BB	BB	BB	BB	BB	BB	BB	BB	BB
1676	46089	Bn-scaff_21139_1-p181	76.1	C4	BB	BB	BB	BB	BB	BB	BB	BB	BB	AA	BB	BB	BB	BB	BB	BB	BB	BB	BB	BB	BB	AB	BB	BB	BB	BB	BB	BB	BB	BB	BB	BB	BB	BB	AA	BB	BB	BB	BB	BB	BB	BB	BB	--	BB
1677	46143	Bn-scaff_21203_1-p1192	76.1	C4	BB	BB	BB	BB	BB	BB	BB	BB	BB	BB	BB	BB	BB	BB	BB	--	AA	BB	BB	BB	BB	BB	BB	BB	BB	BB	BB	BB	BB	BB	BB	AB	BB	BB	BB	BB	AB	BB	BB	BB	BB	BB	BB	BB	BB
1678	46146	Bn-scaff_21203_1-p2593	76.1	C4	AA	AA	AA	AA	AA	AA	AA	AA	AA	AA	AA	AA	AA	AA	AA	--	BB	AA	AA	AA	AA	AA	AA	AA	AA	AA	AA	AA	AA	AA	AA	AB	AA	AA	AA	AA	AB	AA	AA	AA	AA	AA	AA	AA	AA
1679	46147	Bn-scaff_21203_1-p2768	76.1	C4	AA	AA	AA	AA	AA	AA	AA	AA	AA	AA	AA	AA	AA	AA	AA	--	BB	AA	AA	AA	AA	AA	AA	AA	AA	AA	AA	AA	AA	AA	AA	AB	AA	AA	AA	AA	AB	AA	AA	AA	AA	AA	AA	AA	AA
1680	46148	Bn-scaff_21203_1-p2911	76.1	C4	BB	BB	BB	BB	BB	BB	BB	BB	BB	BB	BB	BB	BB	BB	BB	--	AA	BB	BB	BB	BB	BB	BB	BB	BB	BB	BB	BB	BB	BB	BB	AB	BB	BB	BB	BB	AB	BB	BB	BB	BB	BB	BB	BB	BB
1681	46149	Bn-scaff_21203_1-p3367	76.1	C4	BB	BB	BB	BB	BB	BB	BB	BB	BB	BB	BB	BB	BB	BB	BB	--	AA	BB	BB	BB	BB	BB	BB	BB	BB	BB	BB	BB	BB	BB	BB	AB	BB	BB	BB	BB	AB	BB	BB	BB	BB	BB	BB	BB	BB
1682	46151	Bn-scaff_21203_1-p4425	76.1	C4	BB	BB	BB	BB	BB	BB	BB	BB	BB	BB	BB	BB	BB	BB	BB	--	AA	BB	BB	BB	BB	BB	BB	BB	BB	BB	BB	BB	BB	BB	BB	AB	BB	BB	BB	BB	AB	BB	BB	BB	BB	BB	BB	BB	BB
1683	46152	Bn-scaff_21203_1-p5045	76.1	C4	BB	BB	BB	BB	BB	BB	BB	BB	BB	BB	BB	BB	BB	BB	BB	--	AA	BB	BB	BB	BB	BB	BB	BB	BB	BB	BB	BB	BB	BB	BB	AB	BB	BB	BB	BB	AB	BB	BB	BB	BB	BB	BB	BB	BB
1684	47274	Bn-scaff_22001_1-p430	76.1	C4	BB	BB	BB	BB	BB	BB	BB	BB	BB	BB	BB	BB	BB	BB	BB	--	AA	BB	BB	BB	BB	BB	BB	BB	BB	BB	BB	BB	BB	BB	BB	BB	BB	BB	BB	BB	BB	BB	BB	BB	BB	BB	BB	BB	BB
1685	47842	Bn-scaff_22530_1-p57372	76.1	C4	BB	BB	BB	BB	BB	BB	BB	BB	BB	BB	BB	BB	BB	BB	BB	--	AA	BB	BB	BB	BB	BB	BB	BB	BB	BB	BB	BB	BB	BB	BB	AB	BB	BB	BB	BB	AB	BB	BB	BB	BB	BB	BB	BB	BB
1686	47844	Bn-scaff_22530_1-p59923	76.1	C4	BB	BB	BB	BB	BB	BB	BB	BB	BB	BB	BB	BB	BB	BB	BB	--	AA	BB	BB	BB	BB	BB	BB	BB	BB	BB	BB	BB	BB	BB	BB	AB	BB	BB	BB	BB	AB	BB	BB	BB	BB	BB	BB	BB	BB
1687	47848	Bn-scaff_22530_1-p61333	76.1	C4	BB	BB	BB	BB	BB	BB	BB	BB	BB	BB	BB	BB	BB	BB	BB	--	AA	BB	BB	BB	BB	BB	BB	BB	BB	BB	BB	BB	BB	BB	BB	AB	BB	BB	BB	BB	AB	BB	BB	BB	BB	BB	BB	BB	BB
1688	48733	Bn-scaff_23432_1-p110330	76.1	C4	BB	BB	BB	BB	BB	BB	BB	BB	BB	BB	BB	BB	BB	BB	BB	--	AA	BB	BB	BB	BB	BB	BB	BB	BB	BB	BB	BB	BB	BB	BB	AB	BB	BB	BB	BB	AB	BB	BB	BB	BB	BB	BB	BB	BB
1689	48735	Bn-scaff_23432_1-p120937	76.1	C4	BB	BB	BB	BB	BB	BB	BB	BB	BB	BB	BB	BB	BB	BB	BB	--	AA	BB	BB	BB	BB	BB	BB	BB	BB	BB	BB	BB	BB	BB	BB	AB	BB	BB	BB	BB	AB	BB	BB	BB	BB	BB	BB	BB	BB
1690	48738	Bn-scaff_23432_1-p126111	76.1	C4	BB	BB	BB	BB	BB	BB	BB	BB	BB	BB	BB	BB	BB	BB	BB	--	AA	BB	BB	BB	BB	BB	BB	BB	BB	BB	BB	BB	BB	BB	BB	AB	BB	BB	BB	BB	AB	BB	BB	BB	BB	BB	BB	BB	BB
1691	48739	Bn-scaff_23432_1-p128477	76.1	C4	AA	AA	AA	AA	AA	BB	AA	AA	AA	AA	AA	AA	AA	AA	AA	--	BB	AA	AA	AA	AA	AA	AA	AA	AA	AA	AA	AA	AA	AA	AA	AB	AA	AA	AA	AA	AB	AA	AA	AA	AA	AA	AA	AA	AA
1692	48746	Bn-scaff_23432_1-p161769	76.1	C4	AA	AA	AA	AA	AA	AA	AA	AA	AA	AA	AA	AA	AA	AA	AA	--	BB	AA	AA	AA	AA	AA	AA	AA	AA	AA	AA	AA	AA	AA	AA	AB	AA	AA	AA	AA	AB	AA	AA	AA	AA	AA	AA	AA	AA
1693	48747	Bn-scaff_23432_1-p175763	76.1	C4	AA	AA	AA	AA	AA	AA	AA	AA	AA	AA	AA	AA	AA	AA	AA	--	BB	AA	AA	AA	AA	AA	AA	AA	AA	AA	AA	AA	AA	AA	AA	AB	AA	AA	AA	AA	AB	AA	AA	AA	AA	AA	AA	AA	AA
1694	48748	Bn-scaff_23432_1-p175866	76.1	C4	BB	BB	BB	BB	BB	BB	BB	BB	BB	BB	BB	BB	BB	BB	BB	--	AA	BB	BB	BB	BB	BB	BB	BB	BB	BB	BB	BB	BB	BB	BB	AB	BB	BB	BB	BB	AB	BB	BB	BB	BB	BB	BB	BB	BB
1695	48749	Bn-scaff_23432_1-p175867	76.1	C4	AA	AA	AA	AA	AA	AA	AA	AA	AA	AA	AA	AA	AA	AA	AA	--	BB	AA	AA	AA	AA	AA	AA	AA	AA	AA	AA	AA	AA	AA	AA	AB	AA	AA	AA	AA	AB	AA	AA	AA	AA	AA	AA	AA	AA
1696	48750	Bn-scaff_23432_1-p176182	76.1	C4	AA	AA	AA	AA	AA	AA	AA	AA	AA	AA	AA	AA	AA	AA	AA	--	BB	AA	AA	AA	AA	AA	AA	AA	AA	AA	AA	AA	AA	AA	AA	AB	AA	AA	AA	AA	AB	AA	AA	AA	AA	AA	AA	AA	AA
1697	48751	Bn-scaff_23432_1-p176886	76.1	C4	AA	AA	AA	AA	AA	AA	AA	AA	AA	AA	AA	AA	AA	AA	AA	--	BB	AA	AA	AA	AA	AA	AA	AA	AA	AA	AA	AA	AA	AA	AA	AB	AA	AA	AA	AA	AB	AA	AA	AA	AA	AA	AA	AA	AA
1698	48752	Bn-scaff_23432_1-p176966	76.1	C4	BB	BB	BB	BB	BB	BB	BB	BB	BB	BB	BB	BB	BB	BB	BB	--	AA	BB	BB	BB	BB	BB	BB	BB	BB	BB	BB	BB	BB	BB	BB	AB	BB	BB	BB	BB	AB	BB	BB	BB	BB	BB	BB	BB	BB
1699	48753	Bn-scaff_23432_1-p177164	76.1	C4	BB	BB	BB	BB	BB	BB	BB	BB	BB	BB	BB	BB	BB	BB	BB	--	AA	BB	BB	BB	BB	BB	BB	BB	BB	BB	BB	BB	BB	BB	BB	AB	BB	BB	BB	BB	AB	BB	BB	BB	BB	BB	BB	BB	BB
1700	48754	Bn-scaff_23432_1-p177463	76.1	C4	AA	AA	AA	AA	AA	AA	AA	AA	AA	AA	AA	AA	AA	AA	AA	--	BB	AA	AA	AA	AA	AA	AA	AA	AA	AA	AA	AA	AA	AA	AA	AB	AA	AA	AA	AA	AB	AA	AA	AA	AA	AA	AA	AA	AA
1701	48756	Bn-scaff_23432_1-p184020	76.1	C4	AA	AA	AA	AA	AA	AA	AA	AA	AA	AA	AA	AA	AA	AA	AA	--	BB	AA	AA	AA	AA	AA	AA	AA	AA	AA	AA	AA	AA	AA	AA	AB	AA	AA	AA	AA	AB	AA	AA	AA	AA	AA	AA	AA	AA
1702	48759	Bn-scaff_23432_1-p213377	76.1	C4	AA	AA	AA	AA	AA	AA	AA	AA	AA	AA	AA	AA	AA	AA	AA	--	BB	AA	AA	AA	AA	AA	AA	AA	AA	AA	AA	AA	AA	AA	AA	AB	AA	AA	AA	AA	AB	AA	AA	AA	AA	AA	AA	AA	AA
1703	48770	Bn-scaff_23432_1-p39139	76.1	C4	BB	BB	BB	BB	BB	BB	BB	BB	BB	BB	BB	BB	BB	BB	BB	--	AA	BB	BB	BB	BB	BB	BB	BB	BB	BB	BB	BB	BB	BB	BB	AB	BB	BB	BB	BB	AB	BB	BB	BB	BB	BB	BB	BB	BB
1704	48771	Bn-scaff_23432_1-p39254	76.1	C4	BB	BB	BB	BB	BB	BB	BB	BB	BB	BB	BB	BB	BB	BB	BB	--	AA	BB	BB	BB	BB	BB	BB	BB	BB	BB	BB	BB	BB	BB	BB	AB	BB	BB	BB	BB	AB	BB	BB	BB	BB	BB	BB	BB	BB
1705	48774	Bn-scaff_23432_1-p55986	76.1	C4	BB	BB	BB	BB	BB	BB	BB	BB	BB	BB	BB	BB	BB	BB	BB	--	AA	BB	BB	BB	BB	BB	BB	BB	BB	BB	BB	BB	BB	BB	BB	AB	BB	BB	BB	BB	AB	BB	BB	BB	BB	BB	BB	BB	BB
1706	48775	Bn-scaff_23432_1-p56364	76.1	C4	BB	BB	BB	BB	BB	BB	BB	BB	BB	BB	BB	BB	BB	BB	BB	--	AA	BB	BB	BB	BB	BB	BB	BB	BB	BB	BB	BB	BB	BB	BB	BB	BB	BB	BB	BB	BB	BB	BB	BB	BB	BB	BB	BB	BB
1707	48776	Bn-scaff_23432_1-p56877	76.1	C4	AA	AA	AA	AA	AA	AA	AA	AA	AA	AA	AA	AA	AA	AA	AA	--	BB	AA	AA	AA	AA	AA	AA	AA	AA	AA	AA	AA	AA	AA	AA	AB	AA	AA	AA	AA	AB	AA	AA	AA	AA	AA	AA	AA	AA
1708	48777	Bn-scaff_23432_1-p58237	76.1	C4	AA	AA	AA	AA	AA	AA	AA	AA	AA	AA	AA	AA	AA	AA	AA	--	BB	AA	AA	AA	AA	AA	AA	AA	AA	AA	AA	AA	AA	AA	AA	AA	AA	AA	AA	AA	AA	AA	AA	AA	AA	AA	AA	AA	AA
1709	48778	Bn-scaff_23432_1-p59572	76.1	C4	AA	AA	AA	AA	AA	BB	AA	AA	AA	AA	AA	AA	AA	AA	AA	--	BB	AA	AA	AA	AA	AA	AA	AA	AA	AA	AA	AA	AA	AA	AA	AB	AA	AA	AA	AA	AB	AA	AA	AA	AA	AA	AA	AA	AA
1710	48779	Bn-scaff_23432_1-p62182	76.1	C4	BB	BB	BB	BB	BB	BB	BB	BB	BB	BB	BB	BB	BB	BB	BB	--	AA	BB	BB	BB	BB	BB	BB	BB	BB	BB	BB	BB	BB	BB	BB	AB	BB	BB	BB	BB	AB	BB	BB	BB	BB	BB	BB	BB	BB
1711	48783	Bn-scaff_23432_1-p63304	76.1	C4	BB	BB	BB	BB	BB	BB	BB	BB	BB	BB	BB	BB	BB	BB	BB	--	AA	BB	BB	BB	BB	BB	BB	BB	BB	BB	BB	BB	BB	BB	BB	BB	BB	BB	BB	BB	BB	BB	BB	BB	BB	BB	BB	BB	BB
1712	48785	Bn-scaff_23432_1-p63863	76.1	C4	BB	BB	BB	BB	BB	BB	BB	BB	BB	BB	BB	BB	BB	BB	BB	BB	AA	BB	BB	BB	BB	BB	BB	BB	BB	BB	BB	BB	BB	BB	BB	BB	BB	BB	BB	BB	BB	BB	BB	BB	BB	BB	BB	BB	BB
1713	48786	Bn-scaff_23432_1-p64318	76.1	C4	BB	BB	BB	BB	BB	BB	BB	BB	BB	BB	BB	BB	BB	BB	BB	--	AA	BB	BB	BB	BB	BB	BB	BB	BB	BB	BB	BB	BB	BB	BB	BB	BB	BB	BB	BB	BB	BB	BB	BB	BB	BB	BB	BB	BB
1714	48789	Bn-scaff_23432_1-p94802	76.1	C4	AA	AA	AA	AA	AA	AA	AA	AA	AA	AA	AA	AA	AA	AA	AA	--	BB	AA	AA	AA	AA	AA	AA	AA	AA	AA	AA	AA	AA	AA	AA	AA	AA	AA	AA	AA	AA	AA	AA	AA	AA	AA	AA	AA	AA
1715	48790	Bn-scaff_23432_1-p95082	76.1	C4	BB	BB	BB	BB	BB	BB	BB	BB	BB	BB	BB	BB	BB	BB	BB	--	AA	BB	BB	BB	BB	BB	BB	BB	BB	BB	BB	BB	BB	BB	BB	AB	BB	BB	BB	BB	AB	BB	BB	BB	BB	BB	BB	BB	BB
1716	48792	Bn-scaff_23432_1-p96283	76.1	C4	AA	AA	AA	AA	AA	BB	AA	AA	AA	AA	AA	AA	AA	AA	AA	--	BB	AA	AA	AA	AA	AA	AA	AA	AA	AA	AA	AA	AA	AA	AA	AB	AA	AA	AA	AA	AB	AA	AA	AA	AA	AA	AA	AA	AA
1717	48793	Bn-scaff_23432_1-p96793	76.1	C4	BB	BB	BB	BB	BB	BB	BB	BB	BB	BB	BB	BB	BB	BB	BB	--	AA	BB	BB	BB	BB	BB	BB	BB	BB	BB	BB	BB	BB	BB	BB	AB	BB	BB	BB	BB	AB	BB	BB	BB	BB	BB	BB	BB	BB
1718	48794	Bn-scaff_23432_1-p98074	76.1	C4	BB	BB	BB	BB	BB	BB	BB	BB	BB	BB	BB	BB	BB	BB	BB	--	AA	BB	BB	BB	BB	BB	BB	BB	BB	BB	BB	BB	BB	BB	BB	AB	BB	BB	BB	BB	AB	BB	BB	BB	BB	BB	BB	BB	BB
1719	48795	Bn-scaff_23432_1-p99466	76.1	C4	AA	AA	AA	AA	AA	AA	AA	AA	AA	AA	AA	AA	AA	AA	AA	--	BB	AA	AA	AA	AA	AA	AA	AA	AA	AA	AA	AA	AA	AA	AA	AB	AA	AA	AA	AA	AB	AA	AA	AA	AA	AA	AA	AA	AA
1720	48940	Bn-scaff_23756_1-p15596	76.1	C4	AA	AA	AA	AA	AA	AA	AA	AA	AA	AA	BB	AA	AB	AA	AA	--	BB	AA	AB	AA	AA	AA	AA	AA	AA	AA	AA	AA	AA	AA	AA	AB	AA	AA	AA	AA	AB	AA	AA	AA	AA	AA	AA	AA	AA
1721	49891	Bn-scaff_25438_1-p8672	76.1	C4	AA	BB	AA	AA	AA	BB	BB	AA	BB	AA	AA	AA	AA	AA	AA	--	BB	AA	AA	AA	AA	AA	AA	AA	AA	AA	AA	AA	AA	AA	AA	AB	AA	AA	AA	AA	AB	AA	AA	AA	AA	AA	AA	AA	AA
1722	50079	Bn-scaff_26053_1-p11358	76.1	C4	AA	AA	AA	AA	AA	AA	AA	AA	AA	AA	AA	AA	AA	AA	AA	--	BB	AA	AA	AA	AA	AA	AA	AA	AA	AA	AA	AA	AA	AA	AA	AB	AA	AA	AA	AA	AB	AA	AA	AA	AA	AA	AA	AA	AA
1723	50080	Bn-scaff_26053_1-p12887	76.1	C4	AA	AA	AA	AA	AA	AA	AA	AA	AA	AA	AA	AA	AA	AA	AA	--	BB	AA	AA	AA	AA	AA	AA	AA	AA	AA	AA	AA	AA	AA	AA	AB	AA	AA	AA	AA	AB	AA	AA	AA	AA	AA	AA	AA	AA
1724	50081	Bn-scaff_26053_1-p13251	76.1	C4	AA	AA	AA	AA	AA	AA	AA	AA	AA	AA	AA	AA	AA	AA	AA	--	BB	AA	AA	AA	AA	AA	AA	AA	AA	AA	AA	AA	AA	AA	AA	AA	AA	AA	AA	AA	AA	AA	AA	AA	AA	AA	AA	AA	AA
1725	50083	Bn-scaff_26053_1-p13667	76.1	C4	AA	AA	AA	AA	AA	AA	AA	AA	AA	AA	AA	AA	AA	AA	AA	--	BB	AA	AA	AA	AA	AA	AA	AA	AA	AA	AA	AA	AA	AA	AA	AB	AA	AA	AA	AA	AB	AA	AA	AA	AA	AA	AA	AA	AA
1726	50084	Bn-scaff_26053_1-p13823	76.1	C4	AA	AA	AA	AA	AA	AA	AA	AA	AA	AA	AA	AA	AA	AA	AA	--	BB	AA	AA	AA	AA	AA	AA	AA	AA	AA	AA	AA	AA	AA	AA	AB	AA	AA	AA	AA	AB	AA	AA	AA	AA	AA	AA	AA	AA
1727	50086	Bn-scaff_26053_1-p14471	76.1	C4	BB	BB	BB	BB	BB	BB	BB	BB	BB	BB	BB	BB	BB	BB	BB	--	AA	BB	BB	BB	BB	BB	BB	BB	BB	BB	BB	BB	BB	BB	BB	AB	BB	BB	BB	BB	AB	BB	BB	BB	BB	BB	BB	BB	BB
1728	50087	Bn-scaff_26053_1-p1756	76.1	C4	BB	BB	BB	BB	BB	BB	BB	BB	BB	BB	BB	BB	BB	BB	BB	--	AA	BB	BB	BB	BB	BB	BB	BB	BB	BB	BB	BB	BB	BB	BB	BB	BB	BB	BB	BB	BB	BB	BB	BB	BB	BB	BB	BB	BB
1729	50088	Bn-scaff_26053_1-p4397	76.1	C4	BB	BB	BB	BB	BB	BB	BB	BB	BB	AA	BB	BB	BB	BB	BB	--	BB	BB	BB	BB	BB	AB	BB	BB	BB	BB	BB	BB	BB	BB	BB	BB	BB	BB	AA	BB	BB	BB	BB	BB	BB	BB	BB	AB	BB
1730	50089	Bn-scaff_26053_1-p4638	76.1	C4	BB	BB	BB	BB	BB	BB	BB	BB	BB	BB	BB	BB	BB	BB	BB	--	AA	BB	BB	BB	BB	BB	BB	BB	BB	BB	BB	BB	BB	BB	BB	AB	BB	BB	BB	BB	AB	BB	BB	BB	BB	BB	BB	BB	BB
1731	50091	Bn-scaff_26053_1-p5059	76.1	C4	BB	BB	BB	BB	BB	BB	BB	BB	BB	BB	BB	BB	BB	BB	BB	--	AA	BB	BB	BB	BB	BB	BB	BB	BB	BB	BB	BB	BB	BB	BB	AB	BB	BB	BB	BB	AB	BB	BB	BB	BB	BB	BB	BB	BB
1732	50093	Bn-scaff_26053_1-p5668	76.1	C4	BB	BB	BB	BB	BB	BB	BB	BB	BB	BB	BB	BB	BB	BB	BB	--	AA	BB	BB	BB	BB	BB	BB	BB	BB	BB	BB	BB	BB	BB	BB	AB	BB	BB	BB	BB	AB	BB	BB	BB	BB	BB	BB	BB	BB
1733	50094	Bn-scaff_26053_1-p6095	76.1	C4	AA	AA	AA	AA	AA	BB	AA	AA	AA	AA	AA	AA	AA	AA	AA	--	BB	AA	AB	AA	AA	AA	AA	AA	AA	AA	AA	AA	AA	AA	AA	AB	AA	AA	AA	AA	AB	AA	AA	AA	AA	AA	AA	AA	AA
1734	50095	Bn-scaff_26053_1-p6487	76.1	C4	BB	BB	BB	BB	BB	BB	BB	BB	BB	BB	BB	BB	BB	BB	BB	--	AA	BB	BB	BB	BB	BB	BB	BB	BB	BB	BB	BB	BB	BB	BB	AB	BB	BB	BB	BB	AB	BB	BB	BB	BB	BB	BB	BB	BB
1735	50096	Bn-scaff_26053_1-p710	76.1	C4	AA	AA	AA	AA	AA	AA	AA	AA	AA	AA	AA	AA	AA	AA	AA	--	BB	AA	AA	AA	AA	AA	AA	AA	AA	AA	AA	AA	AA	AA	AA	AB	AA	AA	AA	AA	AB	AA	AA	AA	AA	AA	AA	AA	AA
1736	50284	Bn-scaff_26618_1-p398	76.1	C4	AA	BB	BB	BB	BB	BB	BB	AA	BB	BB	AA	BB	AB	BB	AB	BB	AA	BB	AB	AA	BB	BB	BB	BB	BB	BB	BB	AB	BB	BB	BB	BB	AA	BB	BB	BB	BB	BB	BB	BB	BB	BB	BB	BB	BB
1737	50519	Bn-scaff_27451_1-p10905	76.1	C4	AA	AA	AA	AA	AA	AA	AA	AA	AA	AA	AA	AA	AA	AA	AA	BB	--	AA	AB	AA	AA	AA	AA	AA	AA	AA	AA	AA	AA	AA	AA	AB	AA	AA	AA	AA	AB	AA	AA	AA	AA	AA	AA	AA	AA
1738	50521	Bn-scaff_27451_1-p11121	76.1	C4	BB	BB	BB	BB	BB	BB	BB	BB	BB	BB	BB	BB	BB	BB	BB	--	AA	BB	BB	BB	BB	BB	BB	BB	BB	BB	BB	BB	BB	BB	BB	BB	BB	BB	BB	BB	BB	BB	BB	BB	BB	BB	BB	BB	BB
1739	50524	Bn-scaff_27451_1-p11495	76.1	C4	BB	BB	BB	BB	BB	BB	BB	BB	BB	BB	BB	BB	BB	BB	BB	--	AA	BB	BB	BB	BB	BB	BB	BB	BB	BB	BB	BB	BB	BB	BB	AB	BB	BB	BB	BB	AB	BB	BB	BB	BB	BB	BB	BB	BB
1740	50525	Bn-scaff_27451_1-p11499	76.1	C4	BB	BB	BB	BB	BB	BB	BB	BB	BB	BB	BB	BB	BB	BB	BB	--	AA	BB	BB	BB	BB	BB	BB	BB	BB	BB	BB	BB	BB	BB	BB	AB	BB	BB	BB	BB	AB	BB	BB	BB	BB	BB	BB	BB	BB
1741	50527	Bn-scaff_27451_1-p4208	76.1	C4	BB	BB	BB	BB	BB	BB	BB	BB	BB	BB	BB	BB	BB	BB	BB	--	AA	BB	BB	BB	BB	BB	BB	BB	BB	BB	BB	BB	BB	BB	BB	AB	BB	BB	BB	BB	AB	BB	BB	BB	BB	BB	BB	BB	BB
1742	50529	Bn-scaff_27451_1-p9711	76.1	C4	BB	BB	BB	BB	BB	BB	BB	BB	BB	BB	BB	BB	BB	BB	BB	--	AA	BB	BB	BB	BB	BB	BB	BB	BB	BB	BB	BB	BB	BB	BB	AB	BB	BB	BB	BB	AB	BB	BB	BB	BB	BB	BB	BB	BB
1743	50579	Bn-scaff_27634_1-p103282	76.1	C4	BB	BB	BB	BB	BB	BB	BB	BB	BB	BB	BB	BB	BB	BB	BB	--	AA	BB	BB	BB	BB	BB	BB	BB	BB	BB	BB	BB	BB	BB	BB	AB	BB	BB	BB	BB	AB	BB	BB	BB	BB	BB	BB	BB	BB
1744	50580	Bn-scaff_27634_1-p107811	76.1	C4	BB	BB	BB	BB	BB	BB	BB	BB	BB	BB	BB	BB	BB	BB	BB	--	AA	BB	BB	BB	BB	BB	BB	BB	BB	BB	BB	BB	BB	BB	BB	AB	BB	BB	BB	BB	AB	BB	BB	BB	BB	BB	BB	BB	BB
1745	50581	Bn-scaff_27634_1-p108183	76.1	C4	BB	BB	BB	BB	BB	BB	BB	BB	BB	BB	BB	BB	BB	BB	BB	--	AA	BB	BB	BB	BB	BB	BB	BB	BB	BB	BB	BB	BB	BB	BB	AB	BB	BB	BB	BB	AB	BB	BB	BB	BB	BB	BB	BB	BB
1746	50582	Bn-scaff_27634_1-p120599	76.1	C4	BB	BB	BB	BB	BB	BB	BB	BB	BB	BB	BB	BB	BB	BB	BB	--	AA	BB	BB	BB	BB	BB	BB	BB	BB	BB	BB	BB	BB	BB	BB	AB	BB	BB	BB	BB	AB	BB	BB	BB	BB	BB	BB	BB	BB
1747	50583	Bn-scaff_27634_1-p120855	76.1	C4	AA	AA	AA	AA	AA	AA	AA	AA	AA	AA	AA	AA	AA	AA	AA	--	BB	AA	AA	AA	AA	AA	AA	AA	AA	AA	AA	AA	AA	AA	AA	AB	AA	AA	AA	AA	AB	AA	AA	AA	AA	AA	AA	AA	AA
1748	50584	Bn-scaff_27634_1-p12586	76.1	C4	AA	AA	AA	AA	AA	AA	AA	AA	AA	AA	AA	AA	AA	AA	AA	--	BB	AA	AA	AA	AA	AA	AA	AA	AA	AA	AA	AA	AA	AA	AA	AB	AA	AA	AA	AA	AB	AA	AA	AA	AA	AA	AA	AA	AA
1749	50585	Bn-scaff_27634_1-p129708	76.1	C4	BB	BB	BB	BB	BB	BB	BB	BB	BB	BB	BB	BB	BB	BB	BB	--	AA	BB	BB	BB	BB	BB	BB	BB	BB	BB	BB	BB	BB	BB	BB	AB	BB	BB	BB	BB	AB	BB	BB	BB	BB	BB	BB	BB	BB
1750	50586	Bn-scaff_27634_1-p131124	76.1	C4	AA	AA	AA	AA	AA	AA	AA	AA	AA	AA	AA	AA	AA	AA	AA	--	BB	AA	AA	AA	AA	AA	AA	AA	AA	AA	AA	AA	AA	AA	AA	AB	AA	AA	AA	AA	AB	AA	AA	AA	AA	AA	AA	AA	AA
1751	50587	Bn-scaff_27634_1-p13119	76.1	C4	BB	BB	BB	BB	BB	BB	BB	BB	BB	BB	BB	BB	BB	BB	BB	--	AA	BB	BB	BB	BB	BB	BB	BB	BB	BB	BB	BB	BB	BB	BB	AB	BB	BB	BB	BB	AB	BB	BB	BB	BB	BB	BB	BB	BB
1752	50588	Bn-scaff_27634_1-p131421	76.1	C4	AA	AA	AA	AA	AA	AA	AA	AA	AA	AA	AA	AA	AA	AA	AA	--	BB	AA	AA	AA	AA	AA	AA	AA	AA	AA	AA	AA	AA	AA	AA	AB	AA	AA	AA	AA	AB	AA	AA	AA	AA	AA	AA	AA	AA
1753	50592	Bn-scaff_27634_1-p134307	76.1	C4	BB	BB	BB	BB	BB	BB	BB	BB	BB	BB	BB	BB	BB	BB	BB	--	AA	BB	BB	BB	BB	BB	BB	BB	BB	BB	BB	BB	BB	BB	BB	AB	BB	BB	BB	BB	AB	BB	BB	BB	BB	BB	BB	BB	BB
1754	50593	Bn-scaff_27634_1-p134403	76.1	C4	BB	BB	BB	BB	BB	BB	BB	BB	BB	BB	BB	BB	BB	BB	BB	--	AA	BB	BB	BB	BB	BB	BB	BB	BB	BB	BB	BB	BB	BB	BB	AB	BB	BB	BB	BB	AB	BB	BB	BB	BB	BB	BB	BB	BB
1755	50594	Bn-scaff_27634_1-p134518	76.1	C4	BB	BB	BB	BB	BB	BB	BB	BB	BB	BB	BB	BB	BB	BB	BB	--	AA	BB	BB	BB	BB	BB	BB	BB	BB	BB	BB	BB	BB	BB	BB	AB	BB	BB	BB	BB	AB	BB	BB	BB	BB	BB	BB	BB	BB
1756	50595	Bn-scaff_27634_1-p134647	76.1	C4	AA	AA	AA	AA	AA	AA	AA	AA	AA	AA	AA	AA	AA	AA	AA	--	BB	AA	AA	AA	AA	AA	AA	AA	AA	AA	AA	AA	AA	AA	AA	AB	AA	AA	AA	AA	AB	AA	AA	AA	AA	AA	AA	AA	AA
1757	50596	Bn-scaff_27634_1-p135458	76.1	C4	BB	BB	BB	BB	BB	BB	BB	BB	BB	BB	BB	BB	BB	BB	BB	--	AA	BB	BB	BB	BB	BB	BB	BB	BB	BB	BB	BB	BB	BB	BB	AB	BB	BB	BB	BB	AB	BB	BB	BB	BB	BB	BB	BB	BB
1758	50597	Bn-scaff_27634_1-p135607	76.1	C4	AA	AA	AA	AA	AA	AA	AA	AA	AA	AA	AA	AA	AA	AA	AA	--	BB	AA	AA	AA	AA	AA	AA	AA	AA	AA	AA	AA	AA	AA	AA	AB	AA	AA	AA	AA	AB	AA	AA	AA	AA	AA	AA	AA	AA
1759	50598	Bn-scaff_27634_1-p137119	76.1	C4	AA	AA	AA	AA	AA	AA	AA	AA	AA	AA	AA	AA	AA	AA	AA	--	BB	AA	AA	AA	AA	AA	AA	AA	AA	AA	AA	AA	AA	AA	AA	AB	AA	AA	AA	AA	AB	AA	AA	AA	AA	AA	AA	AA	AA
1760	50599	Bn-scaff_27634_1-p142286	76.1	C4	BB	BB	BB	BB	BB	BB	BB	BB	BB	BB	BB	BB	BB	BB	BB	--	AA	BB	BB	BB	BB	BB	BB	BB	BB	BB	BB	BB	BB	BB	BB	AB	BB	BB	BB	BB	AB	BB	BB	BB	BB	BB	BB	BB	BB
1761	50600	Bn-scaff_27634_1-p23499	76.1	C4	BB	BB	BB	BB	BB	BB	BB	BB	BB	BB	BB	BB	BB	BB	BB	BB	AA	BB	AB	AB	BB	BB	BB	BB	BB	BB	BB	BB	BB	BB	BB	BB	BB	BB	BB	BB	BB	BB	BB	BB	BB	BB	BB	BB	BB
1762	50603	Bn-scaff_27634_1-p34344	76.1	C4	AA	AA	AA	AA	AA	AA	AA	AA	AA	AA	AA	AA	AA	AA	AA	--	BB	AA	AA	AA	AA	AA	AA	AA	AA	AA	AA	AA	AA	AA	AA	AB	AA	AA	AA	AA	AB	AA	AA	AA	AA	AA	AA	AA	AA
1763	50604	Bn-scaff_27634_1-p55948	76.1	C4	BB	BB	BB	BB	BB	BB	BB	BB	BB	BB	BB	BB	BB	BB	BB	--	AA	BB	BB	BB	BB	BB	BB	BB	BB	BB	BB	BB	BB	BB	BB	AB	BB	BB	BB	BB	AB	BB	BB	BB	BB	BB	BB	BB	BB
1764	50605	Bn-scaff_27634_1-p58452	76.1	C4	AA	BB	AA	AB	BB	BB	BB	AA	BB	AA	AA	AB	AA	AA	AA	AA	BB	AA	AA	AA	AA	AB	AA	AA	AB	AA	BB	AA	BB	BB	AA	BB	AA	BB	AA	BB	BB	BB	AB	AA	BB	BB	BB	AA	AA
1765	50606	Bn-scaff_27634_1-p59279	76.1	C4	AA	AA	AA	AA	AA	AA	AA	AA	AA	AA	AA	AA	AA	AA	AA	--	BB	AA	AA	AA	AA	AA	AA	AA	AA	AA	AA	AA	AA	AA	AA	AB	AA	AA	AA	AA	AB	AA	AA	AA	AA	AA	AA	AA	AA
1766	50852	Bn-scaff_28498_1-p107723	76.1	C4	BB	BB	BB	BB	BB	BB	BB	BB	BB	BB	BB	BB	BB	BB	BB	--	AA	BB	BB	BB	BB	BB	BB	BB	BB	BB	BB	BB	BB	BB	BB	BB	BB	BB	BB	BB	BB	BB	BB	BB	BB	BB	BB	BB	BB
1767	50855	Bn-scaff_28498_1-p12170	76.1	C4	BB	BB	BB	BB	BB	BB	BB	BB	BB	BB	BB	BB	BB	BB	BB	--	AA	BB	BB	BB	BB	BB	BB	BB	BB	BB	BB	BB	BB	BB	BB	AB	BB	BB	BB	BB	AB	BB	BB	BB	BB	BB	BB	BB	BB
1768	50856	Bn-scaff_28498_1-p159681	76.1	C4	BB	BB	BB	BB	BB	BB	BB	BB	BB	BB	BB	BB	BB	BB	BB	--	AA	BB	BB	BB	BB	BB	BB	BB	BB	BB	BB	BB	BB	BB	BB	AB	BB	BB	BB	BB	AB	BB	BB	BB	BB	BB	BB	BB	BB
1769	50858	Bn-scaff_28498_1-p163126	76.1	C4	AA	AA	AA	AA	AA	AA	AA	AA	AA	AA	AA	AA	AA	AA	AA	--	BB	AA	AA	AA	AA	AA	AA	AA	AA	AA	AA	AA	AA	AA	AA	AB	AA	AA	AA	AA	AB	AA	AA	AA	AA	AA	AA	AA	AA
1770	50859	Bn-scaff_28498_1-p163192	76.1	C4	BB	BB	BB	BB	BB	BB	BB	BB	BB	BB	BB	BB	BB	BB	BB	--	AA	BB	BB	BB	BB	BB	BB	BB	BB	BB	BB	BB	BB	BB	BB	AB	BB	BB	BB	BB	AB	BB	BB	BB	BB	BB	BB	BB	BB
1771	50860	Bn-scaff_28498_1-p163305	76.1	C4	BB	BB	BB	BB	BB	BB	BB	BB	BB	BB	BB	BB	BB	BB	BB	--	AA	BB	BB	BB	BB	BB	BB	BB	BB	BB	BB	BB	BB	BB	BB	AB	BB	BB	BB	BB	AB	BB	BB	BB	BB	BB	BB	BB	BB
1772	50861	Bn-scaff_28498_1-p163802	76.1	C4	BB	BB	BB	BB	BB	BB	BB	BB	BB	BB	BB	BB	BB	BB	BB	--	AA	BB	BB	BB	BB	BB	BB	BB	BB	BB	BB	BB	BB	BB	BB	AB	BB	BB	BB	BB	AB	BB	BB	BB	BB	BB	BB	BB	BB
1773	50862	Bn-scaff_28498_1-p163884	76.1	C4	BB	BB	BB	BB	BB	BB	BB	BB	BB	BB	BB	BB	BB	BB	BB	--	AA	BB	BB	BB	BB	BB	BB	BB	BB	BB	BB	BB	BB	BB	BB	AB	BB	BB	BB	BB	AB	BB	BB	BB	BB	BB	BB	BB	BB
1774	50863	Bn-scaff_28498_1-p164284	76.1	C4	BB	BB	BB	BB	BB	BB	BB	BB	BB	BB	BB	BB	BB	BB	BB	--	AA	BB	BB	BB	BB	BB	BB	BB	BB	BB	BB	BB	BB	BB	BB	AB	BB	BB	BB	BB	AB	BB	BB	BB	BB	BB	BB	BB	BB
1775	50864	Bn-scaff_28498_1-p164307	76.1	C4	AA	AA	AA	AA	AA	AA	AA	AA	AA	AA	AA	AA	AA	AA	AA	--	BB	AA	AA	AA	AA	AA	AA	AA	AA	AA	AA	AA	AA	AA	AA	AB	AA	AA	AA	AA	AB	AA	AA	AA	AA	AA	AA	AA	AA
1776	50865	Bn-scaff_28498_1-p165023	76.1	C4	AA	AA	AA	AA	AA	AA	AA	AA	AA	AA	AA	AA	AA	AA	AA	--	BB	AA	AA	AA	AA	AA	AA	AA	AA	AA	AA	AA	AA	AA	AA	AB	AA	AA	AA	AA	AB	AA	AA	AA	AA	AA	AA	AA	AA
1777	50866	Bn-scaff_28498_1-p165148	76.1	C4	AA	AA	AA	AA	AA	AA	AA	AA	AA	AA	AA	AA	AA	AA	AA	--	BB	AA	AA	AA	AA	AA	AA	AA	AA	AA	AA	AA	AA	AA	AA	AB	AA	AA	AA	AA	AB	AA	AA	AA	AA	AA	AA	AA	AA
1778	50868	Bn-scaff_28498_1-p172641	76.1	C4	AA	AA	AA	AA	AA	AA	AA	AA	AA	AA	AA	AA	AA	AA	AA	--	BB	AA	AB	AA	AA	AA	AA	AA	AA	AA	AA	AA	AA	AA	AA	AB	AA	AA	AA	AA	AB	AA	AA	AA	AA	AA	AA	AA	AA
1779	50869	Bn-scaff_28498_1-p190373	76.1	C4	BB	BB	BB	BB	BB	BB	BB	BB	BB	BB	BB	BB	BB	BB	BB	--	AA	BB	BB	BB	BB	BB	BB	BB	BB	BB	BB	BB	BB	BB	BB	AB	BB	BB	BB	BB	AB	BB	BB	BB	BB	BB	BB	BB	BB
1780	50870	Bn-scaff_28498_1-p193995	76.1	C4	AA	AA	AA	AA	AA	AA	AA	AA	AA	AA	AA	AA	AA	AA	AA	--	BB	AA	AA	AA	AA	AA	AA	AA	AA	AA	AA	AA	AA	AA	AA	AB	AA	AA	AA	AA	AB	AA	AA	AA	AA	AA	AA	AA	AA
1781	50871	Bn-scaff_28498_1-p195986	76.1	C4	BB	BB	BB	BB	BB	BB	BB	BB	BB	BB	BB	BB	BB	BB	BB	--	AA	BB	BB	BB	BB	BB	BB	BB	BB	BB	BB	BB	BB	BB	BB	AB	BB	BB	BB	BB	AB	BB	BB	BB	BB	BB	BB	BB	BB
1782	50873	Bn-scaff_28498_1-p196499	76.1	C4	AA	AA	AA	AA	AA	AA	AA	AA	AA	AA	AA	AA	AA	AA	AA	--	BB	AA	AA	AA	AA	AA	AA	AA	AA	AA	AA	AA	AA	AA	AA	AB	AA	AA	AA	AA	AB	AA	AA	AA	AA	AA	AA	AA	AA
1783	50875	Bn-scaff_28498_1-p216236	76.1	C4	BB	BB	BB	BB	BB	BB	BB	BB	BB	BB	BB	BB	BB	BB	BB	--	AA	BB	BB	BB	BB	BB	BB	BB	BB	BB	BB	BB	BB	BB	BB	AB	BB	BB	BB	BB	AB	BB	BB	BB	BB	BB	BB	BB	BB
1784	50878	Bn-scaff_28498_1-p217011	76.1	C4	BB	BB	BB	BB	BB	BB	BB	BB	BB	BB	BB	BB	BB	BB	BB	--	AA	BB	BB	BB	BB	BB	BB	BB	BB	BB	BB	BB	BB	BB	BB	BB	BB	BB	BB	BB	BB	BB	BB	BB	BB	BB	BB	BB	BB
1785	50880	Bn-scaff_28498_1-p218261	76.1	C4	AA	AA	AA	AA	AA	AA	AA	AA	AA	AA	AA	AA	AA	AA	AA	--	BB	AA	AA	AA	AA	AA	AA	AA	AA	AA	AA	AA	AA	AA	AA	AB	AA	AA	AA	AA	AB	AA	AA	AA	AA	AA	AA	AA	AA
1786	50886	Bn-scaff_28498_1-p253200	76.1	C4	BB	BB	BB	BB	BB	BB	BB	BB	BB	BB	BB	BB	BB	BB	BB	--	AA	BB	BB	BB	BB	BB	BB	BB	BB	BB	BB	BB	BB	BB	BB	AB	BB	BB	BB	BB	AB	BB	BB	BB	BB	BB	BB	BB	BB
1787	50887	Bn-scaff_28498_1-p254873	76.1	C4	AA	AA	AA	AA	AA	AA	AA	AA	AA	AA	AA	AA	AA	AA	AA	--	BB	AA	AA	AA	AA	AA	AA	AA	AA	AA	AA	AA	AA	AA	AA	AB	AA	AA	AA	AA	AB	AA	AA	AA	AA	AA	AA	AA	AA
1788	50889	Bn-scaff_28498_1-p263616	76.1	C4	AA	AA	AA	AA	AA	AA	AA	AA	AA	AA	AA	AA	AA	AA	AA	--	BB	AA	AA	AA	AA	AA	AA	AA	AA	AA	AA	AA	AA	AA	AA	AB	AA	AA	AA	AA	AB	AA	AA	AA	AA	AA	AA	AA	AA
1789	50890	Bn-scaff_28498_1-p281629	76.1	C4	BB	BB	BB	BB	BB	BB	BB	BB	BB	BB	BB	BB	BB	BB	BB	--	AA	BB	BB	BB	BB	BB	BB	BB	BB	BB	BB	BB	BB	BB	BB	AB	BB	BB	BB	BB	AB	BB	BB	BB	BB	BB	BB	BB	BB
1790	50892	Bn-scaff_28498_1-p295337	76.1	C4	AA	AA	AA	AA	AA	AA	AA	AA	AA	AA	AA	AA	AA	AA	AA	--	BB	AA	AA	AA	AA	AA	AA	AA	AA	AA	AA	AA	AA	AA	AA	AB	AA	AA	AA	AA	AB	AA	AA	AA	AA	AA	AA	AA	AA
1791	50895	Bn-scaff_28498_1-p297522	76.1	C4	AA	AA	AA	AA	AA	AA	AA	AA	AA	AA	AA	AA	AA	AA	AA	--	BB	AA	AA	AA	AA	AA	AA	AA	AA	AA	AA	AA	AA	AA	AA	AB	AA	AA	AA	AA	AB	AA	AA	AA	AA	AA	AA	AA	AA
1792	50896	Bn-scaff_28498_1-p297575	76.1	C4	BB	BB	BB	BB	BB	BB	BB	BB	BB	BB	BB	BB	BB	BB	BB	--	AA	BB	BB	BB	BB	BB	BB	BB	BB	BB	BB	BB	BB	BB	BB	AB	BB	BB	BB	BB	AB	BB	BB	BB	BB	BB	BB	BB	BB
1793	50897	Bn-scaff_28498_1-p297897	76.1	C4	BB	BB	BB	BB	BB	BB	BB	BB	BB	BB	BB	BB	BB	BB	BB	--	AA	BB	BB	BB	BB	BB	BB	BB	BB	BB	BB	BB	BB	BB	BB	AB	BB	BB	BB	BB	AB	BB	BB	BB	BB	BB	BB	BB	BB
1794	50898	Bn-scaff_28498_1-p298577	76.1	C4	AA	AA	AA	AA	AA	AA	AA	AA	AA	AA	AA	AA	AA	AA	AA	--	BB	AA	AA	AA	AA	AA	AA	AA	AA	AA	AA	AA	AA	AA	AA	AB	AA	AA	AA	AA	AB	AA	AA	AA	AA	AA	AA	AA	AA
1795	50900	Bn-scaff_28498_1-p299166	76.1	C4	BB	BB	BB	BB	BB	BB	BB	BB	BB	BB	BB	BB	BB	BB	BB	--	AA	BB	BB	BB	BB	BB	BB	BB	BB	BB	BB	BB	BB	BB	BB	AB	BB	BB	BB	BB	AB	BB	BB	BB	BB	BB	BB	BB	BB
1796	50902	Bn-scaff_28498_1-p300299	76.1	C4	BB	BB	BB	BB	BB	BB	BB	BB	BB	BB	BB	BB	BB	BB	BB	--	AA	BB	BB	BB	BB	BB	BB	BB	BB	BB	BB	BB	BB	BB	BB	AB	BB	BB	BB	BB	AB	BB	BB	BB	BB	BB	BB	BB	BB
1797	50904	Bn-scaff_28498_1-p301317	76.1	C4	BB	BB	BB	BB	BB	BB	BB	BB	BB	BB	BB	BB	BB	BB	BB	--	AA	BB	BB	BB	BB	BB	BB	BB	BB	BB	BB	BB	BB	BB	BB	AB	BB	BB	BB	BB	AB	BB	BB	BB	BB	BB	BB	BB	BB
1798	50905	Bn-scaff_28498_1-p302147	76.1	C4	BB	BB	BB	BB	BB	BB	BB	BB	BB	BB	BB	BB	BB	BB	BB	--	AA	BB	BB	BB	BB	BB	BB	BB	BB	BB	BB	BB	BB	BB	BB	AB	BB	BB	BB	BB	AB	BB	BB	BB	BB	BB	BB	BB	BB
1799	50906	Bn-scaff_28498_1-p302202	76.1	C4	BB	BB	BB	BB	BB	BB	BB	BB	BB	BB	BB	BB	BB	BB	BB	--	AA	BB	BB	BB	BB	BB	BB	BB	BB	BB	BB	BB	BB	BB	BB	AB	BB	BB	BB	BB	AB	BB	BB	BB	BB	BB	BB	BB	BB
1800	50908	Bn-scaff_28498_1-p304886	76.1	C4	BB	BB	BB	BB	BB	BB	BB	BB	BB	BB	BB	BB	BB	BB	BB	--	AA	BB	BB	BB	BB	BB	BB	BB	BB	BB	BB	BB	BB	BB	BB	AB	BB	BB	BB	BB	AB	BB	BB	BB	BB	BB	BB	BB	BB
1801	50911	Bn-scaff_28498_1-p309603	76.1	C4	AA	AA	AA	AA	AA	AA	AA	AA	AA	AA	AA	AA	AA	AA	AA	--	BB	AA	AA	AA	AA	AA	AA	AA	AA	AA	AA	AA	AA	AA	AA	AB	AA	AA	AA	AA	AB	AA	AA	AA	AA	AA	AA	AA	AA
1802	50913	Bn-scaff_28498_1-p317264	76.1	C4	BB	BB	BB	BB	BB	BB	BB	BB	BB	BB	BB	BB	BB	BB	BB	--	AA	BB	BB	BB	BB	BB	BB	BB	BB	BB	BB	BB	BB	BB	BB	AB	BB	BB	BB	BB	AB	BB	BB	BB	BB	BB	BB	BB	BB
1803	50915	Bn-scaff_28498_1-p91470	76.1	C4	AA	AA	AA	AA	AA	AA	AA	AA	AA	AA	AA	AA	AA	AA	AA	--	BB	AA	AA	AA	AA	AA	AA	AA	AA	AA	AA	AA	AA	AA	AA	AB	AA	AA	AA	AA	AB	AA	AA	AA	AA	AA	AA	AA	AA
1804	50968	Bn-scaff_28703_1-p31309	76.1	C4	BB	BB	BB	BB	BB	BB	BB	BB	BB	BB	BB	BB	BB	BB	BB	BB	AA	BB	BB	BB	BB	BB	BB	BB	BB	BB	BB	BB	BB	BB	BB	AB	BB	BB	BB	BB	AB	BB	BB	BB	BB	BB	BB	BB	BB
1805	50969	Bn-scaff_28703_1-p34884	76.1	C4	BB	BB	BB	BB	BB	BB	BB	BB	BB	BB	BB	BB	BB	BB	BB	AA	--	BB	AB	BB	BB	BB	BB	BB	BB	BB	BB	BB	BB	BB	BB	AB	BB	BB	BB	BB	AB	BB	BB	BB	BB	BB	BB	BB	BB
1806	50970	Bn-scaff_28703_1-p44290	76.1	C4	BB	BB	BB	BB	BB	BB	BB	BB	BB	BB	BB	BB	BB	BB	BB	--	AA	BB	BB	BB	BB	BB	BB	BB	BB	BB	BB	BB	BB	BB	BB	AB	BB	BB	BB	BB	AB	BB	BB	BB	BB	BB	BB	BB	BB
1807	50972	Bn-scaff_28703_1-p47306	76.1	C4	AA	AA	AA	AA	AA	AA	AA	AA	AA	AA	AA	AA	AA	AA	AA	--	BB	AA	AA	AA	AA	AA	AA	AA	AA	AA	AA	AA	AA	AA	AA	AA	AA	AA	AA	AA	AA	AA	AA	AA	AA	AA	AA	AA	AA
1808	50973	Bn-scaff_28703_1-p49303	76.1	C4	BB	BB	BB	BB	BB	BB	BB	BB	BB	BB	BB	BB	BB	BB	BB	--	AA	BB	BB	BB	BB	BB	BB	BB	BB	BB	BB	BB	BB	BB	BB	AB	BB	BB	BB	BB	AB	BB	BB	BB	BB	BB	BB	BB	BB
1809	50974	Bn-scaff_28703_1-p49551	76.1	C4	AA	AA	AA	AA	AA	AA	AA	AA	AA	AA	AA	AA	AA	AA	AA	--	BB	AA	AA	AA	AA	AA	AA	AA	AA	AA	AA	AA	AA	AA	AA	AB	AA	AA	AA	AA	AB	AA	AA	AA	AA	AA	AA	AA	AA
1810	50976	Bn-scaff_28703_1-p50575	76.1	C4	BB	BB	BB	BB	BB	BB	BB	BB	BB	BB	BB	BB	BB	BB	BB	--	AA	BB	BB	BB	BB	BB	BB	BB	BB	BB	BB	BB	BB	BB	BB	AB	BB	BB	BB	BB	AB	BB	BB	BB	BB	BB	BB	BB	BB
1811	50977	Bn-scaff_28703_1-p50822	76.1	C4	AA	AA	AA	AA	AA	AA	AA	AA	AA	AA	AA	AA	AA	AA	AA	--	BB	AA	AA	AA	AA	AA	AA	AA	AA	AA	AA	AA	AA	AA	AA	AB	AA	AA	AA	AA	AB	AA	AA	AA	AA	AA	AA	AA	AA
1812	50978	Bn-scaff_28703_1-p50848	76.1	C4	AA	AA	AA	AA	AA	AA	AA	AA	AA	AA	AA	AA	AA	AA	AA	--	BB	AA	AA	AA	AA	AA	AA	AA	AA	AA	AA	AA	AA	AA	AA	AB	AA	AA	AA	AA	AB	AA	AA	AA	AA	AA	AA	AA	AA
1813	50979	Bn-scaff_28703_1-p51095	76.1	C4	AA	AA	AA	AA	AA	AA	AA	AA	AA	AA	AA	AA	AA	AA	AA	--	BB	AA	AA	AA	AA	AA	AA	AA	AA	AA	AA	AA	AA	AA	AA	AB	AA	AA	AA	AA	AB	AA	AA	AA	AA	AA	AA	AA	AA
1814	50980	Bn-scaff_28703_1-p51257	76.1	C4	AA	AA	AA	AA	AA	AA	AA	AA	AA	AA	AA	AA	AA	AA	AA	--	BB	AA	AA	AA	AA	AA	AA	AA	AA	AA	AA	AA	AA	AA	AA	AB	AA	AA	AA	AA	AB	AA	AA	AA	AA	AA	AA	AA	AA
1815	50982	Bn-scaff_28703_1-p53260	76.1	C4	BB	BB	BB	BB	BB	BB	BB	BB	BB	BB	BB	BB	BB	BB	BB	BB	AA	BB	BB	BB	BB	BB	BB	BB	BB	BB	BB	BB	BB	BB	BB	AB	BB	BB	BB	BB	AB	BB	BB	BB	BB	BB	BB	BB	BB
1816	50983	Bn-scaff_28703_1-p53619	76.1	C4	AA	AA	AA	AA	AA	AA	AA	AA	AA	AA	AA	AA	AA	AA	AA	--	BB	AA	AA	AA	AA	AA	AA	AA	AA	AA	AA	AA	AA	AA	AA	AB	AA	AA	AA	AA	AB	AA	AA	AA	AA	AA	AA	AA	AA
1817	50985	Bn-scaff_28703_1-p53783	76.1	C4	BB	BB	BB	BB	BB	BB	BB	BB	BB	BB	BB	BB	BB	BB	BB	--	AA	BB	BB	BB	BB	BB	BB	BB	BB	BB	BB	BB	BB	BB	BB	AB	BB	BB	BB	BB	AB	BB	BB	BB	BB	BB	BB	BB	BB
1818	50986	Bn-scaff_28703_1-p57961	76.1	C4	BB	BB	BB	BB	BB	BB	BB	BB	BB	BB	BB	BB	BB	BB	BB	--	AA	BB	BB	BB	BB	BB	BB	BB	BB	BB	BB	BB	BB	BB	BB	BB	BB	BB	BB	BB	BB	BB	BB	BB	BB	BB	BB	BB	BB
1819	50987	Bn-scaff_28703_1-p58529	76.1	C4	BB	BB	BB	BB	BB	BB	BB	BB	BB	BB	BB	BB	BB	BB	BB	BB	AA	BB	BB	BB	BB	BB	BB	BB	BB	BB	BB	BB	BB	BB	BB	BB	BB	BB	BB	BB	BB	BB	BB	BB	BB	BB	BB	BB	BB
1820	50988	Bn-scaff_28703_1-p60085	76.1	C4	AA	AA	AA	AA	AA	AA	AA	AA	AA	AA	AA	AA	AA	AA	AA	--	BB	AA	AA	AA	AA	AA	AA	AA	AA	AA	AA	AA	AA	AA	AA	AA	AA	AA	AA	AA	AA	AA	AA	AA	AA	AA	AA	AA	AA
1821	50990	Bn-scaff_28703_1-p61511	76.1	C4	BB	BB	BB	BB	BB	BB	BB	BB	BB	BB	BB	BB	BB	BB	BB	--	AA	BB	BB	BB	BB	BB	BB	BB	BB	BB	BB	BB	BB	BB	BB	AB	BB	BB	BB	BB	AB	BB	BB	BB	BB	BB	BB	BB	BB
1822	50991	Bn-scaff_28703_1-p69473	76.1	C4	AA	AA	AA	AA	AA	AA	AA	AA	AA	AA	AA	AA	AA	AA	AA	--	BB	AA	AA	AA	AA	AA	AA	AA	AA	AA	AA	AA	AA	AA	AA	AB	AA	AA	AA	AA	AB	AA	AA	AA	AA	AA	AA	AA	AA
1823	50992	Bn-scaff_28703_1-p69915	76.1	C4	AA	AA	AA	AA	AA	AA	AA	AA	AA	AA	AA	AA	AA	AA	AA	--	BB	AA	AA	AA	AA	AA	AA	AA	AA	AA	AA	AA	AA	AA	AA	AA	AA	AA	AA	AA	AA	AA	AA	AA	AA	AA	AA	AA	AA
1824	50993	Bn-scaff_28703_1-p70301	76.1	C4	AA	AA	AA	AA	AA	AA	AA	AA	AA	AA	AA	AA	AA	AA	AA	--	BB	AA	AA	AA	AA	AA	AA	AA	AA	AA	AA	AA	AA	AA	AA	AA	AA	AA	AA	AA	AA	AA	AA	AA	AA	AA	AA	AA	AA
1825	52100	Bn-scaffold18039-p397	76.1	C4	BB	BB	BB	BB	BB	BB	BB	BB	BB	BB	BB	BB	BB	BB	BB	BB	AA	BB	BB	BB	BB	BB	BB	BB	BB	BB	BB	BB	BB	BB	BB	AB	BB	BB	BB	BB	AB	BB	BB	BB	BB	BB	BB	BB	BB
1826	24156	Bn-scaff_15579_1-p17672	77.4	C4	BB	BB	BB	BB	BB	BB	BB	BB	BB	BB	BB	BB	BB	BB	BB	--	AA	BB	BB	BB	BB	BB	BB	BB	BB	BB	BB	BB	BB	BB	BB	BB	BB	BB	BB	BB	BB	BB	BB	BB	BB	BB	BB	BB	BB
1827	27580	Bn-scaff_15911_1-p256430	77.4	C4	BB	AA	AA	AA	AA	AA	AA	BB	AA	AA	BB	AA	AB	AA	AB	--	BB	AA	AB	BB	AA	AA	AA	AA	AA	AA	AA	AB	AA	AA	AA	AB	BB	AA	AA	AA	AB	AA	AA	AA	AA	AA	AA	AA	AA
1828	27581	Bn-scaff_15911_1-p256644	77.4	C4	BB	AA	AA	AA	AA	AA	AA	BB	AA	AA	BB	AA	AB	AA	AB	--	BB	AA	AB	BB	AA	AA	AA	AA	AA	AA	AA	AB	AA	AA	AA	AB	BB	AA	AA	AA	AB	AA	AA	AA	AA	AA	AA	AA	AA
1829	27583	Bn-scaff_15911_1-p259000	77.4	C4	BB	AA	AA	AA	AA	AA	AA	BB	AA	AA	BB	AA	AB	AA	AB	--	BB	AA	AB	BB	AA	AA	AA	AA	AA	AA	AA	AB	AA	AA	AA	AB	BB	AA	AA	AA	AB	AA	AA	AA	AA	AA	AA	AA	AA
1830	27587	Bn-scaff_15911_1-p287863	77.4	C4	BB	BB	BB	BB	BB	BB	BB	BB	BB	BB	BB	BB	BB	BB	AB	--	AA	BB	BB	BB	BB	BB	BB	BB	BB	BB	BB	BB	BB	BB	BB	BB	BB	BB	BB	BB	BB	BB	BB	BB	BB	BB	BB	BB	BB
1831	27589	Bn-scaff_15911_1-p291565	77.4	C4	AA	BB	BB	BB	BB	BB	BB	AA	BB	BB	AA	BB	AA	BB	AB	--	AA	BB	AA	AA	BB	BB	BB	BB	BB	BB	BB	AB	BB	BB	BB	AB	AA	BB	BB	BB	AB	BB	BB	BB	BB	BB	BB	BB	BB
1832	27595	Bn-scaff_15911_1-p314313	77.4	C4	AA	BB	BB	BB	BB	BB	BB	AA	BB	BB	AA	BB	AA	BB	AB	--	AA	BB	AA	AA	BB	BB	BB	BB	BB	BB	BB	AB	BB	BB	BB	AB	AA	BB	BB	BB	AB	BB	BB	BB	BB	BB	BB	BB	BB
1833	27601	Bn-scaff_15911_1-p317679	77.4	C4	BB	AA	AA	AA	AA	AA	AA	BB	AA	AA	BB	AA	BB	AA	AB	--	BB	AA	BB	BB	AA	AA	AA	AA	AA	AA	AA	AB	AA	AA	AA	AB	BB	AA	AA	AA	AB	AA	AA	AA	AA	AA	AA	AA	AA
1834	27610	Bn-scaff_15911_1-p339428	77.4	C4	BB	AA	AA	AA	AA	AA	AA	BB	AA	AA	BB	AA	BB	AA	AB	--	BB	AA	BB	BB	AA	AA	AA	AA	AA	AA	AA	AB	AA	AA	AA	AB	BB	AA	AA	AA	AB	AA	AA	AA	AA	AA	AA	AA	AA
1835	27611	Bn-scaff_15911_1-p339973	77.4	C4	BB	AA	AA	AA	AA	BB	AA	BB	AA	AA	BB	AA	BB	AA	AB	--	BB	AA	BB	BB	AA	AA	AA	AA	AA	AA	AA	AB	AA	AA	AA	AB	BB	AA	AA	AA	AB	AA	AA	AA	AA	AA	AA	AA	AA
1836	27612	Bn-scaff_15911_1-p346039	77.4	C4	BB	BB	BB	BB	BB	BB	BB	BB	BB	BB	BB	BB	BB	BB	AB	--	AA	BB	BB	BB	BB	BB	BB	BB	BB	BB	BB	BB	BB	BB	BB	BB	BB	BB	BB	BB	BB	BB	BB	BB	BB	BB	BB	BB	BB
1837	27621	Bn-scaff_15911_1-p348453	77.4	C4	AA	BB	BB	BB	BB	BB	BB	AA	BB	BB	AA	BB	AA	BB	AB	--	AA	BB	AA	AA	BB	BB	BB	BB	BB	BB	BB	AB	BB	BB	BB	AB	AA	BB	BB	BB	AB	BB	BB	BB	BB	BB	BB	BB	BB
1838	27623	Bn-scaff_15911_1-p348733	77.4	C4	AA	BB	BB	BB	BB	BB	BB	AA	BB	BB	AA	BB	AA	BB	AB	--	AA	BB	AA	AA	BB	BB	BB	BB	BB	BB	BB	AB	BB	BB	BB	AB	AA	BB	BB	BB	AB	BB	BB	BB	BB	BB	BB	BB	BB
1839	27630	Bn-scaff_15911_1-p354505	77.4	C4	AA	AA	AA	AA	AA	AA	AA	AA	AA	AA	AA	AA	AA	AA	AB	--	BB	AA	AA	AA	AA	AA	AA	AA	AA	AA	AA	AA	AA	AA	AA	AA	AA	AA	AA	AA	AA	AA	AA	AA	AA	AA	AA	AA	AA
1840	27632	Bn-scaff_15911_1-p354760	77.4	C4	BB	AA	AA	AA	AA	AA	AA	BB	AA	AA	BB	AA	BB	AA	AB	--	BB	AA	BB	BB	AA	AA	AA	AA	AA	AA	AA	AB	AA	AA	AA	AB	BB	AA	AA	AA	AB	AA	AA	AA	AA	AA	AA	AA	AA
1841	27633	Bn-scaff_15911_1-p354816	77.4	C4	BB	AA	AA	AA	AA	BB	AA	BB	AA	AA	BB	AA	BB	AA	AB	--	BB	AA	BB	BB	AA	AA	AA	AA	AA	AA	AA	AB	AA	AA	AA	AB	BB	AA	AA	AA	AB	AA	AA	AA	AA	AA	AA	AA	AA
1842	27749	Bn-scaff_15911_1-p76238	77.4	C4	BB	AA	AA	AA	AA	AA	AA	BB	AA	AA	BB	AA	AB	AA	AB	--	BB	AA	AB	BB	AA	AA	AA	AA	AA	AA	AA	AB	AA	AA	AA	AB	BB	AA	AA	AA	AB	AA	AA	AA	AA	AA	AA	AA	AA
1843	33407	Bn-scaff_16531_1-p228553	77.4	C4	BB	AA	BB	AB	AA	AA	AA	BB	AA	AA	BB	AB	AB	AA	BB	--	BB	BB	AB	BB	AA	AA	AA	AA	AA	AA	AA	AB	AA	AA	AA	AB	AA	AA	AA	AA	AB	AA	AB	AA	AA	AA	AA	AA	AA
1844	33408	Bn-scaff_16531_1-p230512	77.4	C4	AA	BB	AA	AB	BB	BB	BB	AA	BB	BB	AA	AB	AB	BB	AA	--	AA	AA	AB	AA	BB	BB	BB	BB	BB	BB	BB	AB	BB	BB	BB	AB	BB	BB	BB	BB	AB	BB	AB	BB	BB	BB	BB	BB	BB
1845	33410	Bn-scaff_16531_1-p231683	77.4	C4	AA	AA	BB	AB	AA	AA	AA	AA	AA	AA	AA	AB	AA	AA	BB	--	BB	BB	AA	AA	AA	AA	AA	AA	AA	AA	AA	AA	AA	AA	AA	AA	AA	AA	AA	AA	AA	AA	AB	AA	AA	AA	AA	AA	AA
1846	33417	Bn-scaff_16531_1-p336206	77.4	C4	BB	AA	BB	AB	AA	AA	BB	BB	AA	AA	BB	AB	AB	AA	BB	--	BB	BB	AB	BB	AA	AA	AA	AA	AA	AA	AA	AB	AA	AA	AA	AB	AA	AA	AA	AA	AB	AA	AB	AA	AA	AA	AA	AA	AA
1847	33421	Bn-scaff_16531_1-p345948	77.4	C4	AA	BB	AA	AB	BB	BB	AA	AA	BB	BB	AA	AB	AB	BB	AA	--	AA	AA	AB	AA	BB	BB	BB	BB	BB	BB	BB	AB	BB	BB	BB	AB	BB	BB	BB	BB	AB	BB	AB	BB	BB	BB	BB	BB	BB
1848	33422	Bn-scaff_16531_1-p346015	77.4	C4	AA	BB	AA	AB	BB	BB	AA	AA	BB	BB	AA	AB	AB	BB	AA	--	AA	AA	AB	AA	BB	BB	BB	BB	BB	BB	BB	AB	BB	BB	BB	AB	BB	BB	BB	BB	AB	BB	AB	BB	BB	BB	BB	BB	BB
1849	33423	Bn-scaff_16531_1-p348432	77.4	C4	BB	AA	BB	AB	AA	AA	BB	BB	AA	AA	BB	AB	AB	AA	BB	--	BB	BB	AB	BB	AA	AA	AA	AA	AA	AA	AA	AB	AA	AA	AA	AB	AA	AA	AA	AA	AB	AA	AB	AA	AA	AA	AA	AA	AA
1850	33425	Bn-scaff_16531_1-p369664	77.4	C4	BB	AA	BB	AB	AA	AA	BB	BB	AA	AA	BB	AB	AB	AA	BB	--	BB	BB	AB	BB	AA	AA	AA	AA	AA	AA	AA	AB	AA	AA	AA	AB	AA	AA	AA	AA	AB	AA	AB	AA	AA	AA	AA	AA	AA
1851	33428	Bn-scaff_16531_1-p377356	77.4	C4	AA	BB	AA	AB	BB	BB	AA	AA	BB	BB	AA	AB	AB	BB	AA	--	AA	AA	AB	AA	BB	BB	BB	BB	BB	BB	BB	AB	BB	BB	BB	AB	BB	BB	BB	BB	AB	BB	AB	BB	BB	BB	BB	BB	BB
1852	33429	Bn-scaff_16531_1-p377437	77.4	C4	AA	BB	AA	AB	BB	BB	AA	AA	BB	BB	AA	AB	AB	BB	AA	--	AA	AA	AB	AA	BB	BB	BB	BB	BB	BB	BB	AB	BB	BB	BB	AB	BB	BB	BB	BB	AB	BB	AB	BB	BB	BB	BB	BB	BB
1853	33434	Bn-scaff_16531_1-p42657	77.4	C4	BB	BB	BB	BB	BB	BB	BB	BB	BB	BB	BB	BB	BB	BB	AB	--	AA	BB	BB	BB	BB	BB	BB	BB	BB	BB	BB	BB	BB	BB	BB	BB	BB	BB	BB	BB	BB	BB	BB	BB	BB	BB	BB	BB	BB
1854	33435	Bn-scaff_16531_1-p42774	77.4	C4	BB	BB	BB	BB	BB	BB	BB	BB	BB	BB	BB	BB	BB	BB	AB	--	AA	BB	BB	BB	BB	BB	BB	BB	BB	BB	BB	BB	BB	BB	BB	BB	BB	BB	BB	BB	BB	BB	BB	BB	BB	BB	BB	BB	BB
1855	33442	Bn-scaff_16531_1-p521807	77.4	C4	BB	AA	BB	AB	AA	AA	BB	BB	AA	AA	BB	AB	AB	AA	BB	--	BB	BB	AB	BB	AA	AA	AA	AA	AA	AA	AA	AB	AA	AA	AA	AB	AA	AA	AA	AA	AB	AA	AB	AA	AA	AA	AA	AA	AA
1856	33444	Bn-scaff_16531_1-p525553	77.4	C4	AA	BB	AA	AB	BB	BB	AA	AA	BB	BB	AA	AB	AB	BB	AA	--	AA	AA	AB	AA	BB	BB	BB	BB	BB	BB	BB	AB	BB	BB	BB	AB	BB	BB	BB	BB	AB	BB	AB	BB	BB	BB	BB	BB	BB
1857	33445	Bn-scaff_16531_1-p526136	77.4	C4	AA	BB	AA	AB	BB	BB	AA	AA	BB	BB	AA	AB	AB	BB	AA	--	AA	AA	AB	AA	BB	BB	BB	BB	BB	BB	BB	AB	BB	BB	BB	AB	BB	BB	BB	BB	AB	BB	AB	BB	BB	BB	BB	BB	BB
1858	33447	Bn-scaff_16531_1-p526677	77.4	C4	AA	BB	AA	AB	BB	BB	AA	AA	BB	BB	AA	AB	AB	BB	AA	--	AA	AA	AB	AA	BB	BB	BB	BB	BB	BB	BB	AB	BB	BB	BB	AB	BB	BB	BB	BB	AB	BB	AB	BB	BB	BB	BB	BB	BB
1859	33448	Bn-scaff_16531_1-p546569	77.4	C4	AA	BB	AA	AB	BB	BB	AA	AA	BB	BB	AA	AB	AB	BB	AA	--	AA	AA	BB	AA	BB	BB	BB	BB	BB	BB	BB	AB	BB	BB	BB	AB	BB	BB	BB	BB	AB	BB	AB	BB	BB	BB	BB	BB	BB
1860	33453	Bn-scaff_16531_1-p61361	77.4	C4	BB	BB	BB	BB	BB	BB	BB	BB	BB	BB	BB	BB	BB	BB	AB	AB	AA	BB	BB	BB	BB	BB	BB	BB	BB	BB	BB	BB	BB	BB	BB	BB	BB	BB	BB	BB	BB	BB	BB	BB	BB	BB	BB	BB	BB
1861	33466	Bn-scaff_16531_1-p86797	77.4	C4	BB	BB	BB	BB	BB	BB	BB	BB	BB	BB	BB	BB	BB	BB	AB	--	AA	BB	BB	BB	BB	BB	BB	BB	BB	BB	BB	BB	BB	BB	BB	BB	BB	BB	BB	BB	BB	BB	BB	BB	BB	BB	BB	BB	BB
1862	40915	Bn-scaff_18396_1-p834	77.4	C4	AA	BB	BB	BB	BB	BB	BB	AA	BB	BB	AA	BB	AB	BB	AB	AB	AA	BB	AB	AA	BB	BB	BB	BB	BB	BB	BB	AB	BB	BB	BB	AB	AA	BB	BB	BB	AB	BB	BB	BB	BB	BB	BB	BB	BB
1863	49597	Bn-scaff_24587_1-p9788	77.4	C4	BB	BB	BB	BB	BB	BB	BB	BB	BB	BB	BB	BB	BB	BB	AB	--	AA	BB	BB	BB	BB	BB	BB	BB	BB	BB	BB	BB	BB	BB	BB	BB	BB	BB	BB	BB	BB	BB	BB	BB	BB	BB	BB	BB	BB
1864	25138	Bn-scaff_15712_8-p195672	83	C4	AA	BB	BB	BB	AB	BB	BB	AA	BB	BB	BB	BB	AA	BB	BB	--	BB	AB	AA	AA	BB	BB	BB	BB	BB	BB	BB	BB	BB	BB	BB	AB	BB	AA	BB	BB	AB	BB	BB	BB	BB	BB	BB	BB	BB
1865	25142	Bn-scaff_15712_8-p222838	83	C4	BB	AA	AA	AB	AB	AA	AA	BB	AB	AB	AA	AA	BB	AA	AA	BB	AB	AB	BB	BB	AA	AA	AA	AA	AB	AA	AA	AA	AA	AA	AA	AB	AA	AA	AA	AA	AB	AA	AA	AA	AA	AA	AA	AA	AA
1866	25143	Bn-scaff_15712_8-p241714	83	C4	BB	AA	AA	AB	AB	AA	AA	BB	AB	AB	AA	AA	BB	AA	AA	--	AA	AB	BB	BB	AA	AA	AA	AA	AB	AA	AA	AA	AA	AA	AA	AB	AA	AA	AA	AA	AB	AA	AA	AA	AA	AA	AA	AA	AA
1867	25144	Bn-scaff_15712_8-p241736	83	C4	BB	AA	AA	AB	AB	AA	AA	BB	AB	AB	AA	AA	BB	AA	AA	--	AA	AB	BB	BB	AA	AA	AA	AA	AB	AA	AA	AA	AA	AA	AA	AB	AA	AA	AA	AA	AB	AA	AA	AA	AA	AA	AA	AA	AA
1868	25145	Bn-scaff_15712_8-p241795	83	C4	AA	BB	BB	AB	AB	BB	BB	AA	AB	AB	BB	BB	AA	BB	BB	--	BB	AB	AA	AA	BB	BB	BB	BB	AB	BB	BB	BB	BB	BB	BB	AB	BB	BB	BB	BB	AB	BB	BB	BB	BB	BB	BB	BB	BB
1869	25147	Bn-scaff_15712_8-p327152	83	C4	BB	AA	AA	AA	AB	AA	AA	BB	AB	AB	AA	AB	BB	AA	AA	--	AA	AB	BB	BB	AA	AA	AA	AA	AA	AA	AA	AA	AA	AA	AA	AB	AA	BB	AA	AA	AB	AA	AA	AA	AA	AA	AA	AA	AA
1870	25149	Bn-scaff_15712_8-p357544	83	C4	BB	AA	AA	AA	AB	AA	AA	BB	AB	AB	AA	AB	BB	AA	AA	AA	AA	AB	--	BB	AA	AA	AA	AA	AA	AA	AA	AA	AA	AA	AA	AB	AA	BB	AA	AA	AB	AA	AA	AA	AA	AA	AA	AA	AA
1871	25150	Bn-scaff_15712_8-p359006	83	C4	BB	AA	AA	AA	AB	AA	AA	BB	AB	AB	AA	AB	BB	AA	AA	--	AA	AB	BB	BB	AA	AA	AA	AA	AA	AA	AA	AA	AA	AA	AA	AB	AA	BB	AA	AA	AB	AA	AA	AA	AA	AA	AA	AA	AA
1872	50738	Bn-scaff_27914_1-p15207	83	C4	AA	AA	AA	AA	AB	AA	AA	AA	AA	AA	AA	AB	AA	BB	AA	--	AA	AB	AA	AA	AA	AA	AA	AA	AB	AA	AA	AA	AA	AA	AA	AB	AA	BB	AA	AA	AB	AA	AA	AA	AA	AA	AA	AA	AA
1873	50741	Bn-scaff_27914_1-p23844	83	C4	AA	AA	AA	AA	AB	AA	AA	AA	AA	AB	AA	AB	AA	BB	AA	--	AA	AB	AA	AA	AA	AA	AA	AA	AB	AA	AA	AA	AA	AA	AA	AB	AA	BB	AA	AA	AB	AA	AA	AA	AA	AA	AA	AA	AA
1874	50744	Bn-scaff_27914_1-p32593	83	C4	AA	AA	AA	AA	AB	AA	AA	AA	AA	AB	AA	AB	AA	BB	AA	--	AA	AB	AA	AA	AA	AA	AA	AA	AB	AA	AA	AA	AA	AA	AA	AB	AA	BB	AA	AA	AB	AA	AA	AA	AA	AA	AA	AA	AA
1875	50745	Bn-scaff_27914_1-p34723	83	C4	AA	AA	AA	AA	AB	AA	AA	AA	AA	AB	AA	AB	AA	BB	AA	--	AA	AB	AA	AA	AA	AA	AA	AA	AB	AA	AA	AA	AA	AA	AA	AB	AA	BB	AA	AA	AB	AA	AA	AA	AA	AA	AA	AA	AA
1876	50746	Bn-scaff_27914_1-p34836	83	C4	AA	AA	AA	AA	AB	AA	AA	AA	AA	AB	AA	AB	AA	BB	AA	--	AA	AB	AA	AA	AA	AA	AA	AA	AB	AA	AA	AA	AA	AA	AA	AB	AA	BB	AA	AA	AB	AA	AA	AA	AA	AA	AA	AA	AA
1877	50748	Bn-scaff_27914_1-p40676	83	C4	BB	BB	BB	BB	AB	BB	BB	BB	BB	AB	BB	AB	BB	AA	BB	BB	BB	--	BB	BB	BB	BB	BB	BB	AB	BB	BB	BB	BB	BB	BB	AB	BB	AA	BB	BB	AB	BB	BB	BB	BB	BB	BB	BB	BB
1878	50752	Bn-scaff_27914_1-p64159	83	C4	AA	AA	AA	AA	AB	AA	AA	AA	AA	AB	AA	AB	AB	BB	AA	--	AA	AB	AB	AA	AA	AA	AA	AA	AA	AA	AA	AA	AA	AA	AA	AB	AA	BB	AA	AA	AB	AA	AA	AA	AA	AA	AA	AA	AA
1879	50754	Bn-scaff_27914_1-p74694	83	C4	BB	AA	AA	AA	AB	AA	AA	BB	AB	AB	AA	AB	BB	BB	AA	--	AA	AB	BB	BB	AA	AA	AA	AA	AA	AA	AA	AA	AA	AA	AA	AB	AA	BB	AA	AA	AB	AA	AA	AA	AA	AA	AA	AA	AA
1880	50755	Bn-scaff_27914_1-p75461	83	C4	BB	AA	AA	AA	AB	AA	AA	BB	AB	AB	AA	AB	BB	AA	AA	--	AA	AB	BB	BB	AA	AA	AA	AA	AA	AA	AA	AA	AA	AA	AA	AB	AA	BB	AA	AA	AB	AA	AA	AA	AA	AA	AA	AA	AA
1881	50756	Bn-scaff_27914_1-p76173	83	C4	BB	AA	AA	AA	AB	AA	AA	BB	AB	AB	AA	AB	BB	AA	AA	AA	AA	AB	AB	BB	AA	AA	AA	AA	AA	AA	AA	AA	AA	AA	AA	AB	AA	BB	AA	AA	AB	AA	AA	AA	AA	AA	AA	AA	AA
1882	50757	Bn-scaff_27914_1-p96300	83	C4	BB	AA	AA	AA	AB	AA	AA	BB	AB	AB	AA	AB	BB	AA	AA	--	AA	AB	BB	BB	AA	AA	AA	AA	AA	AA	AA	AA	AA	AA	AA	AB	AA	BB	AA	AA	AB	AA	AA	AA	AA	AA	AA	AA	AA
1883	50758	Bn-scaff_27914_1-p9919	83	C4	AA	AA	AA	AB	AB	AA	AA	AB	AA	AB	AA	AB	AB	BB	AA	--	AA	AB	AB	AA	AA	AA	AA	AA	AB	AB	AA	AB	AA	AA	AA	AB	AB	BB	AB	AB	AB	AA	AA	AB	AA	AB	AA	AA	AB
1884	50739	Bn-scaff_27914_1-p19775	83.3	C4	BB	BB	AA	AB	BB	AA	BB	BB	BB	AB	BB	BB	BB	BB	BB	BB	AB	--	BB	BB	AB	AB	AB	AA	BB	AB	AB	AA	AA	BB	AA	BB	BB	BB	BB	AA	BB	AA	BB	BB	AA	AA	BB	BB	AB
1885	25975	Bn-scaff_15779_1-p41353	86.1	C4	AA	AA	AA	AB	AB	AA	AA	AA	AB	AB	AB	AA	AA	AA	AB	--	AA	AA	AA	AA	AA	BB	AA	AA	AB	AA	AA	AA	AA	BB	AA	AB	AA	BB	AB	BB	AB	AA	BB	AA	AB	AA	AA	AA	AA
1886	25973	Bn-scaff_15779_1-p318634	87.5	C4	AA	AA	AA	AA	AA	AA	AA	AA	AA	AA	AA	AA	AA	AA	AA	--	AA	BB	AA	AA	AA	AB	AB	AB	AA	AA	AA	AB	AA	AA	AA	AA	AA	AA	AA	AA	AB	AA	AA	AA	AA	AA	AA	AA	AA
1887	50702	Bn-scaff_27765_1-p403263	87.5	C4	AA	AA	BB	BB	AB	BB	AA	AB	AA	AA	AB	AA	AA	BB	AA	--	AA	BB	AB	AA	AA	BB	AB	AB	AA	AB	AB	AA	AA	AA	AA	AB	BB	AA	AA	AA	BB	AA	BB	BB	AA	AA	BB	BB	AB
1888	50703	Bn-scaff_27765_1-p437173	87.5	C4	BB	BB	BB	AB	BB	BB	BB	AB	BB	BB	BB	BB	BB	BB	BB	--	BB	AA	BB	BB	BB	AA	BB	BB	BB	BB	BB	BB	BB	BB	BB	BB	BB	BB	BB	BB	AB	BB	BB	BB	BB	BB	BB	BB	BB
1889	44691	Bn-scaff_20191_1-p130949	88.2	C4	BB	BB	BB	BB	BB	AA	AA	BB	AB	AB	BB	BB	BB	BB	BB	--	BB	AA	BB	BB	BB	AA	AA	AA	AA	AB	AB	AA	AA	AA	AA	BB	AA	BB	BB	BB	BB	BB	BB	AA	AB	BB	BB	AA	AB
1890	44692	Bn-scaff_20191_1-p136475	88.2	C4	BB	BB	BB	BB	BB	BB	BB	BB	AB	AB	BB	BB	BB	BB	BB	BB	BB	AB	BB	BB	BB	AA	AA	AA	AB	AB	AB	AA	AA	AA	AA	BB	BB	BB	BB	BB	BB	BB	BB	AA	AB	BB	BB	AA	AB
1891	44694	Bn-scaff_20191_1-p146654	88.2	C4	BB	AA	BB	AB	BB	AA	AA	BB	AB	AA	BB	BB	AB	BB	AB	--	BB	AA	BB	BB	BB	AA	AA	AA	AA	AB	AB	AA	AA	AA	AA	BB	AA	BB	BB	BB	BB	BB	BB	AA	AB	BB	BB	AA	AB
1892	44697	Bn-scaff_20191_1-p63120	88.2	C4	AA	AA	AA	AA	AA	AA	AA	AA	AB	AB	AA	AA	AA	AA	AA	--	AA	BB	AA	AA	AA	AB	AB	AB	AB	AB	AB	AB	BB	BB	BB	AA	AA	AA	AA	AA	AA	AA	AA	BB	AB	AA	AA	BB	AB
1893	50152	Bn-scaff_26139_1-p263914	89.5	C4	BB	AB	BB	BB	BB	AB	BB	BB	BB	BB	BB	AB	AB	BB	BB	--	BB	AB	AB	BB	AA	AB	BB	BB	AB	AB	BB	AB	AA	AA	AA	AB	AA	BB	AA	BB	BB	AA	AB	BB	AA	AA	BB	BB	AB
1894	50182	Bn-scaff_26139_1-p322324	89.5	C4	AA	BB	BB	AB	AA	AA	BB	AA	AB	BB	AA	AB	BB	AA	AB	BB	AB	AB	BB	AA	AA	AB	AB	AB	AB	AA	AB	BB	AA	AA	AA	AA	AA	AA	AA	AA	AA	AA	AA	AA	AA	AA	AA	BB	AA
1895	50183	Bn-scaff_26139_1-p333824	89.5	C4	BB	BB	BB	AB	AB	AA	AA	BB	AA	AB	AB	AA	AB	BB	BB	--	BB	AB	AB	BB	BB	AB	AA	AA	AA	AB	AA	AA	AA	AA	AA	AB	AA	AA	BB	BB	AA	BB	AB	AA	AB	BB	AB	AA	AB
1896	50160	Bn-scaff_26139_1-p287205	89.8	C4	BB	AA	BB	BB	BB	BB	BB	BB	BB	BB	BB	BB	BB	BB	AB	--	BB	AB	BB	BB	BB	BB	BB	BB	AB	BB	AB	AB	BB	BB	BB	BB	BB	BB	BB	BB	BB	BB	BB	BB	BB	BB	BB	BB	BB
1897	50166	Bn-scaff_26139_1-p290697	89.8	C4	AB	AA	BB	BB	BB	BB	BB	AB	BB	BB	BB	BB	BB	BB	AB	--	BB	AB	BB	BB	BB	BB	BB	BB	AB	BB	AB	AB	BB	BB	BB	BB	BB	BB	BB	BB	BB	BB	BB	BB	BB	BB	BB	BB	BB
1898	50170	Bn-scaff_26139_1-p294371	89.8	C4	AB	AA	BB	BB	BB	BB	BB	AB	BB	BB	BB	BB	AB	BB	AB	BB	BB	AB	AB	BB	BB	AB	AB	AB	AB	BB	AB	AA	BB	BB	BB	BB	BB	BB	BB	BB	BB	BB	BB	BB	BB	BB	BB	AA	BB
1899	50171	Bn-scaff_26139_1-p294830	89.8	C4	AB	BB	BB	AB	AA	AA	BB	AB	AB	BB	AA	AB	AB	AA	AB	BB	--	AB	AB	AA	AA	AB	AB	AB	AB	AA	AB	BB	AA	AA	AA	AA	AA	AA	AA	AA	AA	AA	AA	AA	AA	AA	AA	BB	AA
1900	50174	Bn-scaff_26139_1-p301352	89.8	C4	AB	BB	BB	AB	AA	AA	AA	AB	AA	BB	AA	AB	BB	AA	AB	--	AA	AB	BB	AA	AA	AB	AB	AB	AB	AA	AB	BB	AA	AA	AA	AA	AA	AA	AA	AA	AA	AA	AA	AA	AA	AA	AA	BB	AA
1901	50178	Bn-scaff_26139_1-p307625	89.8	C4	AB	BB	AA	AA	AA	AA	AA	AB	AA	AA	AA	AA	AA	AA	AB	--	AA	AB	AA	AA	AA	AB	AA	AA	AB	AA	AB	AB	AA	AA	AA	AA	AA	AA	AA	AA	AA	AA	AA	AA	AA	AA	AA	AA	AA
1902	45569	Bn-scaff_20814_1-p164413	91.2	C4	AA	AB	BB	BB	AB	BB	AA	AB	BB	BB	BB	BB	BB	BB	BB	BB	AB	BB	BB	AA	AA	AB	BB	BB	AB	AA	AB	AB	AA	AA	AA	AB	BB	AA	AA	BB	BB	AA	BB	BB	AA	AA	AB	BB	AA
1903	31789	Bn-scaff_16394_1-p60940	93.9	C4	AA	AA	AA	AA	AA	AA	AA	AA	AA	AA	AA	AA	AB	BB	AB	--	BB	AB	AB	AA	AA	AA	AA	AA	AB	AA	AA	AA	AA	AA	AA	AA	AA	AA	AA	AA	AA	AA	AA	AA	AA	AA	AA	AA	AA
1904	31796	Bn-scaff_16394_1-p72831	93.9	C4	AA	BB	AA	AB	AA	AA	BB	AA	AA	AA	AA	AA	AA	AA	AB	AA	AA	AB	AA	AA	AA	AA	AA	AA	AA	AA	AA	AA	AA	AA	AA	AA	AA	AA	AA	BB	AA	AA	AA	AA	AA	AA	AA	AA	AA
1905	31806	Bn-scaff_16394_1-p83655	93.9	C4	BB	AA	BB	AB	BB	BB	AA	BB	BB	BB	BB	BB	BB	BB	AB	--	BB	AB	BB	BB	BB	BB	BB	BB	BB	BB	BB	BB	BB	BB	BB	BB	BB	BB	BB	AA	BB	BB	BB	BB	BB	BB	BB	BB	BB
1906	31798	Bn-scaff_16394_1-p755585	96.6	C4	BB	BB	BB	AB	BB	BB	BB	BB	BB	BB	BB	BB	BB	BB	BB	--	AA	AB	BB	BB	BB	BB	BB	BB	BB	BB	BB	BB	BB	BB	BB	BB	BB	BB	BB	BB	BB	BB	BB	BB	BB	BB	BB	BB	BB
1907	31803	Bn-scaff_16394_1-p774149	96.6	C4	AA	AB	AA	BB	BB	BB	BB	AB	BB	BB	BB	BB	BB	BB	BB	--	BB	AB	BB	BB	AB	AA	AA	AA	BB	BB	BB	BB	BB	BB	BB	BB	BB	AA	AB	BB	BB	AA	AA	AA	BB	AB	BB	BB	BB
1908	31710	Bn-scaff_16394_1-p1000091	98	C4	BB	BB	BB	AA	AB	BB	BB	BB	BB	BB	BB	BB	BB	BB	BB	--	BB	AB	BB	BB	BB	AB	BB	BB	AB	BB	BB	BB	BB	BB	BB	BB	BB	BB	BB	BB	BB	BB	BB	BB	BB	BB	AA	BB	BB
1909	31711	Bn-scaff_16394_1-p1000446	98	C4	AA	AA	AA	BB	AB	AA	AA	AA	AA	AA	AA	AA	AA	AA	AA	--	AA	AB	AA	AA	AA	AB	AA	AA	AB	AA	AA	AA	AA	AA	AA	AA	AA	AA	AA	AA	AB	AA	AA	AA	AA	AA	BB	AA	AA
1910	31712	Bn-scaff_16394_1-p1002503	98	C4	BB	BB	BB	AA	AB	BB	BB	BB	BB	BB	BB	BB	BB	BB	BB	--	BB	AB	BB	BB	BB	AB	BB	BB	AB	BB	BB	BB	BB	BB	BB	BB	BB	BB	BB	BB	AB	BB	BB	BB	BB	BB	AA	BB	BB
1911	31714	Bn-scaff_16394_1-p1085007	99.6	C4	BB	BB	BB	AA	AB	BB	BB	BB	AB	BB	BB	BB	BB	BB	BB	--	BB	AB	BB	BB	BB	AB	BB	BB	AB	BB	BB	BB	BB	BB	BB	BB	BB	BB	BB	BB	BB	BB	BB	BB	BB	BB	AA	BB	BB
1912	31778	Bn-scaff_16394_1-p521000	99.6	C4	AA	AA	AA	AA	AA	AA	AA	AA	AA	AA	AA	AA	AA	AA	AA	--	AA	AA	BB	AB	AA	AA	AA	AA	AA	AA	AA	AA	AA	AA	AA	AA	AA	AA	AA	AA	AA	AA	AA	AA	AA	AA	AA	AA	AA
1913	31779	Bn-scaff_16394_1-p525969	99.6	C4	BB	BB	AA	BB	AB	BB	BB	BB	BB	BB	BB	BB	AB	AA	BB	AA	AB	AB	AA	BB	BB	BB	BB	BB	BB	BB	AB	BB	AA	AA	BB	BB	AA	BB	BB	BB	BB	BB	BB	BB	BB	BB	AA	BB	BB
1914	31784	Bn-scaff_16394_1-p551690	99.6	C4	BB	BB	BB	BB	BB	BB	BB	BB	BB	BB	BB	BB	BB	BB	BB	AA	AB	AB	AA	BB	BB	AB	BB	BB	BB	BB	BB	BB	BB	BB	BB	BB	BB	BB	BB	BB	BB	BB	BB	BB	BB	BB	BB	BB	BB
1915	35399	Bn-scaff_16876_1-p1114982	103.2	C4	AA	AA	BB	AA	AA	AA	AA	AA	AA	AA	AA	AA	AB	AA	AA	--	BB	BB	AB	AA	AA	AA	AA	AA	AB	AA	AA	AA	AA	AA	AA	AA	BB	AA	AA	AB	AA	AA	AA	AA	AB	AA	AA	AA	AA
1916	35405	Bn-scaff_16876_1-p1179218	103.5	C4	BB	AA	AA	AB	BB	AA	AA	BB	AA	AA	AA	AB	AB	AA	AA	--	BB	BB	AB	AA	AB	AB	BB	BB	AB	AA	AB	AB	AA	AA	AB	AA	BB	AB	AA	AB	AA	BB	AA	BB	AB	AB	AA	AB	AA
1917	35407	Bn-scaff_16876_1-p1180053	103.5	C4	BB	AA	AA	AB	BB	AA	AA	BB	AA	AA	AA	AB	AB	AA	AA	--	BB	BB	AB	AA	AB	AB	BB	BB	AB	AA	AB	AB	AA	AA	AB	AA	BB	AB	AA	AB	AA	BB	AA	BB	AB	AB	AA	AB	AA
1918	35409	Bn-scaff_16876_1-p1180531	103.5	C4	AA	BB	BB	AB	AA	BB	BB	AA	BB	BB	BB	AB	AB	BB	BB	--	AA	AA	AB	BB	AB	AB	AA	AA	AB	BB	AB	AB	BB	BB	AB	BB	AA	AB	BB	AB	BB	AA	BB	AA	AB	AB	BB	AB	BB
1919	35424	Bn-scaff_16876_1-p285536	106.6	C4	BB	BB	BB	BB	AB	BB	BB	AB	BB	BB	BB	BB	BB	AB	BB	BB	AB	BB	BB	BB	AB	BB	BB	BB	BB	BB	BB	BB	BB	BB	BB	BB	BB	BB	BB	BB	BB	BB	BB	BB	BB	BB	BB	AB	BB
1920	35426	Bn-scaff_16876_1-p287148	106.6	C4	BB	BB	BB	BB	AB	BB	BB	AB	BB	BB	BB	BB	BB	AB	BB	BB	AB	BB	BB	BB	AB	BB	BB	BB	BB	BB	BB	BB	BB	BB	BB	BB	BB	BB	BB	BB	BB	BB	BB	BB	BB	BB	BB	AB	BB
1921	35428	Bn-scaff_16876_1-p303006	106.6	C4	AA	AA	AA	AA	AB	AA	AA	AB	AA	AA	AA	AA	AA	AB	AA	--	BB	AA	AA	AA	AB	AA	AA	AA	AA	AA	AA	AA	AA	AA	AA	AA	AA	AA	AA	AA	AA	AA	AA	AA	AA	AA	AA	AA	AA
1922	35444	Bn-scaff_16876_1-p367934	106.6	C4	BB	AA	AA	AA	AB	AA	AA	BB	AB	AA	AA	AA	AA	AB	AA	--	BB	AA	AA	AA	AB	AA	AA	AA	AA	AA	AA	AA	AA	AA	AA	AA	AA	AA	AA	AA	AA	AA	AA	AA	AA	AA	AA	AA	AA
1923	35447	Bn-scaff_16876_1-p378895	106.6	C4	AA	BB	BB	BB	AA	AA	BB	AA	AB	AB	AA	BB	AA	AA	BB	AA	AA	BB	AA	BB	AB	BB	BB	BB	BB	BB	BB	BB	AA	BB	BB	BB	BB	BB	AB	AB	BB	BB	AB	BB	AB	BB	BB	AB	BB
1924	35471	Bn-scaff_16876_1-p621096	106.6	C4	BB	BB	AA	BB	BB	AA	AA	BB	AB	AB	AB	BB	AA	BB	BB	AA	AA	BB	AA	AA	BB	BB	BB	BB	AA	BB	AB	BB	AA	BB	BB	AA	AA	BB	AA	AB	AA	BB	AB	BB	BB	BB	BB	BB	BB
1925	35474	Bn-scaff_16876_1-p627381	106.6	C4	BB	BB	BB	BB	BB	BB	BB	BB	BB	BB	BB	BB	BB	BB	BB	--	BB	AA	BB	BB	AB	BB	AA	AA	BB	BB	BB	BB	BB	BB	BB	BB	BB	BB	BB	BB	BB	BB	BB	AA	BB	BB	BB	BB	BB
1926	35485	Bn-scaff_16876_1-p662487	106.6	C4	BB	BB	BB	BB	BB	BB	AA	BB	AB	BB	BB	BB	BB	BB	BB	BB	--	AA	BB	BB	AB	BB	AA	AA	BB	BB	BB	BB	BB	BB	BB	BB	BB	BB	BB	BB	BB	BB	BB	AA	BB	BB	BB	BB	BB
1927	35487	Bn-scaff_16876_1-p664042	106.6	C4	AA	AA	AA	AA	AB	AA	BB	AA	AB	AA	AA	AA	AA	AA	AA	--	BB	BB	AA	AA	AB	AB	BB	BB	AB	AA	AA	AB	AA	AA	AA	AB	AA	AA	AB	AA	AB	AA	AB	BB	AA	AB	AA	AA	AA
1928	35423	Bn-scaff_16876_1-p272275	107	C4	AA	BB	BB	AB	AA	BB	BB	AA	AB	BB	AA	BB	BB	AA	BB	--	AA	BB	BB	BB	AA	BB	AA	AA	BB	BB	BB	AB	BB	AA	BB	AB	BB	BB	BB	AB	AB	BB	BB	AA	AB	BB	AB	AB	BB
1929	35427	Bn-scaff_16876_1-p299570	107	C4	AA	BB	BB	AB	AA	BB	BB	AA	AB	BB	AA	BB	BB	AA	BB	--	AA	BB	BB	BB	AA	BB	AA	AA	BB	BB	BB	AB	BB	AA	BB	AB	BB	BB	BB	AB	AB	BB	BB	AA	AB	BB	AB	BB	BB
1930	35429	Bn-scaff_16876_1-p303751	107	C4	AA	AA	AA	AB	BB	AA	AA	AB	AA	AA	BB	AA	AB	BB	AA	--	BB	AA	AB	AA	BB	AA	BB	BB	AA	AA	AA	AA	AA	AA	AA	AB	AA	AA	AA	AB	AB	AA	AA	BB	AB	AA	AA	AA	AA
1931	35430	Bn-scaff_16876_1-p313982	107	C4	BB	BB	BB	AB	AA	BB	BB	AB	BB	BB	AA	BB	AB	AA	BB	--	AA	BB	AB	BB	AA	BB	AA	AA	BB	BB	BB	BB	BB	BB	BB	AB	BB	BB	BB	AB	AB	BB	BB	AA	AB	BB	BB	BB	BB
1932	35434	Bn-scaff_16876_1-p317530	107	C4	BB	AA	AA	AB	BB	AA	AA	BB	AB	AA	BB	AA	AB	BB	AA	--	BB	AA	AB	AA	BB	AA	BB	BB	AA	AA	AA	AA	AA	AA	AA	AB	AA	AA	AA	AB	AB	AA	AA	BB	AB	AA	AA	AA	AA
1933	35435	Bn-scaff_16876_1-p317699	107	C4	AA	BB	BB	AB	AA	BB	BB	AA	AB	BB	AA	BB	AB	AA	BB	--	AA	BB	AB	BB	AA	BB	AA	AA	BB	BB	BB	BB	BB	BB	BB	AB	BB	BB	BB	AB	AB	BB	BB	AA	AB	BB	BB	BB	BB
1934	35446	Bn-scaff_16876_1-p378777	107	C4	AA	AA	BB	AA	AA	AA	AA	AA	AA	AA	AA	AA	AA	AA	AB	AA	AA	AB	AA	AA	AA	AA	AA	AA	AA	AA	AA	AA	AA	AA	AA	AA	AA	AA	AA	AA	AA	AA	AA	AA	AA	AB	AA	AB	AA
1935	35466	Bn-scaff_16876_1-p574590	107	C4	AA	AA	BB	AA	AA	BB	AA	AA	AA	AA	AA	AA	AA	AA	AA	AA	AA	AA	AA	AB	AA	AA	AA	AA	AB	AA	AB	AA	BB	AA	AA	AA	BB	AA	AB	AB	AA	AA	AB	AA	AA	AA	AA	AA	AA
1936	35476	Bn-scaff_16876_1-p649906	107	C4	AA	AA	AA	AA	AB	AB	BB	AA	AB	AB	AB	AA	BB	AA	AA	--	BB	BB	BB	AA	AB	AB	BB	BB	BB	AA	AA	AB	AA	AA	AA	BB	AA	AA	AB	AA	BB	AA	AB	BB	AA	AB	AA	AA	AA
1937	35482	Bn-scaff_16876_1-p660967	107	C4	AA	AA	AA	AA	AB	AB	BB	AA	AB	AB	AB	AA	AB	AA	AA	--	BB	BB	AB	AA	AB	AB	BB	BB	BB	AA	AA	AB	AA	AA	AA	BB	AA	AA	AB	AA	BB	AA	AB	BB	AA	AB	AA	AA	AA
1938	50033	Bn-scaff_25960_1-p104315	110.4	C4	AA	AA	AA	AB	AB	AB	AA	AA	AA	AA	AB	AA	AA	BB	AB	--	BB	BB	AA	AA	BB	AA	BB	BB	AB	BB	AA	AB	BB	AA	BB	AA	BB	AB	BB	BB	AB	AA	AB	BB	AB	AB	AA	BB	BB
1939	50035	Bn-scaff_25960_1-p111750	110.4	C4	AA	AB	BB	AA	AA	AA	AA	AA	AA	AB	AA	AB	BB	AA	AB	--	AA	AA	BB	BB	AA	AA	AA	AA	AA	AA	AA	AA	AA	AA	AA	AB	AA	AB	AA	AA	AB	BB	AA	AA	AA	AA	AA	AA	AA
1940	26296	Bn-scaff_15798_1-p725659	110.8	C4	AB	AA	AB	AA	AB	AB	BB	AB	AA	AB	AB	AA	AA	BB	AA	--	BB	BB	AA	AA	BB	AB	BB	BB	AA	AB	AA	AB	BB	AA	AA	BB	AA	AA	AA	BB	BB	AA	AA	BB	AA	AA	BB	BB	BB
1941	42830	Bn-scaff_19043_1-p18086	112.3	C4	AA	AA	AB	AA	AB	AB	AA	AA	AA	AA	AA	AA	AA	BB	AA	--	AA	AA	AA	AA	AA	BB	AA	AA	AB	AB	BB	AB	BB	BB	BB	AB	BB	AB	AA	AA	AB	AA	AA	AA	BB	AB	AA	AB	AB
1942	42834	Bn-scaff_19043_1-p24351	112.3	C4	BB	BB	AB	AB	AB	AB	BB	BB	BB	BB	BB	BB	BB	AA	BB	--	BB	BB	BB	BB	BB	AA	BB	BB	AB	AB	AA	AB	AA	AA	AA	AB	AA	AA	BB	BB	AB	AA	BB	BB	AA	AB	BB	AB	AB
1943	42840	Bn-scaff_19043_1-p41557	112.3	C4	BB	BB	AB	AB	AA	AB	BB	BB	BB	BB	BB	BB	BB	AA	BB	--	BB	BB	BB	BB	BB	BB	BB	BB	AB	AB	AA	AB	AA	AA	AA	AB	AA	AA	BB	BB	AB	AA	BB	BB	AA	AB	BB	AB	AB
1944	42848	Bn-scaff_19043_1-p53467	112.3	C4	BB	BB	AB	AB	AA	AB	BB	BB	BB	BB	BB	BB	BB	AA	BB	--	BB	BB	BB	BB	BB	BB	BB	BB	AB	AB	AA	AB	AA	AA	AA	AB	AA	AB	BB	BB	AB	AA	BB	BB	AA	AB	BB	AB	AB
1945	42849	Bn-scaff_19043_1-p53629	112.3	C4	AA	AA	AB	AB	BB	AB	AA	AA	AA	AA	AA	AA	AA	BB	AA	--	AA	AA	AA	AA	AA	AA	AA	AA	AB	AB	BB	AB	BB	BB	BB	AB	BB	AB	AA	AA	AB	BB	AA	AA	BB	AB	AA	AB	AB
1946	42850	Bn-scaff_19043_1-p53637	112.3	C4	BB	BB	AB	AB	AA	AB	BB	BB	BB	BB	BB	BB	BB	AA	BB	--	BB	BB	BB	BB	BB	BB	BB	BB	AB	AB	AA	AB	AA	AA	AA	AB	AA	AB	BB	BB	AB	AA	BB	BB	AA	AB	BB	AB	AB
1947	42853	Bn-scaff_19043_1-p83155	112.3	C4	AA	BB	AA	BB	AB	AA	AA	AA	AB	AB	AA	BB	AA	AA	BB	AA	AA	AA	AA	AA	BB	BB	BB	BB	AB	AA	BB	AA	AA	AA	AA	AB	AA	AB	AA	BB	AB	AA	BB	BB	AA	AB	BB	AB	AA
1948	26198	Bn-scaff_15798_1-p104278	113.3	C4	BB	BB	AB	BB	AB	BB	BB	BB	BB	BB	AB	AA	BB	BB	BB	--	BB	BB	BB	BB	AA	BB	AA	AA	BB	BB	BB	AB	BB	AB	BB	AB	AA	AB	BB	BB	AB	BB	BB	AA	BB	BB	BB	BB	BB
1949	26199	Bn-scaff_15798_1-p104457	113.3	C4	BB	BB	AB	BB	AB	BB	BB	BB	BB	AB	AB	AA	BB	BB	BB	--	BB	BB	BB	BB	AA	BB	AA	AA	BB	BB	BB	AB	AA	AA	AA	AB	AA	AB	BB	BB	AB	BB	BB	AA	AA	BB	BB	BB	BB
1950	26200	Bn-scaff_15798_1-p104598	113.3	C4	BB	BB	AB	BB	AB	BB	BB	BB	BB	BB	BB	BB	BB	BB	BB	--	BB	BB	BB	BB	AA	BB	AA	AA	BB	BB	BB	AB	BB	AB	BB	AB	AA	AB	BB	BB	AB	BB	BB	AA	BB	BB	BB	BB	BB
1951	26206	Bn-scaff_15798_1-p106476	113.3	C4	BB	BB	AB	BB	AB	BB	BB	BB	BB	AB	AB	AA	BB	BB	BB	--	BB	BB	BB	BB	AA	BB	AA	AA	BB	BB	BB	AB	AA	AA	AA	AB	AA	AB	BB	BB	AB	BB	BB	AA	AA	BB	BB	BB	BB
1952	26207	Bn-scaff_15798_1-p106782	113.3	C4	BB	BB	AB	BB	AB	BB	BB	BB	BB	AB	AA	AA	AB	BB	BB	--	BB	BB	AB	BB	AA	BB	AA	AA	AA	AB	AA	AA	AA	AA	AA	AB	AA	AA	BB	BB	AB	AA	BB	AA	AA	AA	AA	BB	AB
1953	26212	Bn-scaff_15798_1-p110484	113.3	C4	BB	BB	AB	BB	AB	BB	BB	BB	BB	AB	AA	AA	AB	BB	BB	--	BB	BB	AB	BB	AA	BB	AA	AA	AB	AB	AA	AA	AA	AA	AA	AB	AA	AA	BB	BB	AB	AA	BB	AA	AA	BB	AA	BB	AB
1954	26216	Bn-scaff_15798_1-p113845	113.3	C4	BB	BB	AB	BB	AB	BB	BB	BB	BB	BB	AB	AA	BB	BB	BB	--	BB	BB	BB	BB	AA	BB	AA	AA	BB	BB	BB	AB	BB	AB	BB	AB	AA	AB	BB	BB	AB	BB	BB	AA	BB	BB	BB	BB	BB
1955	26225	Bn-scaff_15798_1-p132193	113.3	C4	BB	BB	AB	BB	AB	BB	BB	BB	BB	BB	BB	BB	BB	BB	BB	--	BB	BB	BB	BB	AA	BB	AA	AA	BB	BB	BB	BB	BB	AB	BB	AB	AA	AB	BB	BB	AB	BB	BB	AA	BB	BB	BB	BB	BB
1956	26226	Bn-scaff_15798_1-p13261	113.3	C4	AA	AB	AB	AB	AB	AB	AA	AA	AA	AA	AB	AA	AA	BB	AA	--	AA	AA	AA	AA	AA	AA	AA	AA	AB	AB	BB	AB	BB	BB	BB	AB	BB	AB	AA	AA	AB	AA	AA	AA	BB	AB	AA	AA	AB
1957	26229	Bn-scaff_15798_1-p136633	113.3	C4	BB	BB	AB	BB	AB	BB	BB	BB	BB	AB	AB	AA	BB	BB	BB	--	BB	BB	BB	BB	AA	BB	AA	AA	BB	BB	BB	AB	AA	AA	AA	AB	AA	AB	BB	BB	AB	BB	BB	AA	AA	BB	BB	BB	BB
1958	26235	Bn-scaff_15798_1-p160771	113.3	C4	AA	AA	AB	AA	AB	AA	AA	AA	AA	AB	AB	BB	AA	AA	AA	--	AA	AA	AA	AA	BB	AA	BB	BB	AA	AA	AA	AB	BB	BB	BB	AB	BB	AB	AA	AA	AB	AA	AA	BB	BB	AA	AA	AA	AA
1959	26236	Bn-scaff_15798_1-p160832	113.3	C4	BB	BB	AB	BB	AB	BB	BB	BB	BB	AB	AB	AA	BB	BB	BB	--	BB	BB	BB	BB	AA	BB	AA	AA	BB	BB	BB	AB	AA	AA	AA	AB	AA	AB	BB	BB	AB	BB	BB	AA	AA	BB	BB	BB	BB
1960	26237	Bn-scaff_15798_1-p160892	113.3	C4	BB	BB	AB	BB	AB	BB	BB	BB	BB	AB	AB	AA	BB	BB	BB	--	BB	BB	BB	BB	AA	BB	AA	AA	BB	BB	BB	AB	AA	AA	AA	AB	AA	AB	BB	BB	AB	BB	BB	AA	AA	BB	BB	BB	BB
1961	26238	Bn-scaff_15798_1-p162591	113.3	C4	BB	BB	AB	BB	AB	BB	BB	BB	BB	AB	AA	AA	AB	BB	BB	--	BB	BB	AB	BB	AA	BB	AA	AA	AB	AB	AA	AA	AA	AA	AA	AB	AA	AA	BB	BB	AB	AA	BB	AA	AA	BB	AA	BB	AB
1962	26239	Bn-scaff_15798_1-p164518	113.3	C4	AA	AA	AB	AA	AB	AA	AA	AA	AA	AB	AB	BB	AA	AA	AA	--	AA	AA	AA	AA	BB	AA	BB	BB	AA	AA	AA	AB	BB	BB	BB	AB	BB	AB	AA	AA	AB	AA	AA	BB	BB	AA	AA	AA	AA
1963	26240	Bn-scaff_15798_1-p165380	113.3	C4	BB	BB	AB	BB	AB	BB	BB	BB	BB	BB	BB	BB	BB	BB	BB	--	BB	BB	BB	BB	AA	BB	AA	AA	BB	BB	BB	AB	BB	AB	BB	AB	AA	AB	BB	BB	AB	BB	BB	AA	BB	BB	BB	BB	BB
1964	26246	Bn-scaff_15798_1-p18388	113.3	C4	BB	AB	AB	AB	AB	AB	BB	BB	BB	BB	AB	BB	BB	AA	BB	--	BB	BB	BB	BB	BB	BB	BB	BB	AB	AB	AA	AB	AA	AA	AA	AB	AA	AB	BB	BB	AB	BB	BB	BB	AA	AB	BB	BB	AB
1965	26253	Bn-scaff_15798_1-p227450	113.3	C4	AA	AA	AA	AA	AB	AB	AA	AA	AA	AB	BB	BB	AB	AA	AA	AA	--	AA	AB	AA	BB	AA	BB	BB	AB	AB	BB	BB	BB	BB	BB	AB	BB	BB	AA	AA	AB	BB	AA	BB	BB	AA	BB	AA	AB
1966	26254	Bn-scaff_15798_1-p235755	113.3	C4	BB	BB	BB	BB	AB	BB	BB	BB	BB	BB	BB	AA	BB	BB	BB	--	BB	BB	BB	BB	AA	BB	AA	AA	BB	BB	BB	AB	BB	AB	BB	AB	AA	AB	BB	BB	AB	BB	BB	AA	BB	BB	BB	BB	BB
1967	26259	Bn-scaff_15798_1-p245906	113.3	C4	BB	BB	BB	BB	AB	AB	BB	BB	BB	AB	AA	AA	AB	BB	BB	--	BB	BB	AB	BB	AA	BB	AA	AA	AB	AB	AA	AA	AA	AA	AA	AB	AA	AA	BB	BB	AB	AA	BB	AA	AA	BB	AA	BB	AB
1968	26261	Bn-scaff_15798_1-p251269	113.3	C4	BB	BB	BB	BB	AB	AB	BB	BB	BB	AB	AA	AA	AB	BB	BB	--	BB	BB	AB	BB	AA	BB	AA	AA	AB	AB	AA	AA	AA	AA	AA	AB	AA	AA	BB	BB	AB	AA	BB	AA	AA	BB	AA	BB	AB
1969	26263	Bn-scaff_15798_1-p26395	113.3	C4	BB	AB	AA	AB	AB	AB	BB	BB	BB	BB	AA	AA	BB	AA	BB	--	BB	BB	BB	BB	BB	BB	BB	BB	AB	AB	AA	AB	AA	AA	AA	AB	AA	AB	BB	BB	AB	BB	BB	BB	AA	AB	BB	BB	AB
1970	26266	Bn-scaff_15798_1-p268994	113.3	C4	BB	BB	BB	BB	AB	AB	BB	BB	BB	AB	AA	AA	AB	BB	BB	--	BB	BB	AB	BB	AA	BB	AA	AA	AB	AB	AA	AA	AA	AA	AA	AB	AA	AA	BB	BB	AB	AA	BB	AA	AA	BB	AA	BB	AB
1971	26267	Bn-scaff_15798_1-p271267	113.3	C4	BB	BB	BB	BB	AB	BB	BB	BB	BB	AB	BB	AA	BB	BB	BB	--	BB	BB	BB	BB	AA	BB	AA	AA	AB	AB	AB	AA	AA	AA	AA	AB	AA	AB	BB	BB	AB	BB	BB	AA	AA	BB	BB	BB	AB
1972	26276	Bn-scaff_15798_1-p281745	113.3	C4	BB	BB	BB	BB	AB	AB	BB	BB	BB	AB	AA	AA	AB	BB	BB	--	BB	BB	AB	BB	AA	BB	AA	AA	AB	AB	AA	AA	AA	AA	AA	AB	AA	AA	BB	BB	AB	AA	BB	AA	AA	BB	AA	BB	AB
1973	26278	Bn-scaff_15798_1-p282143	113.3	C4	BB	BB	BB	BB	AB	AB	BB	BB	BB	AB	AA	AA	AB	BB	BB	--	BB	BB	AB	BB	AA	BB	AA	AA	AB	AB	AA	AA	AA	AA	AA	AB	AA	AA	BB	BB	AB	AA	BB	AA	AA	BB	AA	BB	AB
1974	26289	Bn-scaff_15798_1-p4794	113.3	C4	BB	AB	AA	AB	AB	AB	BB	BB	BB	BB	AA	AA	BB	AA	BB	AA	AB	--	BB	BB	BB	BB	BB	BB	AB	AB	AA	AB	AA	AA	AA	AB	AA	AB	BB	BB	AB	BB	BB	BB	AA	AB	BB	BB	AB
1975	26302	Bn-scaff_15798_1-p755132	113.3	C4	BB	BB	AB	BB	AB	AB	BB	BB	AB	AB	BB	BB	BB	BB	AA	--	BB	BB	BB	BB	BB	BB	BB	BB	AB	AB	AA	BB	BB	BB	AB	BB	AA	AA	BB	BB	AB	AA	AA	BB	AA	AB	BB	AB	AA
1976	26308	Bn-scaff_15798_1-p93547	113.3	C4	BB	BB	AB	BB	AB	BB	BB	BB	BB	AB	AB	AA	BB	BB	BB	--	BB	BB	BB	BB	AA	BB	AA	AA	BB	BB	BB	AB	AA	AA	AA	AB	AA	AB	BB	BB	AB	BB	BB	AA	AA	BB	BB	BB	BB
1977	26313	Bn-scaff_15798_1-p94781	113.3	C4	BB	BB	AB	BB	AB	BB	BB	BB	BB	AB	AA	AA	AB	BB	BB	--	BB	BB	AB	BB	AA	BB	AA	AA	AB	AB	AA	AA	AA	AA	AA	AB	AA	AA	BB	BB	AB	AA	BB	AA	AA	BB	AA	BB	AB
1978	26316	Bn-scaff_15798_1-p96198	113.3	C4	AA	BB	BB	AA	AB	AA	AA	AA	AA	AB	BB	BB	BB	AA	BB	--	AA	AA	BB	AA	BB	AA	BB	BB	BB	AB	BB	BB	BB	BB	BB	AB	BB	BB	AA	AA	BB	BB	AB	BB	BB	BB	BB	AB	AB
1979	26317	Bn-scaff_15798_1-p97409	113.3	C4	BB	BB	AB	BB	AB	BB	BB	BB	BB	AB	AA	AA	AB	BB	BB	AA	AB	AB	--	AB	AA	BB	AA	AA	AB	AB	AA	AA	AA	AA	AA	AB	AA	AA	BB	BB	AB	AA	BB	AA	AA	BB	AA	BB	AB
1980	27956	Bn-scaff_16002_1-p1826982	113.3	C4	BB	AB	BB	BB	BB	BB	BB	BB	AB	BB	BB	BB	BB	BB	AA	--	AB	AA	BB	BB	BB	AB	BB	BB	BB	BB	BB	BB	BB	BB	BB	BB	BB	BB	BB	BB	BB	BB	BB	BB	BB	BB	BB	BB	BB
1981	48801	Bn-scaff_23472_1-p42267	113.3	C4	AA	AB	AB	AB	AB	AB	AA	AA	AA	AA	AA	AA	AA	BB	AA	AA	AA	AA	AA	AA	AA	AA	AA	AA	AB	AB	BB	AB	BB	AB	BB	AB	BB	AB	AA	AA	AB	AA	AA	AA	BB	AB	AA	AA	AB
1982	48802	Bn-scaff_23472_1-p44307	113.3	C4	BB	AB	AA	AB	AB	AB	BB	BB	BB	BB	AA	AA	BB	AA	BB	--	BB	BB	BB	BB	BB	BB	BB	BB	AB	AB	AA	AB	AA	AA	AA	AB	AA	AB	BB	BB	AB	BB	BB	BB	AA	AB	BB	BB	AB
1983	48804	Bn-scaff_23472_1-p52830	113.3	C4	AA	AB	BB	AB	AB	AB	AA	AA	AA	AA	BB	BB	AA	BB	AA	AA	AA	AA	AA	AA	AA	AA	AA	AA	AB	AB	BB	AB	BB	BB	BB	AB	BB	AB	AA	AA	AB	AA	AA	AA	BB	AB	AA	AA	AB
1984	48807	Bn-scaff_23472_1-p61552	113.3	C4	BB	AB	AA	AB	AB	AB	BB	BB	BB	BB	AA	AA	BB	AA	BB	--	BB	BB	BB	BB	BB	BB	BB	BB	AB	AB	AA	AB	AA	AA	AA	AB	AA	AB	BB	BB	AB	BB	BB	BB	AA	AB	BB	BB	AB
1985	42854	Bn-scaff_19043_1-p83566	114.7	C4	BB	AA	BB	AA	AB	BB	BB	BB	AB	AB	BB	AA	BB	BB	AA	BB	AB	AB	BB	BB	AA	AA	AA	AA	AB	BB	AA	BB	BB	BB	BB	AB	BB	AB	BB	AA	AB	BB	AA	AA	BB	AB	AA	AB	BB
1986	27074	Bn-scaff_15852_1-p123631	117	C4	AB	BB	AA	AA	AB	BB	BB	BB	BB	AA	AA	AA	AB	BB	AA	--	BB	BB	AB	BB	BB	AB	BB	BB	BB	AA	BB	BB	BB	BB	BB	AA	BB	BB	BB	BB	AA	BB	AB	BB	BB	BB	AA	AB	AA
1987	49765	Bn-scaff_24979_1-p169850	118.1	C4	AA	AB	AB	AB	AB	AA	BB	AA	AA	AA	AB	BB	BB	AA	AB	--	BB	AA	BB	BB	AA	AB	AA	AA	BB	AB	AB	BB	BB	BB	AB	AB	BB	AA	AA	BB	AB	AA	AA	AA	BB	AA	AA	AB	BB
1988	49768	Bn-scaff_24979_1-p179464	118.1	C4	AA	AB	AB	AB	AB	AA	BB	AA	AA	AA	AB	BB	BB	AA	AB	--	BB	AA	BB	BB	AA	AB	AA	AA	BB	AB	AB	BB	BB	BB	AB	AB	BB	AA	AA	BB	AB	AA	AA	AA	BB	AA	AA	AB	BB
1989	49770	Bn-scaff_24979_1-p179576	118.1	C4	AA	AB	AB	AB	AB	AA	BB	AA	AA	AA	AB	BB	BB	AA	AB	--	BB	AA	BB	BB	AA	AB	AA	AA	BB	AB	AB	BB	BB	BB	AB	AB	BB	AA	AA	BB	AB	AA	AA	AA	BB	AA	AA	AB	BB
1990	34459	Bn-scaff_16700_1-p25668	120.8	C4	AB	BB	AB	AA	AB	AB	AA	BB	AA	BB	BB	BB	BB	BB	AB	BB	BB	AA	BB	BB	AA	AB	AA	AA	AA	BB	AA	AA	AA	AA	AA	BB	AA	AA	AA	AA	BB	AA	BB	AA	AA	AA	AA	AB	BB
1991	34472	Bn-scaff_16700_1-p75804	120.8	C4	AB	AA	AB	AA	AB	AB	AA	BB	AA	AA	BB	BB	BB	AA	AB	--	BB	AA	BB	BB	AA	AB	AA	AA	AA	AB	AA	AA	AA	AA	AA	BB	AA	AA	AA	AA	AB	AA	BB	AA	AA	AB	AA	AB	BB
1992	26191	Bn-scaff_15798_1-p1014863	121.5	C4	BB	BB	BB	BB	BB	BB	BB	BB	BB	BB	BB	BB	BB	BB	BB	--	AB	AA	BB	BB	BB	BB	BB	BB	BB	BB	BB	BB	BB	BB	BB	AA	BB	BB	AA	BB	AB	BB	BB	BB	BB	BB	BB	BB	BB
1993	26192	Bn-scaff_15798_1-p1016082	121.5	C4	BB	BB	BB	AB	BB	BB	BB	BB	BB	BB	BB	BB	BB	BB	BB	--	AA	AA	BB	BB	BB	BB	BB	BB	BB	BB	BB	BB	BB	BB	BB	AA	BB	BB	AA	BB	AB	BB	BB	BB	BB	BB	BB	BB	BB
1994	26319	Bn-scaff_15798_1-p982019	121.5	C4	AA	AA	AA	AB	AA	AA	AA	AA	AA	AB	AA	AA	AA	AA	AA	BB	BB	BB	BB	AB	AA	AA	AA	AA	AA	AA	AA	AA	AA	AA	AA	BB	AA	AA	BB	AA	AB	AA	AA	AA	AA	AA	AA	AA	AA
1995	50022	Bn-scaff_25870_1-p48609	122.9	C4	AA	AA	AA	BB	AA	AA	AA	AA	AB	AB	AB	AB	AA	BB	AA	--	AA	AA	AB	AA	AA	BB	AA	AA	AB	BB	AA	BB	BB	AA	BB	AA	BB	AA	AA	BB	AB	AA	AA	AA	AB	AB	AA	BB	BB
1996	50023	Bn-scaff_25870_1-p80252	122.9	C4	AA	AA	AA	AA	AA	AA	AA	AA	AB	AB	AA	AA	AA	AA	AA	BB	AB	AB	--	AA	AA	AB	AA	AA	AA	AB	AA	AB	AA	AA	AA	AA	BB	AA	AA	BB	AB	AA	AA	AA	AA	AA	AA	AB	AB
1997	35223	Bn-scaff_16804_1-p699078	129.4	C4	AA	AA	BB	AA	BB	AA	BB	AA	AB	AB	BB	BB	AA	BB	BB	--	BB	BB	AA	BB	AB	BB	BB	BB	BB	BB	BB	AB	BB	BB	BB	BB	AA	BB	BB	BB	BB	BB	AA	BB	BB	BB	BB	BB	AB
1998	35225	Bn-scaff_16804_1-p704013	129.4	C4	BB	BB	BB	BB	AA	AB	AA	BB	BB	BB	AA	AA	BB	AA	AA	BB	AA	AA	BB	AA	AB	BB	AA	AA	AA	AB	AB	AB	AA	AA	AA	AA	BB	AA	AB	BB	AA	AA	BB	AA	AA	AA	AA	BB	BB
1999	35227	Bn-scaff_16804_1-p706494	129.4	C4	AA	AA	BB	AA	BB	AB	BB	AA	AB	AB	BB	BB	AA	BB	BB	--	BB	BB	AA	BB	AB	BB	BB	BB	BB	BB	BB	AB	BB	BB	BB	BB	AA	BB	BB	BB	BB	BB	AB	BB	BB	BB	BB	BB	AB
[truncated: 669 more rows]
[truncated: 34 more columns]
