# Supplementary material for: Different Shades of Kale—Approaches to Analyze Kale Variety Interrelations
Source: Genes (Basel). 2022 Jan 26;13(2):232. doi: 10.3390/genes13020232 (PMC8872201; doi:10.3390/genes13020232)
Supplement: Supplementary file 1 [file genes-13-00232-s001.zip › Supplementary File S3.xlsx]

## Sheet: Legend to this file
Supplementary File S3. Datafile with SPLoSH information, created with Python script HapShared (Howard et al., 2021 [60])
Columns A+B:	pair of individuals for which SPLoSH information is generated (for abbreviation of sample names refer to Supplementary Table S1)
Column C:	summed potential lengths of shared haplotypes at a minimum length thresholds of 30 cM (metric for genetic distance between the two individuals in columns A+B); the higher the value, the more related are the individuals
Column D:	% of cM in relation to the length of the map

## Sheet: SPLoSH datafile
VarietyA	VarietyB	cmSum_30	Perc		Length:	1204.8 cM
BRASS9	BOLERA1	88	0.0730412
BOLERA1	BRASS9	88	0.0730412
BRASS9	BOLERA10	111.1	0.0922145
BOLERA10	BRASS9	111.1	0.0922145
BRASS9	BOLERA11	89.9	0.0746182
BOLERA11	BRASS9	89.9	0.0746182
BRASS9	BOLERA12	159.3	0.132221
BOLERA12	BRASS9	159.3	0.132221
BRASS9	BOLERA13	181.3	0.150481
BOLERA13	BRASS9	181.3	0.150481
BRASS9	BOLERA14	0	0
BOLERA14	BRASS9	0	0
BRASS9	BOLERA15	115.1	0.0955345
BOLERA15	BRASS9	115.1	0.0955345
BRASS9	BOLERA2	42.7	0.0354416
BOLERA2	BRASS9	42.7	0.0354416
BRASS9	BOLERA3	319.1	0.264857
BOLERA3	BRASS9	319.1	0.264857
BRASS9	BOLERA4	75.9	0.062998
BOLERA4	BRASS9	75.9	0.062998
BRASS9	BOLERA5	80.8	0.0670651
BOLERA5	BRASS9	80.8	0.0670651
BRASS9	BOLERA6	75.8	0.062915
BOLERA6	BRASS9	75.8	0.062915
BRASS9	BOLERA7	173	0.143592
BOLERA7	BRASS9	173	0.143592
BRASS9	BOLERA8	78.8	0.065405
BOLERA8	BRASS9	78.8	0.065405
BRASS9	BOLERA9	155.6	0.12915
BOLERA9	BRASS9	155.6	0.12915
BRASS9	BRASS14	312.6	0.259462
BRASS14	BRASS9	312.6	0.259462
BRASS9	BRASS15	89.2	0.0740372
BRASS15	BRASS9	89.2	0.0740372
BRASS9	BRASS16	155.6	0.12915
BRASS16	BRASS9	155.6	0.12915
BRASS9	BRASS17	116.8	0.0969456
BRASS17	BRASS9	116.8	0.0969456
BRASS9	GER1	199.1	0.165256
GER1	BRASS9	199.1	0.165256
BRASS9	GER10	111.8	0.0927955
GER10	BRASS9	111.8	0.0927955
BRASS9	GER11	110.9	0.0920485
GER11	BRASS9	110.9	0.0920485
BRASS9	GER12	31.5	0.0261454
GER12	BRASS9	31.5	0.0261454
BRASS9	GER13	126.4	0.104914
GER13	BRASS9	126.4	0.104914
BRASS9	GER14	118.6	0.0984396
GER14	BRASS9	118.6	0.0984396
BRASS9	GER15	216.1	0.179366
GER15	BRASS9	216.1	0.179366
BRASS9	GER16	120.5	0.100017
GER16	BRASS9	120.5	0.100017
BRASS9	GER17	60.1	0.0498838
GER17	BRASS9	60.1	0.0498838
BRASS9	GER18	78.4	0.065073
GER18	BRASS9	78.4	0.065073
BRASS9	GER19	68.6	0.0569389
GER19	BRASS9	68.6	0.0569389
BRASS9	GER2	102.7	0.0852424
GER2	BRASS9	102.7	0.0852424
BRASS9	GER20	0	0
GER20	BRASS9	0	0
BRASS9	GER21	30.7	0.0254814
GER21	BRASS9	30.7	0.0254814
BRASS9	GER22	43.4	0.0360226
GER22	BRASS9	43.4	0.0360226
BRASS9	GER23	130.1	0.107985
GER23	BRASS9	130.1	0.107985
BRASS9	GER24	122.6	0.10176
GER24	BRASS9	122.6	0.10176
BRASS9	GER25	0	0
GER25	BRASS9	0	0
BRASS9	GER26	45.4	0.0376826
GER26	BRASS9	45.4	0.0376826
BRASS9	GER3	66.2	0.0549469
GER3	BRASS9	66.2	0.0549469
BRASS9	GER4	92.9	0.0771082
GER4	BRASS9	92.9	0.0771082
BRASS9	GER5	74.2	0.061587
GER5	BRASS9	74.2	0.061587
BRASS9	GER6	34.1	0.0283035
GER6	BRASS9	34.1	0.0283035
BRASS9	GER7	111.6	0.0926295
GER7	BRASS9	111.6	0.0926295
BRASS9	GER8	113.8	0.0944555
GER8	BRASS9	113.8	0.0944555
BRASS9	GER9	110.2	0.0914675
GER9	BRASS9	110.2	0.0914675
BRASS9	ITAL1	171.2	0.142098
ITAL1	BRASS9	171.2	0.142098
BRASS9	ITAL10	110.5	0.0917165
ITAL10	BRASS9	110.5	0.0917165
BRASS9	ITAL11	74.2	0.061587
ITAL11	BRASS9	74.2	0.061587
BRASS9	ITAL12	109.6	0.0909695
ITAL12	BRASS9	109.6	0.0909695
BRASS9	ITAL13	106.8	0.0886454
ITAL13	BRASS9	106.8	0.0886454
BRASS9	ITAL14	42.7	0.0354416
ITAL14	BRASS9	42.7	0.0354416
BRASS9	ITAL15	155	0.128652
ITAL15	BRASS9	155	0.128652
BRASS9	ITAL16	109.4	0.0908035
ITAL16	BRASS9	109.4	0.0908035
BRASS9	ITAL2	205.2	0.170319
ITAL2	BRASS9	205.2	0.170319
BRASS9	ITAL3	142.2	0.118028
ITAL3	BRASS9	142.2	0.118028
BRASS9	ITAL4	144.8	0.120186
ITAL4	BRASS9	144.8	0.120186
BRASS9	ITAL5	161.7	0.134213
ITAL5	BRASS9	161.7	0.134213
BRASS9	ITAL6	169.5	0.140687
ITAL6	BRASS9	169.5	0.140687
BRASS9	ITAL7	120.1	0.0996846
ITAL7	BRASS9	120.1	0.0996846
BRASS9	ITAL8	164.7	0.136703
ITAL8	BRASS9	164.7	0.136703
BRASS9	ITAL9	161.4	0.133964
ITAL9	BRASS9	161.4	0.133964
BRASS9	OSTFR1	117.5	0.0975266
OSTFR1	BRASS9	117.5	0.0975266
BRASS9	OSTFR10	68.7	0.0570219
OSTFR10	BRASS9	68.7	0.0570219
BRASS9	OSTFR2	155.5	0.129067
OSTFR2	BRASS9	155.5	0.129067
BRASS9	OSTFR3	77.1	0.063994
OSTFR3	BRASS9	77.1	0.063994
BRASS9	OSTFR4	74.3	0.06167
OSTFR4	BRASS9	74.3	0.06167
BRASS9	OSTFR5	166.9	0.138529
OSTFR5	BRASS9	166.9	0.138529
BRASS9	OSTFR6	98	0.0813413
OSTFR6	BRASS9	98	0.0813413
BRASS9	OSTFR7	36.1	0.0299635
OSTFR7	BRASS9	36.1	0.0299635
BRASS9	OSTFR8	74.9	0.062168
OSTFR8	BRASS9	74.9	0.062168
BRASS9	OSTFR9	105.4	0.0874834
OSTFR9	BRASS9	105.4	0.0874834
BRASS9	USA1	242.6	0.201361
USA1	BRASS9	242.6	0.201361
BRASS9	USA2	225.1	0.186836
USA2	BRASS9	225.1	0.186836
BRASS9	USA3	208.2	0.172809
USA3	BRASS9	208.2	0.172809
BRASS9	USA4	176	0.146082
USA4	BRASS9	176	0.146082
BRASS9	USA5	111.6	0.0926295
USA5	BRASS9	111.6	0.0926295
BRASS9	USA6	154.9	0.128569
USA6	BRASS9	154.9	0.128569
BRASS9	USA7	151.9	0.126079
USA7	BRASS9	151.9	0.126079
BRASS17	BOLERA1	174.2	0.144588
BOLERA1	BRASS17	174.2	0.144588
BRASS17	BOLERA10	134.2	0.111388
BOLERA10	BRASS17	134.2	0.111388
BRASS17	BOLERA11	117.7	0.0976926
BOLERA11	BRASS17	117.7	0.0976926
BRASS17	BOLERA12	174.8	0.145086
BOLERA12	BRASS17	174.8	0.145086
BRASS17	BOLERA13	200.5	0.166418
BOLERA13	BRASS17	200.5	0.166418
BRASS17	BOLERA14	116.9	0.0970286
BOLERA14	BRASS17	116.9	0.0970286
BRASS17	BOLERA15	226.8	0.188247
BOLERA15	BRASS17	226.8	0.188247
BRASS17	BOLERA2	152.6	0.12666
BOLERA2	BRASS17	152.6	0.12666
BRASS17	BOLERA3	285.4	0.236886
BOLERA3	BRASS17	285.4	0.236886
BRASS17	BOLERA4	125.3	0.104001
BOLERA4	BRASS17	125.3	0.104001
BRASS17	BOLERA5	86.3	0.0716301
BOLERA5	BRASS17	86.3	0.0716301
BRASS17	BOLERA6	120.3	0.0998506
BOLERA6	BRASS17	120.3	0.0998506
BRASS17	BOLERA7	638	0.529548
BOLERA7	BRASS17	638	0.529548
BRASS17	BOLERA8	82.5	0.0684761
BOLERA8	BRASS17	82.5	0.0684761
BRASS17	BOLERA9	70.6	0.0585989
BOLERA9	BRASS17	70.6	0.0585989
BRASS17	BRASS14	910.2	0.755478
BRASS14	BRASS17	910.2	0.755478
BRASS17	BRASS15	179.6	0.14907
BRASS15	BRASS17	179.6	0.14907
BRASS17	BRASS16	301.6	0.250332
BRASS16	BRASS17	301.6	0.250332
BRASS17	GER1	111.7	0.0927125
GER1	BRASS17	111.7	0.0927125
BRASS17	GER10	182.9	0.151809
GER10	BRASS17	182.9	0.151809
BRASS17	GER11	75.7	0.062832
GER11	BRASS17	75.7	0.062832
BRASS17	GER12	0	0
GER12	BRASS17	0	0
BRASS17	GER13	84.1	0.0698041
GER13	BRASS17	84.1	0.0698041
BRASS17	GER14	66.8	0.0554449
GER14	BRASS17	66.8	0.0554449
BRASS17	GER15	175.5	0.145667
GER15	BRASS17	175.5	0.145667
BRASS17	GER16	134.9	0.111969
GER16	BRASS17	134.9	0.111969
BRASS17	GER17	45.5	0.0377656
GER17	BRASS17	45.5	0.0377656
BRASS17	GER18	43.8	0.0363546
GER18	BRASS17	43.8	0.0363546
BRASS17	GER19	100.3	0.0832503
GER19	BRASS17	100.3	0.0832503
BRASS17	GER2	75.2	0.062417
GER2	BRASS17	75.2	0.062417
BRASS17	GER20	0	0
GER20	BRASS17	0	0
BRASS17	GER21	119.3	0.0990206
GER21	BRASS17	119.3	0.0990206
BRASS17	GER22	109.9	0.0912185
GER22	BRASS17	109.9	0.0912185
BRASS17	GER23	155.8	0.129316
GER23	BRASS17	155.8	0.129316
BRASS17	GER24	83.9	0.0696381
GER24	BRASS17	83.9	0.0696381
BRASS17	GER25	0	0
GER25	BRASS17	0	0
BRASS17	GER26	201.2	0.166999
GER26	BRASS17	201.2	0.166999
BRASS17	GER3	0	0
GER3	BRASS17	0	0
BRASS17	GER4	72.4	0.060093
GER4	BRASS17	72.4	0.060093
BRASS17	GER5	117.4	0.0974436
GER5	BRASS17	117.4	0.0974436
BRASS17	GER6	34.1	0.0283035
GER6	BRASS17	34.1	0.0283035
BRASS17	GER7	137.2	0.113878
GER7	BRASS17	137.2	0.113878
BRASS17	GER8	42.7	0.0354416
GER8	BRASS17	42.7	0.0354416
BRASS17	GER9	180	0.149402
GER9	BRASS17	180	0.149402
BRASS17	ITAL1	134.6	0.11172
ITAL1	BRASS17	134.6	0.11172
BRASS17	ITAL10	136.9	0.113629
ITAL10	BRASS17	136.9	0.113629
BRASS17	ITAL11	79.3	0.0658201
ITAL11	BRASS17	79.3	0.0658201
BRASS17	ITAL12	80.7	0.0669821
ITAL12	BRASS17	80.7	0.0669821
BRASS17	ITAL13	166.3	0.138031
ITAL13	BRASS17	166.3	0.138031
BRASS17	ITAL14	204.9	0.17007
ITAL14	BRASS17	204.9	0.17007
BRASS17	ITAL15	183.9	0.152639
ITAL15	BRASS17	183.9	0.152639
BRASS17	ITAL16	221.3	0.183682
ITAL16	BRASS17	221.3	0.183682
BRASS17	ITAL2	155.4	0.128984
ITAL2	BRASS17	155.4	0.128984
BRASS17	ITAL3	114.1	0.0947045
ITAL3	BRASS17	114.1	0.0947045
BRASS17	ITAL4	119.5	0.0991866
ITAL4	BRASS17	119.5	0.0991866
BRASS17	ITAL5	178.9	0.148489
ITAL5	BRASS17	178.9	0.148489
BRASS17	ITAL6	108.2	0.0898074
ITAL6	BRASS17	108.2	0.0898074
BRASS17	ITAL7	136.4	0.113214
ITAL7	BRASS17	136.4	0.113214
BRASS17	ITAL8	127.3	0.105661
ITAL8	BRASS17	127.3	0.105661
BRASS17	ITAL9	73.3	0.06084
ITAL9	BRASS17	73.3	0.06084
BRASS17	OSTFR1	122.8	0.101926
OSTFR1	BRASS17	122.8	0.101926
BRASS17	OSTFR10	160.8	0.133466
OSTFR10	BRASS17	160.8	0.133466
BRASS17	OSTFR2	63	0.0522908
OSTFR2	BRASS17	63	0.0522908
BRASS17	OSTFR3	165.1	0.137035
OSTFR3	BRASS17	165.1	0.137035
BRASS17	OSTFR4	34.1	0.0283035
OSTFR4	BRASS17	34.1	0.0283035
BRASS17	OSTFR5	190.4	0.158035
OSTFR5	BRASS17	190.4	0.158035
BRASS17	OSTFR6	107.9	0.0895584
OSTFR6	BRASS17	107.9	0.0895584
BRASS17	OSTFR7	39.6	0.0328685
OSTFR7	BRASS17	39.6	0.0328685
BRASS17	OSTFR8	64.8	0.0537849
OSTFR8	BRASS17	64.8	0.0537849
BRASS17	OSTFR9	162.2	0.134628
OSTFR9	BRASS17	162.2	0.134628
BRASS17	USA1	75.9	0.062998
USA1	BRASS17	75.9	0.062998
BRASS17	USA2	219.2	0.181939
USA2	BRASS17	219.2	0.181939
BRASS17	USA3	119.3	0.0990206
USA3	BRASS17	119.3	0.0990206
BRASS17	USA4	131.5	0.109147
USA4	BRASS17	131.5	0.109147
BRASS17	USA5	80.7	0.0669821
USA5	BRASS17	80.7	0.0669821
BRASS17	USA6	173.7	0.144173
USA6	BRASS17	173.7	0.144173
BRASS17	USA7	188	0.156042
USA7	BRASS17	188	0.156042
BOLERA7	BOLERA1	268.6	0.222942
BOLERA1	BOLERA7	268.6	0.222942
BOLERA7	BOLERA10	269	0.223274
BOLERA10	BOLERA7	269	0.223274
BOLERA7	BOLERA11	198.6	0.164841
BOLERA11	BOLERA7	198.6	0.164841
BOLERA7	BOLERA12	245.1	0.203436
BOLERA12	BOLERA7	245.1	0.203436
BOLERA7	BOLERA13	243.8	0.202357
BOLERA13	BOLERA7	243.8	0.202357
BOLERA7	BOLERA14	244.4	0.202855
BOLERA14	BOLERA7	244.4	0.202855
BOLERA7	BOLERA15	249.1	0.206756
BOLERA15	BOLERA7	249.1	0.206756
BOLERA7	BOLERA2	197.3	0.163762
BOLERA2	BOLERA7	197.3	0.163762
BOLERA7	BOLERA3	348.3	0.289094
BOLERA3	BOLERA7	348.3	0.289094
BOLERA7	BOLERA4	353.6	0.293493
BOLERA4	BOLERA7	353.6	0.293493
BOLERA7	BOLERA5	76.6	0.063579
BOLERA5	BOLERA7	76.6	0.063579
BOLERA7	BOLERA6	110.6	0.0917995
BOLERA6	BOLERA7	110.6	0.0917995
BOLERA7	BOLERA8	170.5	0.141517
BOLERA8	BOLERA7	170.5	0.141517
BOLERA7	BOLERA9	176.9	0.146829
BOLERA9	BOLERA7	176.9	0.146829
BOLERA7	BRASS14	280.6	0.232902
BRASS14	BOLERA7	280.6	0.232902
BOLERA7	BRASS15	157.9	0.131059
BRASS15	BOLERA7	157.9	0.131059
BOLERA7	BRASS16	139	0.115372
BRASS16	BOLERA7	139	0.115372
BOLERA7	GER1	96.1	0.0797643
GER1	BOLERA7	96.1	0.0797643
BOLERA7	GER10	230.3	0.191152
GER10	BOLERA7	230.3	0.191152
BOLERA7	GER11	171.1	0.142015
GER11	BOLERA7	171.1	0.142015
BOLERA7	GER12	65.2	0.0541169
GER12	BOLERA7	65.2	0.0541169
BOLERA7	GER13	153.3	0.127241
GER13	BOLERA7	153.3	0.127241
BOLERA7	GER14	106.4	0.0883134
GER14	BOLERA7	106.4	0.0883134
BOLERA7	GER15	146.1	0.121265
GER15	BOLERA7	146.1	0.121265
BOLERA7	GER16	269.4	0.223606
GER16	BOLERA7	269.4	0.223606
BOLERA7	GER17	78.2	0.064907
GER17	BOLERA7	78.2	0.064907
BOLERA7	GER18	125.2	0.103918
GER18	BOLERA7	125.2	0.103918
BOLERA7	GER19	118.1	0.0980246
GER19	BOLERA7	118.1	0.0980246
BOLERA7	GER2	71.3	0.0591799
GER2	BOLERA7	71.3	0.0591799
BOLERA7	GER20	0	0
GER20	BOLERA7	0	0
BOLERA7	GER21	67.1	0.0556939
GER21	BOLERA7	67.1	0.0556939
BOLERA7	GER22	189.9	0.15762
GER22	BOLERA7	189.9	0.15762
BOLERA7	GER23	260.1	0.215886
GER23	BOLERA7	260.1	0.215886
BOLERA7	GER24	165	0.136952
GER24	BOLERA7	165	0.136952
BOLERA7	GER25	0	0
GER25	BOLERA7	0	0
BOLERA7	GER26	133.3	0.110641
GER26	BOLERA7	133.3	0.110641
BOLERA7	GER3	108.3	0.0898904
GER3	BOLERA7	108.3	0.0898904
BOLERA7	GER4	164.2	0.136288
GER4	BOLERA7	164.2	0.136288
BOLERA7	GER5	330.1	0.273987
GER5	BOLERA7	330.1	0.273987
BOLERA7	GER6	152.5	0.126577
GER6	BOLERA7	152.5	0.126577
BOLERA7	GER7	136.6	0.11338
GER7	BOLERA7	136.6	0.11338
BOLERA7	GER8	142.5	0.118277
GER8	BOLERA7	142.5	0.118277
BOLERA7	GER9	256.7	0.213064
GER9	BOLERA7	256.7	0.213064
BOLERA7	ITAL1	259.2	0.215139
ITAL1	BOLERA7	259.2	0.215139
BOLERA7	ITAL10	269.8	0.223938
ITAL10	BOLERA7	269.8	0.223938
BOLERA7	ITAL11	127.5	0.105827
ITAL11	BOLERA7	127.5	0.105827
BOLERA7	ITAL12	156.2	0.129648
ITAL12	BOLERA7	156.2	0.129648
BOLERA7	ITAL13	157.3	0.130561
ITAL13	BOLERA7	157.3	0.130561
BOLERA7	ITAL14	254.1	0.210906
ITAL14	BOLERA7	254.1	0.210906
BOLERA7	ITAL15	260.2	0.215969
ITAL15	BOLERA7	260.2	0.215969
BOLERA7	ITAL16	268.1	0.222527
ITAL16	BOLERA7	268.1	0.222527
BOLERA7	ITAL2	308.6	0.256142
ITAL2	BOLERA7	308.6	0.256142
BOLERA7	ITAL3	140.7	0.116783
ITAL3	BOLERA7	140.7	0.116783
BOLERA7	ITAL4	153.3	0.127241
ITAL4	BOLERA7	153.3	0.127241
BOLERA7	ITAL5	216.5	0.179698
ITAL5	BOLERA7	216.5	0.179698
BOLERA7	ITAL6	232.3	0.192812
ITAL6	BOLERA7	232.3	0.192812
BOLERA7	ITAL7	197	0.163513
ITAL7	BOLERA7	197	0.163513
BOLERA7	ITAL8	211	0.175133
ITAL8	BOLERA7	211	0.175133
BOLERA7	ITAL9	186.3	0.154631
ITAL9	BOLERA7	186.3	0.154631
BOLERA7	OSTFR1	151.5	0.125747
OSTFR1	BOLERA7	151.5	0.125747
BOLERA7	OSTFR10	192.8	0.160027
OSTFR10	BOLERA7	192.8	0.160027
BOLERA7	OSTFR2	68.4	0.0567729
OSTFR2	BOLERA7	68.4	0.0567729
BOLERA7	OSTFR3	332	0.275564
OSTFR3	BOLERA7	332	0.275564
BOLERA7	OSTFR4	103.3	0.0857404
OSTFR4	BOLERA7	103.3	0.0857404
BOLERA7	OSTFR5	139.2	0.115538
OSTFR5	BOLERA7	139.2	0.115538
BOLERA7	OSTFR6	164.9	0.136869
OSTFR6	BOLERA7	164.9	0.136869
BOLERA7	OSTFR7	35.8	0.0297145
OSTFR7	BOLERA7	35.8	0.0297145
BOLERA7	OSTFR8	146.7	0.121763
OSTFR8	BOLERA7	146.7	0.121763
BOLERA7	OSTFR9	187.9	0.155959
OSTFR9	BOLERA7	187.9	0.155959
BOLERA7	USA1	275.4	0.228586
USA1	BOLERA7	275.4	0.228586
BOLERA7	USA2	332	0.275564
USA2	BOLERA7	332	0.275564
BOLERA7	USA3	219.8	0.182437
USA3	BOLERA7	219.8	0.182437
BOLERA7	USA4	214.9	0.17837
USA4	BOLERA7	214.9	0.17837
BOLERA7	USA5	126	0.104582
USA5	BOLERA7	126	0.104582
BOLERA7	USA6	282	0.234064
USA6	BOLERA7	282	0.234064
BOLERA7	USA7	334.5	0.277639
USA7	BOLERA7	334.5	0.277639
ITAL6	BOLERA1	163.5	0.135707
BOLERA1	ITAL6	163.5	0.135707
ITAL6	BOLERA10	157.3	0.130561
BOLERA10	ITAL6	157.3	0.130561
ITAL6	BOLERA11	160.1	0.132885
BOLERA11	ITAL6	160.1	0.132885
ITAL6	BOLERA12	240.1	0.199286
BOLERA12	ITAL6	240.1	0.199286
ITAL6	BOLERA13	321.8	0.267098
BOLERA13	ITAL6	321.8	0.267098
ITAL6	BOLERA14	132.6	0.11006
BOLERA14	ITAL6	132.6	0.11006
ITAL6	BOLERA15	225	0.186753
BOLERA15	ITAL6	225	0.186753
ITAL6	BOLERA2	74.2	0.061587
BOLERA2	ITAL6	74.2	0.061587
ITAL6	BOLERA3	425.7	0.353337
BOLERA3	ITAL6	425.7	0.353337
ITAL6	BOLERA4	299.4	0.248506
BOLERA4	ITAL6	299.4	0.248506
ITAL6	BOLERA5	318.2	0.26411
BOLERA5	ITAL6	318.2	0.26411
ITAL6	BOLERA6	162.1	0.134545
BOLERA6	ITAL6	162.1	0.134545
ITAL6	BOLERA8	121.5	0.100847
BOLERA8	ITAL6	121.5	0.100847
ITAL6	BOLERA9	305.1	0.253237
BOLERA9	ITAL6	305.1	0.253237
ITAL6	BRASS14	122.8	0.101926
BRASS14	ITAL6	122.8	0.101926
ITAL6	BRASS15	101.5	0.0842463
BRASS15	ITAL6	101.5	0.0842463
ITAL6	BRASS16	118.1	0.0980246
BRASS16	ITAL6	118.1	0.0980246
ITAL6	GER1	194	0.161023
GER1	ITAL6	194	0.161023
ITAL6	GER10	211.5	0.175548
GER10	ITAL6	211.5	0.175548
ITAL6	GER11	169.4	0.140604
GER11	ITAL6	169.4	0.140604
ITAL6	GER12	67.4	0.0559429
GER12	ITAL6	67.4	0.0559429
ITAL6	GER13	279.6	0.232072
GER13	ITAL6	279.6	0.232072
ITAL6	GER14	166.9	0.138529
GER14	ITAL6	166.9	0.138529
ITAL6	GER15	348.3	0.289094
GER15	ITAL6	348.3	0.289094
ITAL6	GER16	260.6	0.216301
GER16	ITAL6	260.6	0.216301
ITAL6	GER17	167.2	0.138778
GER17	ITAL6	167.2	0.138778
ITAL6	GER18	162.2	0.134628
GER18	ITAL6	162.2	0.134628
ITAL6	GER19	165.9	0.137699
GER19	ITAL6	165.9	0.137699
ITAL6	GER2	210.6	0.174801
GER2	ITAL6	210.6	0.174801
ITAL6	GER20	100.1	0.0830843
GER20	ITAL6	100.1	0.0830843
ITAL6	GER21	168.2	0.139608
GER21	ITAL6	168.2	0.139608
ITAL6	GER22	202.3	0.167912
GER22	ITAL6	202.3	0.167912
ITAL6	GER23	78	0.064741
GER23	ITAL6	78	0.064741
ITAL6	GER24	265.3	0.220203
GER24	ITAL6	265.3	0.220203
ITAL6	GER25	33.3	0.0276394
GER25	ITAL6	33.3	0.0276394
ITAL6	GER26	242.4	0.201195
GER26	ITAL6	242.4	0.201195
ITAL6	GER3	149.3	0.123921
GER3	ITAL6	149.3	0.123921
ITAL6	GER4	179.8	0.149236
GER4	ITAL6	179.8	0.149236
ITAL6	GER5	145.5	0.120767
GER5	ITAL6	145.5	0.120767
ITAL6	GER6	71.2	0.0590969
GER6	ITAL6	71.2	0.0590969
ITAL6	GER7	209.9	0.17422
GER7	ITAL6	209.9	0.17422
ITAL6	GER8	220.6	0.183101
GER8	ITAL6	220.6	0.183101
ITAL6	GER9	273.9	0.227341
GER9	ITAL6	273.9	0.227341
ITAL6	ITAL1	578.9	0.480495
ITAL1	ITAL6	578.9	0.480495
ITAL6	ITAL10	366.4	0.304117
ITAL10	ITAL6	366.4	0.304117
ITAL6	ITAL11	325.8	0.270418
ITAL11	ITAL6	325.8	0.270418
ITAL6	ITAL12	503.5	0.417912
ITAL12	ITAL6	503.5	0.417912
ITAL6	ITAL13	253.8	0.210657
ITAL13	ITAL6	253.8	0.210657
ITAL6	ITAL14	265.3	0.220203
ITAL14	ITAL6	265.3	0.220203
ITAL6	ITAL15	371.5	0.30835
ITAL15	ITAL6	371.5	0.30835
ITAL6	ITAL16	172.5	0.143177
ITAL16	ITAL6	172.5	0.143177
ITAL6	ITAL2	1008.9	0.8374
ITAL2	ITAL6	1008.9	0.8374
ITAL6	ITAL3	1036.2	0.86006
ITAL3	ITAL6	1036.2	0.86006
ITAL6	ITAL4	969.8	0.804947
ITAL4	ITAL6	969.8	0.804947
ITAL6	ITAL5	852	0.707171
ITAL5	ITAL6	852	0.707171
ITAL6	ITAL7	901.7	0.748423
ITAL7	ITAL6	901.7	0.748423
ITAL6	ITAL8	729.8	0.605744
ITAL8	ITAL6	729.8	0.605744
ITAL6	ITAL9	404.5	0.33574
ITAL9	ITAL6	404.5	0.33574
ITAL6	OSTFR1	191.1	0.158616
OSTFR1	ITAL6	191.1	0.158616
ITAL6	OSTFR10	182.9	0.151809
OSTFR10	ITAL6	182.9	0.151809
ITAL6	OSTFR2	228.1	0.189326
OSTFR2	ITAL6	228.1	0.189326
ITAL6	OSTFR3	241.4	0.200365
OSTFR3	ITAL6	241.4	0.200365
ITAL6	OSTFR4	163.9	0.136039
OSTFR4	ITAL6	163.9	0.136039
ITAL6	OSTFR5	229.9	0.19082
OSTFR5	ITAL6	229.9	0.19082
ITAL6	OSTFR6	260	0.215803
OSTFR6	ITAL6	260	0.215803
ITAL6	OSTFR7	110.2	0.0914675
OSTFR7	ITAL6	110.2	0.0914675
ITAL6	OSTFR8	153.2	0.127158
OSTFR8	ITAL6	153.2	0.127158
ITAL6	OSTFR9	182.4	0.151394
OSTFR9	ITAL6	182.4	0.151394
ITAL6	USA1	209.1	0.173556
USA1	ITAL6	209.1	0.173556
ITAL6	USA2	508	0.421647
USA2	ITAL6	508	0.421647
ITAL6	USA3	348.2	0.289011
USA3	ITAL6	348.2	0.289011
ITAL6	USA4	303.6	0.251992
USA4	ITAL6	303.6	0.251992
ITAL6	USA5	141.1	0.117115
USA5	ITAL6	141.1	0.117115
ITAL6	USA6	297.3	0.246763
USA6	ITAL6	297.3	0.246763
ITAL6	USA7	298.4	0.247676
USA7	ITAL6	298.4	0.247676
ITAL14	BOLERA1	248	0.205843
BOLERA1	ITAL14	248	0.205843
ITAL14	BOLERA10	264.8	0.219788
BOLERA10	ITAL14	264.8	0.219788
ITAL14	BOLERA11	294	0.244024
BOLERA11	ITAL14	294	0.244024
ITAL14	BOLERA12	143.2	0.118858
BOLERA12	ITAL14	143.2	0.118858
ITAL14	BOLERA13	376.8	0.312749
BOLERA13	ITAL14	376.8	0.312749
ITAL14	BOLERA14	171.2	0.142098
BOLERA14	ITAL14	171.2	0.142098
ITAL14	BOLERA15	262.1	0.217546
BOLERA15	ITAL14	262.1	0.217546
ITAL14	BOLERA2	219.5	0.182188
BOLERA2	ITAL14	219.5	0.182188
ITAL14	BOLERA3	351.6	0.291833
BOLERA3	ITAL14	351.6	0.291833
ITAL14	BOLERA4	277.9	0.230661
BOLERA4	ITAL14	277.9	0.230661
ITAL14	BOLERA5	263.3	0.218542
BOLERA5	ITAL14	263.3	0.218542
ITAL14	BOLERA6	116.4	0.0966135
BOLERA6	ITAL14	116.4	0.0966135
ITAL14	BOLERA8	143.5	0.119107
BOLERA8	ITAL14	143.5	0.119107
ITAL14	BOLERA9	181	0.150232
BOLERA9	ITAL14	181	0.150232
ITAL14	BRASS14	230.5	0.191318
BRASS14	ITAL14	230.5	0.191318
ITAL14	BRASS15	84.8	0.0703851
BRASS15	ITAL14	84.8	0.0703851
ITAL14	BRASS16	42.7	0.0354416
BRASS16	ITAL14	42.7	0.0354416
ITAL14	GER1	244.5	0.202938
GER1	ITAL14	244.5	0.202938
ITAL14	GER10	217.3	0.180362
GER10	ITAL14	217.3	0.180362
ITAL14	GER11	174.3	0.144671
GER11	ITAL14	174.3	0.144671
ITAL14	GER12	41.7	0.0346116
GER12	ITAL14	41.7	0.0346116
ITAL14	GER13	273.6	0.227092
GER13	ITAL14	273.6	0.227092
ITAL14	GER14	224.7	0.186504
GER14	ITAL14	224.7	0.186504
ITAL14	GER15	208.7	0.173224
GER15	ITAL14	208.7	0.173224
ITAL14	GER16	184.7	0.153303
GER16	ITAL14	184.7	0.153303
ITAL14	GER17	149.1	0.123755
GER17	ITAL14	149.1	0.123755
ITAL14	GER18	190.1	0.157786
GER18	ITAL14	190.1	0.157786
ITAL14	GER19	167.3	0.138861
GER19	ITAL14	167.3	0.138861
ITAL14	GER2	207.4	0.172145
GER2	ITAL14	207.4	0.172145
ITAL14	GER20	30.8	0.0255644
GER20	ITAL14	30.8	0.0255644
ITAL14	GER21	176.1	0.146165
GER21	ITAL14	176.1	0.146165
ITAL14	GER22	204	0.169323
GER22	ITAL14	204	0.169323
ITAL14	GER23	183.1	0.151975
GER23	ITAL14	183.1	0.151975
ITAL14	GER24	176.1	0.146165
GER24	ITAL14	176.1	0.146165
ITAL14	GER25	33.2	0.0275564
GER25	ITAL14	33.2	0.0275564
ITAL14	GER26	277.8	0.230578
GER26	ITAL14	277.8	0.230578
ITAL14	GER3	163.8	0.135956
GER3	ITAL14	163.8	0.135956
ITAL14	GER4	186.9	0.155129
GER4	ITAL14	186.9	0.155129
ITAL14	GER5	275	0.228254
GER5	ITAL14	275	0.228254
ITAL14	GER6	78	0.064741
GER6	ITAL14	78	0.064741
ITAL14	GER7	221.1	0.183516
GER7	ITAL14	221.1	0.183516
ITAL14	GER8	225.8	0.187417
GER8	ITAL14	225.8	0.187417
ITAL14	GER9	263.5	0.218708
GER9	ITAL14	263.5	0.218708
ITAL14	ITAL1	316.8	0.262948
ITAL1	ITAL14	316.8	0.262948
ITAL14	ITAL10	249.5	0.207088
ITAL10	ITAL14	249.5	0.207088
ITAL14	ITAL11	154.8	0.128486
ITAL11	ITAL14	154.8	0.128486
ITAL14	ITAL12	222.3	0.184512
ITAL12	ITAL14	222.3	0.184512
ITAL14	ITAL13	228.9	0.18999
ITAL13	ITAL14	228.9	0.18999
ITAL14	ITAL15	184.5	0.153137
ITAL15	ITAL14	184.5	0.153137
ITAL14	ITAL16	296.3	0.245933
ITAL16	ITAL14	296.3	0.245933
ITAL14	ITAL2	285.8	0.237218
ITAL2	ITAL14	285.8	0.237218
ITAL14	ITAL3	165.4	0.137284
ITAL3	ITAL14	165.4	0.137284
ITAL14	ITAL4	253.7	0.210574
ITAL4	ITAL14	253.7	0.210574
ITAL14	ITAL5	266.1	0.220867
ITAL5	ITAL14	266.1	0.220867
ITAL14	ITAL7	195.2	0.162019
ITAL7	ITAL14	195.2	0.162019
ITAL14	ITAL8	256	0.212483
ITAL8	ITAL14	256	0.212483
ITAL14	ITAL9	220.6	0.183101
ITAL9	ITAL14	220.6	0.183101
ITAL14	OSTFR1	208.7	0.173224
OSTFR1	ITAL14	208.7	0.173224
ITAL14	OSTFR10	275.5	0.228669
OSTFR10	ITAL14	275.5	0.228669
ITAL14	OSTFR2	204.6	0.169821
OSTFR2	ITAL14	204.6	0.169821
ITAL14	OSTFR3	292.8	0.243028
OSTFR3	ITAL14	292.8	0.243028
ITAL14	OSTFR4	68.7	0.0570219
OSTFR4	ITAL14	68.7	0.0570219
ITAL14	OSTFR5	239.3	0.198622
OSTFR5	ITAL14	239.3	0.198622
ITAL14	OSTFR6	282	0.234064
OSTFR6	ITAL14	282	0.234064
ITAL14	OSTFR7	140	0.116202
OSTFR7	ITAL14	140	0.116202
ITAL14	OSTFR8	85.2	0.0707171
OSTFR8	ITAL14	85.2	0.0707171
ITAL14	OSTFR9	196.4	0.163015
OSTFR9	ITAL14	196.4	0.163015
ITAL14	USA1	274.4	0.227756
USA1	ITAL14	274.4	0.227756
ITAL14	USA2	451.2	0.374502
USA2	ITAL14	451.2	0.374502
ITAL14	USA3	300.2	0.24917
USA3	ITAL14	300.2	0.24917
ITAL14	USA4	223.3	0.185342
USA4	ITAL14	223.3	0.185342
ITAL14	USA5	153.8	0.127656
USA5	ITAL14	153.8	0.127656
ITAL14	USA6	283.4	0.235226
USA6	ITAL14	283.4	0.235226
ITAL14	USA7	330.2	0.27407
USA7	ITAL14	330.2	0.27407
USA5	BOLERA1	140.4	0.116534
BOLERA1	USA5	140.4	0.116534
USA5	BOLERA10	182.5	0.151477
BOLERA10	USA5	182.5	0.151477
USA5	BOLERA11	249.9	0.20742
BOLERA11	USA5	249.9	0.20742
USA5	BOLERA12	286.8	0.238048
BOLERA12	USA5	286.8	0.238048
USA5	BOLERA13	426	0.353586
BOLERA13	USA5	426	0.353586
USA5	BOLERA14	253.3	0.210242
BOLERA14	USA5	253.3	0.210242
USA5	BOLERA15	307.6	0.255312
BOLERA15	USA5	307.6	0.255312
USA5	BOLERA2	184.4	0.153054
BOLERA2	USA5	184.4	0.153054
USA5	BOLERA3	454.7	0.377407
BOLERA3	USA5	454.7	0.377407
USA5	BOLERA4	268.2	0.22261
BOLERA4	USA5	268.2	0.22261
USA5	BOLERA5	301.4	0.250166
BOLERA5	USA5	301.4	0.250166
USA5	BOLERA6	222.1	0.184346
BOLERA6	USA5	222.1	0.184346
USA5	BOLERA8	244.7	0.203104
BOLERA8	USA5	244.7	0.203104
USA5	BOLERA9	325.7	0.270335
BOLERA9	USA5	325.7	0.270335
USA5	BRASS14	199.9	0.16592
BRASS14	USA5	199.9	0.16592
USA5	BRASS15	133.4	0.110724
BRASS15	USA5	133.4	0.110724
USA5	BRASS16	148.3	0.123091
BRASS16	USA5	148.3	0.123091
USA5	GER1	329.3	0.273323
GER1	USA5	329.3	0.273323
USA5	GER10	426	0.353586
GER10	USA5	426	0.353586
USA5	GER11	421.3	0.349685
GER11	USA5	421.3	0.349685
USA5	GER12	224.8	0.186587
GER12	USA5	224.8	0.186587
USA5	GER13	334	0.277224
GER13	USA5	334	0.277224
USA5	GER14	451	0.374336
GER14	USA5	451	0.374336
USA5	GER15	547.6	0.454515
GER15	USA5	547.6	0.454515
USA5	GER16	447.8	0.37168
GER16	USA5	447.8	0.37168
USA5	GER17	148.5	0.123257
GER17	USA5	148.5	0.123257
USA5	GER18	280.6	0.232902
GER18	USA5	280.6	0.232902
USA5	GER19	152.5	0.126577
GER19	USA5	152.5	0.126577
USA5	GER2	285	0.236554
GER2	USA5	285	0.236554
USA5	GER20	253.6	0.210491
GER20	USA5	253.6	0.210491
USA5	GER21	228.4	0.189575
GER21	USA5	228.4	0.189575
USA5	GER22	298.6	0.247842
GER22	USA5	298.6	0.247842
USA5	GER23	321.6	0.266932
GER23	USA5	321.6	0.266932
USA5	GER24	400.5	0.33242
GER24	USA5	400.5	0.33242
USA5	GER25	186.4	0.154714
GER25	USA5	186.4	0.154714
USA5	GER26	331.2	0.2749
GER26	USA5	331.2	0.2749
USA5	GER3	372.7	0.309346
GER3	USA5	372.7	0.309346
USA5	GER4	411.1	0.341218
GER4	USA5	411.1	0.341218
USA5	GER5	236.5	0.196298
GER5	USA5	236.5	0.196298
USA5	GER6	119.2	0.0989376
GER6	USA5	119.2	0.0989376
USA5	GER7	136.7	0.113463
GER7	USA5	136.7	0.113463
USA5	GER8	530.5	0.440322
GER8	USA5	530.5	0.440322
USA5	GER9	868.6	0.72095
GER9	USA5	868.6	0.72095
USA5	ITAL1	230.9	0.19165
ITAL1	USA5	230.9	0.19165
USA5	ITAL10	223.8	0.185757
ITAL10	USA5	223.8	0.185757
USA5	ITAL11	175.6	0.14575
ITAL11	USA5	175.6	0.14575
USA5	ITAL12	252.2	0.209329
ITAL12	USA5	252.2	0.209329
USA5	ITAL13	292.2	0.24253
ITAL13	USA5	292.2	0.24253
USA5	ITAL15	276.4	0.229416
ITAL15	USA5	276.4	0.229416
USA5	ITAL16	438.4	0.363878
ITAL16	USA5	438.4	0.363878
USA5	ITAL2	224	0.185923
ITAL2	USA5	224	0.185923
USA5	ITAL3	145.1	0.120435
ITAL3	USA5	145.1	0.120435
USA5	ITAL4	162	0.134462
ITAL4	USA5	162	0.134462
USA5	ITAL5	363.9	0.302042
ITAL5	USA5	363.9	0.302042
USA5	ITAL7	217.5	0.180528
ITAL7	USA5	217.5	0.180528
USA5	ITAL8	277.8	0.230578
ITAL8	USA5	277.8	0.230578
USA5	ITAL9	276.2	0.22925
ITAL9	USA5	276.2	0.22925
USA5	OSTFR1	341.2	0.283201
OSTFR1	USA5	341.2	0.283201
USA5	OSTFR10	340.8	0.282869
OSTFR10	USA5	340.8	0.282869
USA5	OSTFR2	166	0.137782
OSTFR2	USA5	166	0.137782
USA5	OSTFR3	261.8	0.217297
OSTFR3	USA5	261.8	0.217297
USA5	OSTFR4	219.9	0.18252
OSTFR4	USA5	219.9	0.18252
USA5	OSTFR5	226.2	0.187749
OSTFR5	USA5	226.2	0.187749
USA5	OSTFR6	235.6	0.195551
OSTFR6	USA5	235.6	0.195551
USA5	OSTFR7	297.8	0.247178
OSTFR7	USA5	297.8	0.247178
USA5	OSTFR8	364	0.302125
OSTFR8	USA5	364	0.302125
USA5	OSTFR9	309.8	0.257138
OSTFR9	USA5	309.8	0.257138
USA5	USA1	275.1	0.228337
USA1	USA5	275.1	0.228337
USA5	USA2	461.8	0.3833
USA2	USA5	461.8	0.3833
USA5	USA3	285.1	0.236637
USA3	USA5	285.1	0.236637
USA5	USA4	192	0.159363
USA4	USA5	192	0.159363
USA5	USA6	355.1	0.294738
USA6	USA5	355.1	0.294738
USA5	USA7	465.8	0.38662
USA7	USA5	465.8	0.38662
OSTFR5	BOLERA1	265.4	0.220286
BOLERA1	OSTFR5	265.4	0.220286
OSTFR5	BOLERA10	313.8	0.260458
BOLERA10	OSTFR5	313.8	0.260458
OSTFR5	BOLERA11	329.4	0.273406
BOLERA11	OSTFR5	329.4	0.273406
OSTFR5	BOLERA12	198.8	0.165007
BOLERA12	OSTFR5	198.8	0.165007
OSTFR5	BOLERA13	474.7	0.394007
BOLERA13	OSTFR5	474.7	0.394007
OSTFR5	BOLERA14	229.4	0.190405
BOLERA14	OSTFR5	229.4	0.190405
OSTFR5	BOLERA15	303.9	0.252241
BOLERA15	OSTFR5	303.9	0.252241
OSTFR5	BOLERA2	232.4	0.192895
BOLERA2	OSTFR5	232.4	0.192895
OSTFR5	BOLERA3	366.7	0.304366
BOLERA3	OSTFR5	366.7	0.304366
OSTFR5	BOLERA4	200.8	0.166667
BOLERA4	OSTFR5	200.8	0.166667
OSTFR5	BOLERA5	231.9	0.19248
BOLERA5	OSTFR5	231.9	0.19248
OSTFR5	BOLERA6	224.4	0.186255
BOLERA6	OSTFR5	224.4	0.186255
OSTFR5	BOLERA8	174.5	0.144837
BOLERA8	OSTFR5	174.5	0.144837
OSTFR5	BOLERA9	464.7	0.385707
BOLERA9	OSTFR5	464.7	0.385707
OSTFR5	BRASS14	206.4	0.171315
BRASS14	OSTFR5	206.4	0.171315
OSTFR5	BRASS15	118.6	0.0984396
BRASS15	OSTFR5	118.6	0.0984396
OSTFR5	BRASS16	143.2	0.118858
BRASS16	OSTFR5	143.2	0.118858
OSTFR5	GER1	414.8	0.34429
GER1	OSTFR5	414.8	0.34429
OSTFR5	GER10	417.4	0.346448
GER10	OSTFR5	417.4	0.346448
OSTFR5	GER11	449.9	0.373423
GER11	OSTFR5	449.9	0.373423
OSTFR5	GER12	164	0.136122
GER12	OSTFR5	164	0.136122
OSTFR5	GER13	437.6	0.363214
GER13	OSTFR5	437.6	0.363214
OSTFR5	GER14	419.1	0.347859
GER14	OSTFR5	419.1	0.347859
OSTFR5	GER15	481.4	0.399568
GER15	OSTFR5	481.4	0.399568
OSTFR5	GER16	536	0.444887
GER16	OSTFR5	536	0.444887
OSTFR5	GER17	274.2	0.22759
GER17	OSTFR5	274.2	0.22759
OSTFR5	GER18	292.3	0.242613
GER18	OSTFR5	292.3	0.242613
OSTFR5	GER19	285.9	0.237301
GER19	OSTFR5	285.9	0.237301
OSTFR5	GER2	374.1	0.310508
GER2	OSTFR5	374.1	0.310508
OSTFR5	GER20	98.7	0.0819223
GER20	OSTFR5	98.7	0.0819223
OSTFR5	GER21	417.7	0.346697
GER21	OSTFR5	417.7	0.346697
OSTFR5	GER22	409.8	0.340139
GER22	OSTFR5	409.8	0.340139
OSTFR5	GER23	318.6	0.264442
GER23	OSTFR5	318.6	0.264442
OSTFR5	GER24	439.8	0.36504
GER24	OSTFR5	439.8	0.36504
OSTFR5	GER25	207.2	0.171979
GER25	OSTFR5	207.2	0.171979
OSTFR5	GER26	212.6	0.176461
GER26	OSTFR5	212.6	0.176461
OSTFR5	GER3	505.2	0.419323
GER3	OSTFR5	505.2	0.419323
OSTFR5	GER4	298.5	0.247759
GER4	OSTFR5	298.5	0.247759
OSTFR5	GER5	325.5	0.270169
GER5	OSTFR5	325.5	0.270169
OSTFR5	GER6	273.8	0.227258
GER6	OSTFR5	273.8	0.227258
OSTFR5	GER7	275.4	0.228586
GER7	OSTFR5	275.4	0.228586
OSTFR5	GER8	300.5	0.249419
GER8	OSTFR5	300.5	0.249419
OSTFR5	GER9	447	0.371016
GER9	OSTFR5	447	0.371016
OSTFR5	ITAL1	271.6	0.225432
ITAL1	OSTFR5	271.6	0.225432
OSTFR5	ITAL10	252.4	0.209495
ITAL10	OSTFR5	252.4	0.209495
OSTFR5	ITAL11	170.5	0.141517
ITAL11	OSTFR5	170.5	0.141517
OSTFR5	ITAL12	277.2	0.23008
ITAL12	OSTFR5	277.2	0.23008
OSTFR5	ITAL13	268.5	0.222859
ITAL13	OSTFR5	268.5	0.222859
OSTFR5	ITAL15	348	0.288845
ITAL15	OSTFR5	348	0.288845
OSTFR5	ITAL16	237.3	0.196962
ITAL16	OSTFR5	237.3	0.196962
OSTFR5	ITAL2	241.3	0.200282
ITAL2	OSTFR5	241.3	0.200282
OSTFR5	ITAL3	189.5	0.157288
ITAL3	OSTFR5	189.5	0.157288
OSTFR5	ITAL4	218	0.180943
ITAL4	OSTFR5	218	0.180943
OSTFR5	ITAL5	326.5	0.270999
ITAL5	OSTFR5	326.5	0.270999
OSTFR5	ITAL7	270.8	0.224768
ITAL7	OSTFR5	270.8	0.224768
OSTFR5	ITAL8	220	0.182603
ITAL8	OSTFR5	220	0.182603
OSTFR5	ITAL9	317.8	0.263778
ITAL9	OSTFR5	317.8	0.263778
OSTFR5	OSTFR1	302.2	0.25083
OSTFR1	OSTFR5	302.2	0.25083
OSTFR5	OSTFR10	619.9	0.514525
OSTFR10	OSTFR5	619.9	0.514525
OSTFR5	OSTFR2	277.6	0.230412
OSTFR2	OSTFR5	277.6	0.230412
OSTFR5	OSTFR3	427.3	0.354665
OSTFR3	OSTFR5	427.3	0.354665
OSTFR5	OSTFR4	94.2	0.0781873
OSTFR4	OSTFR5	94.2	0.0781873
OSTFR5	OSTFR6	838	0.695551
OSTFR6	OSTFR5	838	0.695551
OSTFR5	OSTFR7	207	0.171813
OSTFR7	OSTFR5	207	0.171813
OSTFR5	OSTFR8	386.5	0.3208
OSTFR8	OSTFR5	386.5	0.3208
OSTFR5	OSTFR9	439.5	0.364791
OSTFR9	OSTFR5	439.5	0.364791
OSTFR5	USA1	242.5	0.201278
USA1	OSTFR5	242.5	0.201278
OSTFR5	USA2	353	0.292995
USA2	OSTFR5	353	0.292995
OSTFR5	USA3	381	0.316235
USA3	OSTFR5	381	0.316235
OSTFR5	USA4	281.1	0.233317
USA4	OSTFR5	281.1	0.233317
OSTFR5	USA6	386.2	0.320551
USA6	OSTFR5	386.2	0.320551
OSTFR5	USA7	366.5	0.3042
USA7	OSTFR5	366.5	0.3042
GER3	BOLERA1	145.9	0.121099
BOLERA1	GER3	145.9	0.121099
GER3	BOLERA10	336.1	0.278967
BOLERA10	GER3	336.1	0.278967
GER3	BOLERA11	262	0.217463
BOLERA11	GER3	262	0.217463
GER3	BOLERA12	209.3	0.173722
BOLERA12	GER3	209.3	0.173722
GER3	BOLERA13	497.5	0.412932
BOLERA13	GER3	497.5	0.412932
GER3	BOLERA14	298.7	0.247925
BOLERA14	GER3	298.7	0.247925
GER3	BOLERA15	151.1	0.125415
BOLERA15	GER3	151.1	0.125415
GER3	BOLERA2	169.8	0.140936
BOLERA2	GER3	169.8	0.140936
GER3	BOLERA3	374	0.310425
BOLERA3	GER3	374	0.310425
GER3	BOLERA4	215.1	0.178536
BOLERA4	GER3	215.1	0.178536
GER3	BOLERA5	197.3	0.163762
BOLERA5	GER3	197.3	0.163762
GER3	BOLERA6	83.4	0.0692231
BOLERA6	GER3	83.4	0.0692231
GER3	BOLERA8	227.6	0.188911
BOLERA8	GER3	227.6	0.188911
GER3	BOLERA9	294.9	0.244771
BOLERA9	GER3	294.9	0.244771
GER3	BRASS14	143.8	0.119356
BRASS14	GER3	143.8	0.119356
GER3	BRASS15	82.5	0.0684761
BRASS15	GER3	82.5	0.0684761
GER3	BRASS16	68.3	0.0566899
BRASS16	GER3	68.3	0.0566899
GER3	GER1	545.7	0.452938
GER1	GER3	545.7	0.452938
GER3	GER10	370.4	0.307437
GER10	GER3	370.4	0.307437
GER3	GER11	1041.5	0.864459
GER11	GER3	1041.5	0.864459
GER3	GER12	750.5	0.622925
GER12	GER3	750.5	0.622925
GER3	GER13	446.8	0.37085
GER13	GER3	446.8	0.37085
GER3	GER14	566.1	0.469871
GER14	GER3	566.1	0.469871
GER3	GER15	423.3	0.351345
GER15	GER3	423.3	0.351345
GER3	GER16	622.9	0.517015
GER16	GER3	622.9	0.517015
GER3	GER17	275.3	0.228503
GER17	GER3	275.3	0.228503
GER3	GER18	413.9	0.343542
GER18	GER3	413.9	0.343542
GER3	GER19	274.7	0.228005
GER19	GER3	274.7	0.228005
GER3	GER2	372.8	0.309429
GER2	GER3	372.8	0.309429
GER3	GER20	209	0.173473
GER20	GER3	209	0.173473
GER3	GER21	273.7	0.227175
GER21	GER3	273.7	0.227175
GER3	GER22	251.4	0.208665
GER22	GER3	251.4	0.208665
GER3	GER23	295.3	0.245103
GER23	GER3	295.3	0.245103
GER3	GER24	441.2	0.366202
GER24	GER3	441.2	0.366202
GER3	GER25	198.3	0.164592
GER25	GER3	198.3	0.164592
GER3	GER26	161.5	0.134047
GER26	GER3	161.5	0.134047
GER3	GER4	326.2	0.27075
GER4	GER3	326.2	0.27075
GER3	GER5	459.7	0.381557
GER5	GER3	459.7	0.381557
GER3	GER6	362.5	0.30088
GER6	GER3	362.5	0.30088
GER3	GER7	249.4	0.207005
GER7	GER3	249.4	0.207005
GER3	GER8	486.9	0.404133
GER8	GER3	486.9	0.404133
GER3	GER9	711.6	0.590637
GER9	GER3	711.6	0.590637
GER3	ITAL1	301.9	0.250581
ITAL1	GER3	301.9	0.250581
GER3	ITAL10	150.6	0.125
ITAL10	GER3	150.6	0.125
GER3	ITAL11	152.6	0.12666
ITAL11	GER3	152.6	0.12666
GER3	ITAL12	166.4	0.138114
ITAL12	GER3	166.4	0.138114
GER3	ITAL13	134.1	0.111305
ITAL13	GER3	134.1	0.111305
GER3	ITAL15	228.2	0.189409
ITAL15	GER3	228.2	0.189409
GER3	ITAL16	170	0.141102
ITAL16	GER3	170	0.141102
GER3	ITAL2	258.4	0.214475
ITAL2	GER3	258.4	0.214475
GER3	ITAL3	109.4	0.0908035
ITAL3	GER3	109.4	0.0908035
GER3	ITAL4	213.2	0.176959
ITAL4	GER3	213.2	0.176959
GER3	ITAL5	285.4	0.236886
ITAL5	GER3	285.4	0.236886
GER3	ITAL7	170.4	0.141434
ITAL7	GER3	170.4	0.141434
GER3	ITAL8	234.8	0.194887
ITAL8	GER3	234.8	0.194887
GER3	ITAL9	278.1	0.230827
ITAL9	GER3	278.1	0.230827
GER3	OSTFR1	405.3	0.336404
OSTFR1	GER3	405.3	0.336404
GER3	OSTFR10	370.6	0.307603
OSTFR10	GER3	370.6	0.307603
GER3	OSTFR2	292.2	0.24253
OSTFR2	GER3	292.2	0.24253
GER3	OSTFR3	314.2	0.26079
OSTFR3	GER3	314.2	0.26079
GER3	OSTFR4	194.6	0.161521
OSTFR4	GER3	194.6	0.161521
GER3	OSTFR6	458.2	0.380312
OSTFR6	GER3	458.2	0.380312
GER3	OSTFR7	291.3	0.241783
OSTFR7	GER3	291.3	0.241783
GER3	OSTFR8	403	0.334495
OSTFR8	GER3	403	0.334495
GER3	OSTFR9	559.9	0.464724
OSTFR9	GER3	559.9	0.464724
GER3	USA1	164.1	0.136205
USA1	GER3	164.1	0.136205
GER3	USA2	321.7	0.267015
USA2	GER3	321.7	0.267015
GER3	USA3	431.8	0.3584
USA3	GER3	431.8	0.3584
GER3	USA4	107.4	0.0891434
USA4	GER3	107.4	0.0891434
GER3	USA6	258.7	0.214724
USA6	GER3	258.7	0.214724
GER3	USA7	313.2	0.25996
USA7	GER3	313.2	0.25996
GER11	BOLERA1	181.6	0.15073
BOLERA1	GER11	181.6	0.15073
GER11	BOLERA10	312.7	0.259545
BOLERA10	GER11	312.7	0.259545
GER11	BOLERA11	354.8	0.294489
BOLERA11	GER11	354.8	0.294489
GER11	BOLERA12	296.5	0.246099
BOLERA12	GER11	296.5	0.246099
GER11	BOLERA13	524.9	0.435674
BOLERA13	GER11	524.9	0.435674
GER11	BOLERA14	254.7	0.211404
BOLERA14	GER11	254.7	0.211404
GER11	BOLERA15	210.3	0.174552
BOLERA15	GER11	210.3	0.174552
GER11	BOLERA2	115.2	0.0956175
BOLERA2	GER11	115.2	0.0956175
GER11	BOLERA3	337.1	0.279797
BOLERA3	GER11	337.1	0.279797
GER11	BOLERA4	194.4	0.161355
BOLERA4	GER11	194.4	0.161355
GER11	BOLERA5	204.6	0.169821
BOLERA5	GER11	204.6	0.169821
GER11	BOLERA6	172.4	0.143094
BOLERA6	GER11	172.4	0.143094
GER11	BOLERA8	188.5	0.156458
BOLERA8	GER11	188.5	0.156458
GER11	BOLERA9	372.8	0.309429
BOLERA9	GER11	372.8	0.309429
GER11	BRASS14	102.1	0.0847444
BRASS14	GER11	102.1	0.0847444
GER11	BRASS15	148.4	0.123174
BRASS15	GER11	148.4	0.123174
GER11	BRASS16	82.7	0.0686421
BRASS16	GER11	82.7	0.0686421
GER11	GER1	706.8	0.586653
GER1	GER11	706.8	0.586653
GER11	GER10	474.1	0.393509
GER10	GER11	474.1	0.393509
GER11	GER12	957.4	0.794655
GER12	GER11	957.4	0.794655
GER11	GER13	414.3	0.343875
GER13	GER11	414.3	0.343875
GER11	GER14	599.5	0.497593
GER14	GER11	599.5	0.497593
GER11	GER15	573.9	0.476345
GER15	GER11	573.9	0.476345
GER11	GER16	667.1	0.553702
GER16	GER11	667.1	0.553702
GER11	GER17	319.3	0.265023
GER17	GER11	319.3	0.265023
GER11	GER18	408.8	0.339309
GER18	GER11	408.8	0.339309
GER11	GER19	382.8	0.317729
GER19	GER11	382.8	0.317729
GER11	GER2	423.4	0.351428
GER2	GER11	423.4	0.351428
GER11	GER20	195.5	0.162268
GER20	GER11	195.5	0.162268
GER11	GER21	370.2	0.307271
GER21	GER11	370.2	0.307271
GER11	GER22	301.2	0.25
GER22	GER11	301.2	0.25
GER11	GER23	397.8	0.330179
GER23	GER11	397.8	0.330179
GER11	GER24	420.3	0.348855
GER24	GER11	420.3	0.348855
GER11	GER25	334.2	0.27739
GER25	GER11	334.2	0.27739
GER11	GER26	296.7	0.246265
GER26	GER11	296.7	0.246265
GER11	GER4	374.1	0.310508
GER4	GER11	374.1	0.310508
GER11	GER5	375.5	0.31167
GER5	GER11	375.5	0.31167
GER11	GER6	378.8	0.314409
GER6	GER11	378.8	0.314409
GER11	GER7	336.9	0.279631
GER7	GER11	336.9	0.279631
GER11	GER8	617.5	0.512533
GER8	GER11	617.5	0.512533
GER11	GER9	624.4	0.51826
GER9	GER11	624.4	0.51826
GER11	ITAL1	329.1	0.273157
ITAL1	GER11	329.1	0.273157
GER11	ITAL10	179.5	0.148987
ITAL10	GER11	179.5	0.148987
GER11	ITAL11	326.9	0.271331
ITAL11	GER11	326.9	0.271331
GER11	ITAL12	219.9	0.18252
ITAL12	GER11	219.9	0.18252
GER11	ITAL13	234.4	0.194555
ITAL13	GER11	234.4	0.194555
GER11	ITAL15	240.8	0.199867
ITAL15	GER11	240.8	0.199867
GER11	ITAL16	303.4	0.251826
ITAL16	GER11	303.4	0.251826
GER11	ITAL2	266.5	0.221199
ITAL2	GER11	266.5	0.221199
GER11	ITAL3	109.1	0.0905544
ITAL3	GER11	109.1	0.0905544
GER11	ITAL4	210.9	0.17505
ITAL4	GER11	210.9	0.17505
GER11	ITAL5	208.2	0.172809
ITAL5	GER11	208.2	0.172809
GER11	ITAL7	244.9	0.20327
ITAL7	GER11	244.9	0.20327
GER11	ITAL8	238.5	0.197958
ITAL8	GER11	238.5	0.197958
GER11	ITAL9	343.7	0.285276
ITAL9	GER11	343.7	0.285276
GER11	OSTFR1	349.7	0.290256
OSTFR1	GER11	349.7	0.290256
GER11	OSTFR10	335.3	0.278303
OSTFR10	GER11	335.3	0.278303
GER11	OSTFR2	268.9	0.223191
OSTFR2	GER11	268.9	0.223191
GER11	OSTFR3	372	0.308765
OSTFR3	GER11	372	0.308765
GER11	OSTFR4	222.8	0.184927
OSTFR4	GER11	222.8	0.184927
GER11	OSTFR6	340.5	0.28262
OSTFR6	GER11	340.5	0.28262
GER11	OSTFR7	256.3	0.212732
OSTFR7	GER11	256.3	0.212732
GER11	OSTFR8	405.6	0.336653
OSTFR8	GER11	405.6	0.336653
GER11	OSTFR9	584.3	0.484977
OSTFR9	GER11	584.3	0.484977
GER11	USA1	334.4	0.277556
USA1	GER11	334.4	0.277556
GER11	USA2	369.9	0.307022
USA2	GER11	369.9	0.307022
GER11	USA3	400.7	0.332586
USA3	GER11	400.7	0.332586
GER11	USA4	233.7	0.193974
USA4	GER11	233.7	0.193974
GER11	USA6	317.4	0.263446
USA6	GER11	317.4	0.263446
GER11	USA7	313.9	0.260541
USA7	GER11	313.9	0.260541
GER19	BOLERA1	73.8	0.061255
BOLERA1	GER19	73.8	0.061255
GER19	BOLERA10	241.7	0.200614
BOLERA10	GER19	241.7	0.200614
GER19	BOLERA11	166.2	0.137948
BOLERA11	GER19	166.2	0.137948
GER19	BOLERA12	119	0.0987716
BOLERA12	GER19	119	0.0987716
GER19	BOLERA13	323.3	0.268343
BOLERA13	GER19	323.3	0.268343
GER19	BOLERA14	140.8	0.116866
BOLERA14	GER19	140.8	0.116866
GER19	BOLERA15	153.2	0.127158
BOLERA15	GER19	153.2	0.127158
GER19	BOLERA2	67.6	0.0561089
BOLERA2	GER19	67.6	0.0561089
GER19	BOLERA3	303.7	0.252075
BOLERA3	GER19	303.7	0.252075
GER19	BOLERA4	151.5	0.125747
BOLERA4	GER19	151.5	0.125747
GER19	BOLERA5	71.3	0.0591799
BOLERA5	GER19	71.3	0.0591799
GER19	BOLERA6	239.3	0.198622
BOLERA6	GER19	239.3	0.198622
GER19	BOLERA8	100.5	0.0834163
BOLERA8	GER19	100.5	0.0834163
GER19	BOLERA9	253.7	0.210574
BOLERA9	GER19	253.7	0.210574
GER19	BRASS14	129	0.107072
BRASS14	GER19	129	0.107072
GER19	BRASS15	86.9	0.0721282
BRASS15	GER19	86.9	0.0721282
GER19	BRASS16	130.4	0.108234
BRASS16	GER19	130.4	0.108234
GER19	GER1	321.4	0.266766
GER1	GER19	321.4	0.266766
GER19	GER10	434.7	0.360807
GER10	GER19	434.7	0.360807
GER19	GER12	233.1	0.193476
GER12	GER19	233.1	0.193476
GER19	GER13	433.5	0.359811
GER13	GER19	433.5	0.359811
GER19	GER14	375.3	0.311504
GER14	GER19	375.3	0.311504
GER19	GER15	347.2	0.288181
GER15	GER19	347.2	0.288181
GER19	GER16	535.9	0.444804
GER16	GER19	535.9	0.444804
GER19	GER17	264.2	0.21929
GER17	GER19	264.2	0.21929
GER19	GER18	347.7	0.288596
GER18	GER19	347.7	0.288596
GER19	GER2	328.8	0.272908
GER2	GER19	328.8	0.272908
GER19	GER20	127.2	0.105578
GER20	GER19	127.2	0.105578
GER19	GER21	424.1	0.352009
GER21	GER19	424.1	0.352009
GER19	GER22	401.3	0.333084
GER22	GER19	401.3	0.333084
GER19	GER23	126.5	0.104997
GER23	GER19	126.5	0.104997
GER19	GER24	277.5	0.230329
GER24	GER19	277.5	0.230329
GER19	GER25	292.3	0.242613
GER25	GER19	292.3	0.242613
GER19	GER26	170.1	0.141185
GER26	GER19	170.1	0.141185
GER19	GER4	880.2	0.730578
GER4	GER19	880.2	0.730578
GER19	GER5	373.4	0.309927
GER5	GER19	373.4	0.309927
GER19	GER6	241.6	0.200531
GER6	GER19	241.6	0.200531
GER19	GER7	178.7	0.148323
GER7	GER19	178.7	0.148323
GER19	GER8	417	0.346116
GER8	GER19	417	0.346116
GER19	GER9	518.9	0.430694
GER9	GER19	518.9	0.430694
GER19	ITAL1	224.6	0.186421
ITAL1	GER19	224.6	0.186421
GER19	ITAL10	222.2	0.184429
ITAL10	GER19	222.2	0.184429
GER19	ITAL11	81.1	0.0673141
ITAL11	GER19	81.1	0.0673141
GER19	ITAL12	202.2	0.167829
ITAL12	GER19	202.2	0.167829
GER19	ITAL13	223.3	0.185342
ITAL13	GER19	223.3	0.185342
GER19	ITAL15	117	0.0971116
ITAL15	GER19	117	0.0971116
GER19	ITAL16	148.5	0.123257
ITAL16	GER19	148.5	0.123257
GER19	ITAL2	200.9	0.16675
ITAL2	GER19	200.9	0.16675
GER19	ITAL3	183.5	0.152307
ITAL3	GER19	183.5	0.152307
GER19	ITAL4	154.9	0.128569
ITAL4	GER19	154.9	0.128569
GER19	ITAL5	180.5	0.149817
ITAL5	GER19	180.5	0.149817
GER19	ITAL7	202.5	0.168078
ITAL7	GER19	202.5	0.168078
GER19	ITAL8	184	0.152722
ITAL8	GER19	184	0.152722
GER19	ITAL9	78.1	0.064824
ITAL9	GER19	78.1	0.064824
GER19	OSTFR1	236.7	0.196464
OSTFR1	GER19	236.7	0.196464
GER19	OSTFR10	284.7	0.236305
OSTFR10	GER19	284.7	0.236305
GER19	OSTFR2	189.5	0.157288
OSTFR2	GER19	189.5	0.157288
GER19	OSTFR3	393.9	0.326942
OSTFR3	GER19	393.9	0.326942
GER19	OSTFR4	134.4	0.111554
OSTFR4	GER19	134.4	0.111554
GER19	OSTFR6	250.2	0.207669
OSTFR6	GER19	250.2	0.207669
GER19	OSTFR7	216.8	0.179947
OSTFR7	GER19	216.8	0.179947
GER19	OSTFR8	303.3	0.251743
OSTFR8	GER19	303.3	0.251743
GER19	OSTFR9	338	0.280544
OSTFR9	GER19	338	0.280544
GER19	USA1	146.1	0.121265
USA1	GER19	146.1	0.121265
GER19	USA2	246.5	0.204598
USA2	GER19	246.5	0.204598
GER19	USA3	193.2	0.160359
USA3	GER19	193.2	0.160359
GER19	USA4	110.3	0.0915505
USA4	GER19	110.3	0.0915505
GER19	USA6	301.8	0.250498
USA6	GER19	301.8	0.250498
GER19	USA7	366.5	0.3042
USA7	GER19	366.5	0.3042
BOLERA8	BOLERA1	151.1	0.125415
BOLERA1	BOLERA8	151.1	0.125415
BOLERA8	BOLERA10	158.1	0.131225
BOLERA10	BOLERA8	158.1	0.131225
BOLERA8	BOLERA11	146.7	0.121763
BOLERA11	BOLERA8	146.7	0.121763
BOLERA8	BOLERA12	88.8	0.0737052
BOLERA12	BOLERA8	88.8	0.0737052
BOLERA8	BOLERA13	340.9	0.282952
BOLERA13	BOLERA8	340.9	0.282952
BOLERA8	BOLERA14	142.6	0.11836
BOLERA14	BOLERA8	142.6	0.11836
BOLERA8	BOLERA15	245.4	0.203685
BOLERA15	BOLERA8	245.4	0.203685
BOLERA8	BOLERA2	119.5	0.0991866
BOLERA2	BOLERA8	119.5	0.0991866
BOLERA8	BOLERA3	310.1	0.257387
BOLERA3	BOLERA8	310.1	0.257387
BOLERA8	BOLERA4	155.8	0.129316
BOLERA4	BOLERA8	155.8	0.129316
BOLERA8	BOLERA5	190.9	0.15845
BOLERA5	BOLERA8	190.9	0.15845
BOLERA8	BOLERA6	161.8	0.134296
BOLERA6	BOLERA8	161.8	0.134296
BOLERA8	BOLERA9	170.5	0.141517
BOLERA9	BOLERA8	170.5	0.141517
BOLERA8	BRASS14	113	0.0937915
BRASS14	BOLERA8	113	0.0937915
BOLERA8	BRASS15	117.5	0.0975266
BRASS15	BOLERA8	117.5	0.0975266
BOLERA8	BRASS16	211.8	0.175797
BRASS16	BOLERA8	211.8	0.175797
BOLERA8	GER1	221.9	0.18418
GER1	BOLERA8	221.9	0.18418
BOLERA8	GER10	253.4	0.210325
GER10	BOLERA8	253.4	0.210325
BOLERA8	GER12	144.5	0.119937
GER12	BOLERA8	144.5	0.119937
BOLERA8	GER13	188.6	0.156541
GER13	BOLERA8	188.6	0.156541
BOLERA8	GER14	170.5	0.141517
GER14	BOLERA8	170.5	0.141517
BOLERA8	GER15	186.2	0.154548
GER15	BOLERA8	186.2	0.154548
BOLERA8	GER16	206.5	0.171398
GER16	BOLERA8	206.5	0.171398
BOLERA8	GER17	67.5	0.0560259
GER17	BOLERA8	67.5	0.0560259
BOLERA8	GER18	203.4	0.168825
GER18	BOLERA8	203.4	0.168825
BOLERA8	GER2	222	0.184263
GER2	BOLERA8	222	0.184263
BOLERA8	GER20	64.1	0.0532039
GER20	BOLERA8	64.1	0.0532039
BOLERA8	GER21	67.4	0.0559429
GER21	BOLERA8	67.4	0.0559429
BOLERA8	GER22	262.4	0.217795
GER22	BOLERA8	262.4	0.217795
BOLERA8	GER23	78.3	0.06499
GER23	BOLERA8	78.3	0.06499
BOLERA8	GER24	246.9	0.20493
GER24	BOLERA8	246.9	0.20493
BOLERA8	GER25	32.3	0.0268094
GER25	BOLERA8	32.3	0.0268094
BOLERA8	GER26	270.1	0.224187
GER26	BOLERA8	270.1	0.224187
BOLERA8	GER4	207.1	0.171896
GER4	BOLERA8	207.1	0.171896
BOLERA8	GER5	259.7	0.215554
GER5	BOLERA8	259.7	0.215554
BOLERA8	GER6	220.7	0.183184
GER6	BOLERA8	220.7	0.183184
BOLERA8	GER7	178.6	0.14824
GER7	BOLERA8	178.6	0.14824
BOLERA8	GER8	246.1	0.204266
GER8	BOLERA8	246.1	0.204266
BOLERA8	GER9	328.7	0.272825
GER9	BOLERA8	328.7	0.272825
BOLERA8	ITAL1	320.8	0.266268
ITAL1	BOLERA8	320.8	0.266268
BOLERA8	ITAL10	361.3	0.299884
ITAL10	BOLERA8	361.3	0.299884
BOLERA8	ITAL11	177.3	0.147161
ITAL11	BOLERA8	177.3	0.147161
BOLERA8	ITAL12	305.4	0.253486
ITAL12	BOLERA8	305.4	0.253486
BOLERA8	ITAL13	201.9	0.16758
ITAL13	BOLERA8	201.9	0.16758
BOLERA8	ITAL15	248.8	0.206507
ITAL15	BOLERA8	248.8	0.206507
BOLERA8	ITAL16	146.6	0.12168
ITAL16	BOLERA8	146.6	0.12168
BOLERA8	ITAL2	425.6	0.353254
ITAL2	BOLERA8	425.6	0.353254
BOLERA8	ITAL3	65.7	0.0545319
ITAL3	BOLERA8	65.7	0.0545319
BOLERA8	ITAL4	120.7	0.100183
ITAL4	BOLERA8	120.7	0.100183
BOLERA8	ITAL5	208.9	0.17339
ITAL5	BOLERA8	208.9	0.17339
BOLERA8	ITAL7	261.5	0.217048
ITAL7	BOLERA8	261.5	0.217048
BOLERA8	ITAL8	339.7	0.281956
ITAL8	BOLERA8	339.7	0.281956
BOLERA8	ITAL9	200.9	0.16675
ITAL9	BOLERA8	200.9	0.16675
BOLERA8	OSTFR1	151.2	0.125498
OSTFR1	BOLERA8	151.2	0.125498
BOLERA8	OSTFR10	234	0.194223
OSTFR10	BOLERA8	234	0.194223
BOLERA8	OSTFR2	210.3	0.174552
OSTFR2	BOLERA8	210.3	0.174552
BOLERA8	OSTFR3	258.4	0.214475
OSTFR3	BOLERA8	258.4	0.214475
BOLERA8	OSTFR4	110.5	0.0917165
OSTFR4	BOLERA8	110.5	0.0917165
BOLERA8	OSTFR6	278.3	0.230993
OSTFR6	BOLERA8	278.3	0.230993
BOLERA8	OSTFR7	162.9	0.135209
OSTFR7	BOLERA8	162.9	0.135209
BOLERA8	OSTFR8	140.6	0.1167
OSTFR8	BOLERA8	140.6	0.1167
BOLERA8	OSTFR9	236.7	0.196464
OSTFR9	BOLERA8	236.7	0.196464
BOLERA8	USA1	291.3	0.241783
USA1	BOLERA8	291.3	0.241783
BOLERA8	USA2	344.7	0.286106
USA2	BOLERA8	344.7	0.286106
BOLERA8	USA3	360.3	0.299054
USA3	BOLERA8	360.3	0.299054
BOLERA8	USA4	219	0.181773
USA4	BOLERA8	219	0.181773
BOLERA8	USA6	229.6	0.190571
USA6	BOLERA8	229.6	0.190571
BOLERA8	USA7	348.2	0.289011
USA7	BOLERA8	348.2	0.289011
BOLERA14	BOLERA1	109.1	0.0905544
BOLERA1	BOLERA14	109.1	0.0905544
BOLERA14	BOLERA10	403.3	0.334744
BOLERA10	BOLERA14	403.3	0.334744
BOLERA14	BOLERA11	339.2	0.281541
BOLERA11	BOLERA14	339.2	0.281541
BOLERA14	BOLERA12	306	0.253984
BOLERA12	BOLERA14	306	0.253984
BOLERA14	BOLERA13	385.9	0.320302
BOLERA13	BOLERA14	385.9	0.320302
BOLERA14	BOLERA15	158.2	0.131308
BOLERA15	BOLERA14	158.2	0.131308
BOLERA14	BOLERA2	68.5	0.0568559
BOLERA2	BOLERA14	68.5	0.0568559
BOLERA14	BOLERA3	171	0.141932
BOLERA3	BOLERA14	171	0.141932
BOLERA14	BOLERA4	248	0.205843
BOLERA4	BOLERA14	248	0.205843
BOLERA14	BOLERA5	144.5	0.119937
BOLERA5	BOLERA14	144.5	0.119937
BOLERA14	BOLERA6	182.8	0.151726
BOLERA6	BOLERA14	182.8	0.151726
BOLERA14	BOLERA9	402.6	0.334163
BOLERA9	BOLERA14	402.6	0.334163
BOLERA14	BRASS14	97.3	0.0807603
BRASS14	BOLERA14	97.3	0.0807603
BOLERA14	BRASS15	80.4	0.0667331
BRASS15	BOLERA14	80.4	0.0667331
BOLERA14	BRASS16	63.4	0.0526228
BRASS16	BOLERA14	63.4	0.0526228
BOLERA14	GER1	200.2	0.166169
GER1	BOLERA14	200.2	0.166169
BOLERA14	GER10	352.8	0.292829
GER10	BOLERA14	352.8	0.292829
BOLERA14	GER12	162.3	0.134711
GER12	BOLERA14	162.3	0.134711
BOLERA14	GER13	305.3	0.253403
GER13	BOLERA14	305.3	0.253403
BOLERA14	GER14	303.7	0.252075
GER14	BOLERA14	303.7	0.252075
BOLERA14	GER15	269.6	0.223772
GER15	BOLERA14	269.6	0.223772
BOLERA14	GER16	406.8	0.337649
GER16	BOLERA14	406.8	0.337649
BOLERA14	GER17	221.3	0.183682
GER17	BOLERA14	221.3	0.183682
BOLERA14	GER18	304.8	0.252988
GER18	BOLERA14	304.8	0.252988
BOLERA14	GER2	265.4	0.220286
GER2	BOLERA14	265.4	0.220286
BOLERA14	GER20	62.7	0.0520418
GER20	BOLERA14	62.7	0.0520418
BOLERA14	GER21	215.3	0.178702
GER21	BOLERA14	215.3	0.178702
BOLERA14	GER22	186.2	0.154548
GER22	BOLERA14	186.2	0.154548
BOLERA14	GER23	114.6	0.0951195
GER23	BOLERA14	114.6	0.0951195
BOLERA14	GER24	302.5	0.251079
GER24	BOLERA14	302.5	0.251079
BOLERA14	GER25	220.3	0.182852
GER25	BOLERA14	220.3	0.182852
BOLERA14	GER26	235.3	0.195302
GER26	BOLERA14	235.3	0.195302
BOLERA14	GER4	236.9	0.19663
GER4	BOLERA14	236.9	0.19663
BOLERA14	GER5	355.1	0.294738
GER5	BOLERA14	355.1	0.294738
BOLERA14	GER6	258.7	0.214724
GER6	BOLERA14	258.7	0.214724
BOLERA14	GER7	162	0.134462
GER7	BOLERA14	162	0.134462
BOLERA14	GER8	242.9	0.20161
GER8	BOLERA14	242.9	0.20161
BOLERA14	GER9	454.6	0.377324
GER9	BOLERA14	454.6	0.377324
BOLERA14	ITAL1	239.9	0.19912
ITAL1	BOLERA14	239.9	0.19912
BOLERA14	ITAL10	190.1	0.157786
ITAL10	BOLERA14	190.1	0.157786
BOLERA14	ITAL11	190.9	0.15845
ITAL11	BOLERA14	190.9	0.15845
BOLERA14	ITAL12	170.5	0.141517
ITAL12	BOLERA14	170.5	0.141517
BOLERA14	ITAL13	151.2	0.125498
ITAL13	BOLERA14	151.2	0.125498
BOLERA14	ITAL15	155.2	0.128818
ITAL15	BOLERA14	155.2	0.128818
BOLERA14	ITAL16	240.4	0.199535
ITAL16	BOLERA14	240.4	0.199535
BOLERA14	ITAL2	298.1	0.247427
ITAL2	BOLERA14	298.1	0.247427
BOLERA14	ITAL3	105.2	0.0873174
ITAL3	BOLERA14	105.2	0.0873174
BOLERA14	ITAL4	237.6	0.197211
ITAL4	BOLERA14	237.6	0.197211
BOLERA14	ITAL5	309.1	0.256557
ITAL5	BOLERA14	309.1	0.256557
BOLERA14	ITAL7	280.9	0.233151
ITAL7	BOLERA14	280.9	0.233151
BOLERA14	ITAL8	209	0.173473
ITAL8	BOLERA14	209	0.173473
BOLERA14	ITAL9	312.1	0.259047
ITAL9	BOLERA14	312.1	0.259047
BOLERA14	OSTFR1	279.9	0.232321
OSTFR1	BOLERA14	279.9	0.232321
BOLERA14	OSTFR10	225.6	0.187251
OSTFR10	BOLERA14	225.6	0.187251
BOLERA14	OSTFR2	400.8	0.332669
OSTFR2	BOLERA14	400.8	0.332669
BOLERA14	OSTFR3	312.3	0.259213
OSTFR3	BOLERA14	312.3	0.259213
BOLERA14	OSTFR4	221.6	0.183931
OSTFR4	BOLERA14	221.6	0.183931
BOLERA14	OSTFR6	299.9	0.248921
OSTFR6	BOLERA14	299.9	0.248921
BOLERA14	OSTFR7	145	0.120352
OSTFR7	BOLERA14	145	0.120352
BOLERA14	OSTFR8	222.2	0.184429
OSTFR8	BOLERA14	222.2	0.184429
BOLERA14	OSTFR9	271.4	0.225266
OSTFR9	BOLERA14	271.4	0.225266
BOLERA14	USA1	183	0.151892
USA1	BOLERA14	183	0.151892
BOLERA14	USA2	256.4	0.212815
USA2	BOLERA14	256.4	0.212815
BOLERA14	USA3	237.9	0.19746
USA3	BOLERA14	237.9	0.19746
BOLERA14	USA4	202	0.167663
USA4	BOLERA14	202	0.167663
BOLERA14	USA6	397.1	0.329598
USA6	BOLERA14	397.1	0.329598
BOLERA14	USA7	306.9	0.254731
USA7	BOLERA14	306.9	0.254731
ITAL7	BOLERA1	155.8	0.129316
BOLERA1	ITAL7	155.8	0.129316
ITAL7	BOLERA10	297.9	0.247261
BOLERA10	ITAL7	297.9	0.247261
ITAL7	BOLERA11	326.4	0.270916
BOLERA11	ITAL7	326.4	0.270916
ITAL7	BOLERA12	215	0.178453
BOLERA12	ITAL7	215	0.178453
ITAL7	BOLERA13	383.5	0.31831
BOLERA13	ITAL7	383.5	0.31831
ITAL7	BOLERA15	233.2	0.193559
BOLERA15	ITAL7	233.2	0.193559
ITAL7	BOLERA2	84.2	0.0698871
BOLERA2	ITAL7	84.2	0.0698871
ITAL7	BOLERA3	278.7	0.231325
BOLERA3	ITAL7	278.7	0.231325
ITAL7	BOLERA4	295.1	0.244937
BOLERA4	ITAL7	295.1	0.244937
ITAL7	BOLERA5	264.3	0.219373
BOLERA5	ITAL7	264.3	0.219373
ITAL7	BOLERA6	239	0.198373
BOLERA6	ITAL7	239	0.198373
ITAL7	BOLERA9	482.1	0.400149
BOLERA9	ITAL7	482.1	0.400149
ITAL7	BRASS14	152.4	0.126494
BRASS14	ITAL7	152.4	0.126494
ITAL7	BRASS15	94.2	0.0781873
BRASS15	ITAL7	94.2	0.0781873
ITAL7	BRASS16	100.5	0.0834163
BRASS16	ITAL7	100.5	0.0834163
ITAL7	GER1	284.7	0.236305
GER1	ITAL7	284.7	0.236305
ITAL7	GER10	260.5	0.216218
GER10	ITAL7	260.5	0.216218
ITAL7	GER12	99.4	0.0825033
GER12	ITAL7	99.4	0.0825033
ITAL7	GER13	251	0.208333
GER13	ITAL7	251	0.208333
ITAL7	GER14	226.3	0.187832
GER14	ITAL7	226.3	0.187832
ITAL7	GER15	312.8	0.259628
GER15	ITAL7	312.8	0.259628
ITAL7	GER16	266.3	0.221033
GER16	ITAL7	266.3	0.221033
ITAL7	GER17	169.1	0.140355
GER17	ITAL7	169.1	0.140355
ITAL7	GER18	260.1	0.215886
GER18	ITAL7	260.1	0.215886
ITAL7	GER2	220.3	0.182852
GER2	ITAL7	220.3	0.182852
ITAL7	GER20	110.9	0.0920485
GER20	ITAL7	110.9	0.0920485
ITAL7	GER21	134.6	0.11172
GER21	ITAL7	134.6	0.11172
ITAL7	GER22	204.3	0.169572
GER22	ITAL7	204.3	0.169572
ITAL7	GER23	194.9	0.16177
GER23	ITAL7	194.9	0.16177
ITAL7	GER24	243.9	0.20244
GER24	ITAL7	243.9	0.20244
ITAL7	GER25	97.6	0.0810093
GER25	ITAL7	97.6	0.0810093
ITAL7	GER26	327.5	0.271829
GER26	ITAL7	327.5	0.271829
ITAL7	GER4	230	0.190903
GER4	ITAL7	230	0.190903
ITAL7	GER5	205.5	0.170568
GER5	ITAL7	205.5	0.170568
ITAL7	GER6	185	0.153552
GER6	ITAL7	185	0.153552
ITAL7	GER7	169.4	0.140604
GER7	ITAL7	169.4	0.140604
ITAL7	GER8	246.3	0.204432
GER8	ITAL7	246.3	0.204432
ITAL7	GER9	301.3	0.250083
GER9	ITAL7	301.3	0.250083
ITAL7	ITAL1	810.8	0.672975
ITAL1	ITAL7	810.8	0.672975
ITAL7	ITAL10	353.7	0.293576
ITAL10	ITAL7	353.7	0.293576
ITAL7	ITAL11	487.1	0.404299
ITAL11	ITAL7	487.1	0.404299
ITAL7	ITAL12	652.4	0.541501
ITAL12	ITAL7	652.4	0.541501
ITAL7	ITAL13	306.7	0.254565
ITAL13	ITAL7	306.7	0.254565
ITAL7	ITAL15	487.1	0.404299
ITAL15	ITAL7	487.1	0.404299
ITAL7	ITAL16	437.2	0.362882
ITAL16	ITAL7	437.2	0.362882
ITAL7	ITAL2	935.5	0.776477
ITAL2	ITAL7	935.5	0.776477
ITAL7	ITAL3	880.9	0.731159
ITAL3	ITAL7	880.9	0.731159
ITAL7	ITAL4	957.8	0.794987
ITAL4	ITAL7	957.8	0.794987
ITAL7	ITAL5	1031.6	0.856242
ITAL5	ITAL7	1031.6	0.856242
ITAL7	ITAL8	885.5	0.734977
ITAL8	ITAL7	885.5	0.734977
ITAL7	ITAL9	455.1	0.377739
ITAL9	ITAL7	455.1	0.377739
ITAL7	OSTFR1	240.2	0.199369
OSTFR1	ITAL7	240.2	0.199369
ITAL7	OSTFR10	290	0.240704
OSTFR10	ITAL7	290	0.240704
ITAL7	OSTFR2	187	0.155212
OSTFR2	ITAL7	187	0.155212
ITAL7	OSTFR3	239.8	0.199037
OSTFR3	ITAL7	239.8	0.199037
ITAL7	OSTFR4	181.5	0.150647
OSTFR4	ITAL7	181.5	0.150647
ITAL7	OSTFR6	258.5	0.214558
OSTFR6	ITAL7	258.5	0.214558
ITAL7	OSTFR7	159.3	0.132221
OSTFR7	ITAL7	159.3	0.132221
ITAL7	OSTFR8	227.8	0.189077
OSTFR8	ITAL7	227.8	0.189077
ITAL7	OSTFR9	254.7	0.211404
OSTFR9	ITAL7	254.7	0.211404
ITAL7	USA1	175.4	0.145584
USA1	ITAL7	175.4	0.145584
ITAL7	USA2	432.3	0.358815
USA2	ITAL7	432.3	0.358815
ITAL7	USA3	342.1	0.283948
USA3	ITAL7	342.1	0.283948
ITAL7	USA4	256.9	0.21323
USA4	ITAL7	256.9	0.21323
ITAL7	USA6	236.4	0.196215
USA6	ITAL7	236.4	0.196215
ITAL7	USA7	289.9	0.240621
USA7	ITAL7	289.9	0.240621
ITAL15	BOLERA1	165.4	0.137284
BOLERA1	ITAL15	165.4	0.137284
ITAL15	BOLERA10	146.9	0.121929
BOLERA10	ITAL15	146.9	0.121929
ITAL15	BOLERA11	255.6	0.212151
BOLERA11	ITAL15	255.6	0.212151
ITAL15	BOLERA12	338.3	0.280793
BOLERA12	ITAL15	338.3	0.280793
ITAL15	BOLERA13	327.1	0.271497
BOLERA13	ITAL15	327.1	0.271497
ITAL15	BOLERA15	199.9	0.16592
BOLERA15	ITAL15	199.9	0.16592
ITAL15	BOLERA2	219.1	0.181856
BOLERA2	ITAL15	219.1	0.181856
ITAL15	BOLERA3	439.6	0.364874
BOLERA3	ITAL15	439.6	0.364874
ITAL15	BOLERA4	269.8	0.223938
BOLERA4	ITAL15	269.8	0.223938
ITAL15	BOLERA5	251.4	0.208665
BOLERA5	ITAL15	251.4	0.208665
ITAL15	BOLERA6	134.5	0.111637
BOLERA6	ITAL15	134.5	0.111637
ITAL15	BOLERA9	332.6	0.276062
BOLERA9	ITAL15	332.6	0.276062
ITAL15	BRASS14	136	0.112882
BRASS14	ITAL15	136	0.112882
ITAL15	BRASS15	80.6	0.0668991
BRASS15	ITAL15	80.6	0.0668991
ITAL15	BRASS16	108.8	0.0903054
BRASS16	ITAL15	108.8	0.0903054
ITAL15	GER1	167	0.138612
GER1	ITAL15	167	0.138612
ITAL15	GER10	305.3	0.253403
GER10	ITAL15	305.3	0.253403
ITAL15	GER12	144.5	0.119937
GER12	ITAL15	144.5	0.119937
ITAL15	GER13	198.4	0.164675
GER13	ITAL15	198.4	0.164675
ITAL15	GER14	123.5	0.102507
GER14	ITAL15	123.5	0.102507
ITAL15	GER15	353.7	0.293576
GER15	ITAL15	353.7	0.293576
ITAL15	GER16	319.5	0.265189
GER16	ITAL15	319.5	0.265189
ITAL15	GER17	78.9	0.065488
GER17	ITAL15	78.9	0.065488
ITAL15	GER18	75.8	0.062915
GER18	ITAL15	75.8	0.062915
ITAL15	GER2	283.4	0.235226
GER2	ITAL15	283.4	0.235226
ITAL15	GER20	0	0
GER20	ITAL15	0	0
ITAL15	GER21	115	0.0954515
GER21	ITAL15	115	0.0954515
ITAL15	GER22	191.8	0.159197
GER22	ITAL15	191.8	0.159197
ITAL15	GER23	159	0.131972
GER23	ITAL15	159	0.131972
ITAL15	GER24	271.4	0.225266
GER24	ITAL15	271.4	0.225266
ITAL15	GER25	101.1	0.0839143
GER25	ITAL15	101.1	0.0839143
ITAL15	GER26	279.4	0.231906
GER26	ITAL15	279.4	0.231906
ITAL15	GER4	236.8	0.196547
GER4	ITAL15	236.8	0.196547
ITAL15	GER5	239.9	0.19912
GER5	ITAL15	239.9	0.19912
ITAL15	GER6	155.6	0.12915
GER6	ITAL15	155.6	0.12915
ITAL15	GER7	142	0.117862
GER7	ITAL15	142	0.117862
ITAL15	GER8	143.7	0.119273
GER8	ITAL15	143.7	0.119273
ITAL15	GER9	380.6	0.315903
GER9	ITAL15	380.6	0.315903
ITAL15	ITAL1	536.2	0.445053
ITAL1	ITAL15	536.2	0.445053
ITAL15	ITAL10	349.9	0.290422
ITAL10	ITAL15	349.9	0.290422
ITAL15	ITAL11	385.4	0.319887
ITAL11	ITAL15	385.4	0.319887
ITAL15	ITAL12	320.2	0.26577
ITAL12	ITAL15	320.2	0.26577
ITAL15	ITAL13	197	0.163513
ITAL13	ITAL15	197	0.163513
ITAL15	ITAL16	219.8	0.182437
ITAL16	ITAL15	219.8	0.182437
ITAL15	ITAL2	407.7	0.338396
ITAL2	ITAL15	407.7	0.338396
ITAL15	ITAL3	328.9	0.272991
ITAL3	ITAL15	328.9	0.272991
ITAL15	ITAL4	525.3	0.436006
ITAL4	ITAL15	525.3	0.436006
ITAL15	ITAL5	483.8	0.40156
ITAL5	ITAL15	483.8	0.40156
ITAL15	ITAL8	524.7	0.435508
ITAL8	ITAL15	524.7	0.435508
ITAL15	ITAL9	475.5	0.394671
ITAL9	ITAL15	475.5	0.394671
ITAL15	OSTFR1	186.5	0.154797
OSTFR1	ITAL15	186.5	0.154797
ITAL15	OSTFR10	314.2	0.26079
OSTFR10	ITAL15	314.2	0.26079
ITAL15	OSTFR2	115.5	0.0958665
OSTFR2	ITAL15	115.5	0.0958665
ITAL15	OSTFR3	201.4	0.167165
OSTFR3	ITAL15	201.4	0.167165
ITAL15	OSTFR4	131.2	0.108898
OSTFR4	ITAL15	131.2	0.108898
ITAL15	OSTFR6	293.4	0.243526
OSTFR6	ITAL15	293.4	0.243526
ITAL15	OSTFR7	119.4	0.0991036
OSTFR7	ITAL15	119.4	0.0991036
ITAL15	OSTFR8	158.3	0.131391
OSTFR8	ITAL15	158.3	0.131391
ITAL15	OSTFR9	306.7	0.254565
OSTFR9	ITAL15	306.7	0.254565
ITAL15	USA1	278.8	0.231408
USA1	ITAL15	278.8	0.231408
ITAL15	USA2	470	0.390106
USA2	ITAL15	470	0.390106
ITAL15	USA3	509.4	0.422809
USA3	ITAL15	509.4	0.422809
ITAL15	USA4	268.7	0.223025
USA4	ITAL15	268.7	0.223025
ITAL15	USA6	352	0.292165
[truncated: 4,163 more rows]
