# Supplementary material for: Different Shades of Kale—Approaches to Analyze Kale Variety Interrelations
Source: Genes (Basel). 2022 Jan 26;13(2):232. doi: 10.3390/genes13020232 (PMC8872201; doi:10.3390/genes13020232)
Supplement: Supplementary file 1 [file genes-13-00232-s001.zip › Supplementary File S4.R]

################################################################################
#  "Different Shades of Kale - Approaches to Analyze Kale Variety Interrelations"
#  Christoph Hahn, Nicholas Howard, and Dirk C. Albach
#  January 2022
#
#  Supplementary File S4
#  R script of data analysis methods
#
################################################################################


##########
#  
#  1) Principal Component Analysis (PCA)
#
##########

##
# (A) SNPs from the filtered dataset
##

# load packages needed
library("poppr")
library("pegas")
library("ape")
library("adegenet")
library("ade4")

# calculate distance matrix
Mydata <- read.csv("SNP_filtered_dataset.csv", header=T)   
ind <- as.character(Mydata$Index) # individual labels 

Mydata1 <- df2genind(Mydata, ploidy = 2, ind.names = ind, sep=";")  #convert to genind object
Mydata1

distgenEUCL <- dist(Mydata1, method = "euclidean", diag = FALSE, upper = FALSE, p = 2)  #distance matrix
hist(distgenEUCL)

m <- as.matrix(dist(Mydata1))  
write.csv(m, "SNP_filtered_dataset_matrix.csv")

# in this file, replace the "0" within the diagonal by "NA"; save and load into R again

kale_data_with_NAs<-read.csv("SNP_filtered_datafile_matrix.csv")

# Estimate the number of dimensions for the Principal Component Analysis by cross-validation
library(missMDA)
library(FactoMineR)
nb<-estim_ncpPCA(kale_data_with_NAs,ncp.min=0,ncp.max=20,method.cv="Kfold") #the method.cv takes longer but should be more informative
nb #the first number output is the correct number of ncp to use for the next function below
res.impute<-imputePCA(kale_data_with_NAs,ncp=15)
write.csv(res.impute,"imputed_PCA_results.csv")

# adapt this file to the original file again (replace first two columns and first row by the original ones, 
# delete all last columns after end of diagonal); save and reload into R again

kale_data_without_NAs<-read.csv("imputed_PCA_results.csv")

# make desired dataset that which goes through PCA, first column named Name, 2nd named Group
Testset=kale_data_without_NAs
genotype_data <- as.matrix(Testset[,3:ncol(Testset)])

# PCA with function prcomp
library(stats)
pca1 = prcomp(genotype_data, scale. = TRUE) #Performs a principal components analysis on the given data matrix and returns the results as an object of class prcomp
summary(pca1)
# loadings
pca1_loading = pca1$x #the value of the rotated data (the centred data multiplied by the rotation matrix)
# add cluster info to pca
pca1_loading = cbind(Testset[,1:2], pca1_loading)
names(pca1_loading)[1] = "Name"
dat4 = pca1_loading  #percent variance explained to use in x and y axis in graph
PCA = as.matrix(pca1)

# make figure colored by PCA 
library(ggplot2)
ggplot(pca1_loading, aes(x = PC1, y = PC2, color = Group)) +
  geom_point(alpha=.5, size=5) +
  geom_text(aes(label=Name),hjust=.2, vjust=0)+
  labs(x = "PC1 (8.1%)", y = "PC2 (2.2%)")+
  xlim(-5,50)+
  theme_classic()+
  scale_color_brewer(palette="Dark2")+
  theme(axis.text=element_text(size=12),
        axis.title=element_text(size=12,face="bold"))


##
# (B) SNPs from the map dataset
##

# --> same method as described above for (A)


##
# (C) SPLoSH information
##

# --> Since this datafile is already in the shape of a matrix, after loading into R
#     start with the method described above in Line 46 ("Estimate the number of dimensions...").


##########
#  
#  2) Discriminant Analysis of Principal Components (DAPC) & Construction of Compoplot 
#
##########

##
# (A) SNPs from the filtered dataset
##

# load data
x <- read.table("SNP_filtered_dataset.csv", sep=",", header=T, row.names="Ind")

# convert to genind object
library(adegenet)
y <- df2genind(x, ncode=2, NA.char="--")

# add population information
df <- read.table("populations.csv", header=T, sep =",")
df <- as.data.frame(df)
y@pop <- as.factor(df$pop)

# convert to genlight object
library(dartR)
z <- gi2gl(y)

# determine optimal number of PCs to retain
z.dapc1 <- dapc(z, n.pca = 100, n.da = 100)
optim.a.score(z.dapc1)    #identify "optimal number of PCs"

# DAPC 
z.dapc <- dapc(z, n.pca = 11, n.da = 100)  # n.pca = optimal number of PCs, see above 

# make plot
library(RColorBrewer)
cols <- brewer.pal(n = nPop(z), name = "Dark2")   #adapt colors to sample groups
scatter(z.dapc, 
        col = cols, 
        legend = TRUE, clabel = F, posi.leg = "bottomleft", cleg = 1,
        scree.pca = TRUE, posi.pca = "topleft",
        posi.da = "bottomright",
        cex = 2, pch = 20, cstar = 1, solid = .5)


# plot labels onto DAPC
#
# run DAPC as before
# create the scatter plot as before
# change graphical parameter to subsequently overlay the labels without drawing a new plot
par(new=TRUE)
# make a data frame of the dapc coordinates used in scatter
df2 <- data.frame(x = z.dapc$ind.coord[,1], y = z.dapc$ind.coord[,2])
# identify / create a vector of names for the individuals in your plot
names <- read.table("names.csv", header=F, sep =",")
noms <- paste (names$V1)  
# use the text function to add labels to the positions given by the coordinates you used in plot
s.label(dfxy = df2, xax=1, yax=2, label=noms,
        clabel=0.5,     # change the size of the labels
        boxes=F,        # if points are spaced wide enough, can use TRUE to add boxes around the labels
        grid=FALSE, addaxes=FALSE)     # do not draw lines or axes in addition to the labels


# plot graph of PCA eigenvalues (similar to using scree.pca=TRUE)

myInset <- function(){
  temp <- z.dapc$pca.eig
  temp <- 100* cumsum(temp)/sum(temp)
  plot(temp, col=rep(c("black","lightgrey"),
                     c(z.dapc$n.pca,1000)), ylim=c(0,100),
       xlab="PCA axis", ylab="Cumulated variance (%)",
       cex=1, pch=20, type="h", lwd=2)
}

scatter(myInset())


#
# Compoplot
#


# make Compoplot, separated into sample groups
dapc.results <- as.data.frame(z.dapc$posterior)   #extract the DAPC calculated population membership assignments (pnw.dapc$posterior) into a new data frame
dapc.results$pop <- pop(z)                        #include the original population assignment as a new column in the data frame
dapc.results$indNames <- rownames(dapc.results)   #and add a column that includes the sample names 

library(tidyr)
dapc.results <- pivot_longer(dapc.results, -c(pop, indNames))   #transform the data frame for ggplot2

colnames(dapc.results) <- c("Original_Pop","Sample","Assigned_Pop","Posterior_membership_probability")   #rename the columns into more familiar terms
head(dapc.results, n = 6)     #data frame looks like this

write.csv(dapc.results, "dapc.results.csv")     #export file and re-order the samples the way they should be displayed in the plot; save and reload into R 
dapc.results <- read.csv("dapc.results.csv")

dapc.results$Sample <- factor(dapc.results$Sample, levels = unique(dapc.results$Sample))  #specify the order by using the factor levels of the variable you map with aes(x=...)
                                                                                          #R takes the samples as presented in the dataframe and not alphabetically

# make plot ---- the samples on the X-axis and membership probabilities on the Y-axis. 
#                The fill color will indicate the original population assignments. 
#                Each facet represents the original population assignment for each sample
library(ggplot2)
p <- ggplot(dapc.results, aes(x=Sample, y=Posterior_membership_probability, fill=Assigned_Pop))
p <- p + geom_bar(stat='identity') 
p <- p + scale_fill_manual(values = cols)
p <- p + facet_grid(~Original_Pop, scales = "free", space="free_x")
p <- p + theme(axis.text.x = element_text(angle = 90, hjust = 1, size = 8))
p


##
# (B) SNPs from the map dataset
##

# --> same method as described above for (A)!


##
# (C) SPLoSH information
##

# load data
x <- read.table("SNP_map_dataset.csv", sep=",", header=T, row.names="Ind")
df <- read.table("populations.csv", header=T, sep =",")
df <- as.data.frame(df)

# determine optimal number of PCs to retain
library(adegenet)
z.dapc1 <- dapc(x, df$pop, n.pca = 100, n.da = 100)
optim.a.score(z.dapc1)    

# DAPC
z.dapc <- dapc(x, df$pop, n.pca = 10, n.da = 100)  

# ...continue as described above for (A) (line 140)


######
# End of script
######
